# Supplementary material for: Deep-learning microscopy image reconstruction with quality control reveals second-scale rearrangements in RNA polymerase II clusters
Source: PNAS Nexus. 2022 May 23;1(3):pgac065. doi: 10.1093/pnasnexus/pgac065 (PMC9896941; doi:10.1093/pnasnexus/pgac065)
Supplement: pgac065_Supplemental_Files [file pgac065_supplemental_files.zip]

Archive with 141 entries (71 files):
- PNASNEXUS-PNASNEXUS-2022-00064-T-s01/SupportingData/
- PNASNEXUS-PNASNEXUS-2022-00064-T-s01/SupportingData/Oligopaint_GeneSelection_ProbeDesign_Scripts/
- PNASNEXUS-PNASNEXUS-2022-00064-T-s01/SupportingData/Oligopaint_GeneSelection_ProbeDesign_Scripts/scripts_HamidehMS/
- PNASNEXUS-PNASNEXUS-2022-00064-T-s01/SupportingData/Oligopaint_GeneSelection_ProbeDesign_Scripts/scripts_HamidehMS/.DS_Store
- PNASNEXUS-PNASNEXUS-2022-00064-T-s01/SupportingData/Oligopaint_GeneSelection_ProbeDesign_Scripts/scripts_HamidehMS/.Rhistory
- PNASNEXUS-PNASNEXUS-2022-00064-T-s01/SupportingData/Oligopaint_GeneSelection_ProbeDesign_Scripts/scripts_HamidehMS/chipseq/
- PNASNEXUS-PNASNEXUS-2022-00064-T-s01/SupportingData/Oligopaint_GeneSelection_ProbeDesign_Scripts/scripts_HamidehMS/ChIPSeq_analysis.txt
- PNASNEXUS-PNASNEXUS-2022-00064-T-s01/SupportingData/Oligopaint_GeneSelection_ProbeDesign_Scripts/scripts_HamidehMS/oligopaints/
- PNASNEXUS-PNASNEXUS-2022-00064-T-s01/SupportingData/Oligopaint_GeneSelection_ProbeDesign_Scripts/scripts_HamidehMS/oligopaints/GivenStreets.txt
- PNASNEXUS-PNASNEXUS-2022-00064-T-s01/SupportingData/Oligopaint_GeneSelection_ProbeDesign_Scripts/scripts_HamidehMS/oligopaints/Main_isected.txt
- PNASNEXUS-PNASNEXUS-2022-00064-T-s01/SupportingData/Oligopaint_GeneSelection_ProbeDesign_Scripts/scripts_HamidehMS/oligopaints/Universal.txt
- PNASNEXUS-PNASNEXUS-2022-00064-T-s01/SupportingData/Oligopaint_GeneSelection_ProbeDesign_Scripts/scripts_HamidehMS/oligopaints_script.m
- PNASNEXUS-PNASNEXUS-2022-00064-T-s01/SupportingData/Oligopaint_GeneSelection_ProbeDesign_Scripts/scripts_HamidehMS/rnaseq/
- PNASNEXUS-PNASNEXUS-2022-00064-T-s01/SupportingData/Oligopaint_GeneSelection_ProbeDesign_Scripts/scripts_HamidehMS/rnaseq/.DS_Store
- PNASNEXUS-PNASNEXUS-2022-00064-T-s01/SupportingData/Oligopaint_GeneSelection_ProbeDesign_Scripts/scripts_HamidehMS/rnaseq/AA/
- PNASNEXUS-PNASNEXUS-2022-00064-T-s01/SupportingData/Oligopaint_GeneSelection_ProbeDesign_Scripts/scripts_HamidehMS/rnaseq/AI/
- PNASNEXUS-PNASNEXUS-2022-00064-T-s01/SupportingData/Oligopaint_GeneSelection_ProbeDesign_Scripts/scripts_HamidehMS/rnaseq/IA/
- PNASNEXUS-PNASNEXUS-2022-00064-T-s01/SupportingData/Oligopaint_GeneSelection_ProbeDesign_Scripts/scripts_HamidehMS/rnaseq/II/
- PNASNEXUS-PNASNEXUS-2022-00064-T-s01/SupportingData/Oligopaint_GeneSelection_ProbeDesign_Scripts/scripts_HamidehMS/RNASeq_analysis.r
- PNASNEXUS-PNASNEXUS-2022-00064-T-s01/SupportingData/OligopaintsToOrder_Oct2020.txt
- PNASNEXUS-PNASNEXUS-2022-00064-T-s02/SupportingData/
- PNASNEXUS-PNASNEXUS-2022-00064-T-s02/SupportingData/Oligopaint_GeneSelection_ProbeDesign_Scripts/
- PNASNEXUS-PNASNEXUS-2022-00064-T-s02/SupportingData/Oligopaint_GeneSelection_ProbeDesign_Scripts/scripts_HamidehMS/
- PNASNEXUS-PNASNEXUS-2022-00064-T-s02/SupportingData/Oligopaint_GeneSelection_ProbeDesign_Scripts/scripts_HamidehMS/.DS_Store
- PNASNEXUS-PNASNEXUS-2022-00064-T-s02/SupportingData/Oligopaint_GeneSelection_ProbeDesign_Scripts/scripts_HamidehMS/.Rhistory
- PNASNEXUS-PNASNEXUS-2022-00064-T-s02/SupportingData/Oligopaint_GeneSelection_ProbeDesign_Scripts/scripts_HamidehMS/chipseq/
- PNASNEXUS-PNASNEXUS-2022-00064-T-s02/SupportingData/Oligopaint_GeneSelection_ProbeDesign_Scripts/scripts_HamidehMS/ChIPSeq_analysis.txt
- PNASNEXUS-PNASNEXUS-2022-00064-T-s02/SupportingData/Oligopaint_GeneSelection_ProbeDesign_Scripts/scripts_HamidehMS/oligopaints/
- PNASNEXUS-PNASNEXUS-2022-00064-T-s02/SupportingData/Oligopaint_GeneSelection_ProbeDesign_Scripts/scripts_HamidehMS/oligopaints/GivenStreets.txt
- PNASNEXUS-PNASNEXUS-2022-00064-T-s02/SupportingData/Oligopaint_GeneSelection_ProbeDesign_Scripts/scripts_HamidehMS/oligopaints/Main_isected.txt
- PNASNEXUS-PNASNEXUS-2022-00064-T-s02/SupportingData/Oligopaint_GeneSelection_ProbeDesign_Scripts/scripts_HamidehMS/oligopaints/Universal.txt
- PNASNEXUS-PNASNEXUS-2022-00064-T-s02/SupportingData/Oligopaint_GeneSelection_ProbeDesign_Scripts/scripts_HamidehMS/oligopaints_script.m
- PNASNEXUS-PNASNEXUS-2022-00064-T-s02/SupportingData/Oligopaint_GeneSelection_ProbeDesign_Scripts/scripts_HamidehMS/rnaseq/
- PNASNEXUS-PNASNEXUS-2022-00064-T-s02/SupportingData/Oligopaint_GeneSelection_ProbeDesign_Scripts/scripts_HamidehMS/rnaseq/.DS_Store
- PNASNEXUS-PNASNEXUS-2022-00064-T-s02/SupportingData/Oligopaint_GeneSelection_ProbeDesign_Scripts/scripts_HamidehMS/rnaseq/AA/
- PNASNEXUS-PNASNEXUS-2022-00064-T-s02/SupportingData/Oligopaint_GeneSelection_ProbeDesign_Scripts/scripts_HamidehMS/rnaseq/AI/
- PNASNEXUS-PNASNEXUS-2022-00064-T-s02/SupportingData/Oligopaint_GeneSelection_ProbeDesign_Scripts/scripts_HamidehMS/rnaseq/IA/
- PNASNEXUS-PNASNEXUS-2022-00064-T-s02/SupportingData/Oligopaint_GeneSelection_ProbeDesign_Scripts/scripts_HamidehMS/rnaseq/II/
- PNASNEXUS-PNASNEXUS-2022-00064-T-s02/SupportingData/Oligopaint_GeneSelection_ProbeDesign_Scripts/scripts_HamidehMS/RNASeq_analysis.r
- PNASNEXUS-PNASNEXUS-2022-00064-T-s02/SupportingData/OligopaintsToOrder_Oct2020.txt
- PNASNEXUS-PNASNEXUS-2022-00064-T-s03/SupportingData/
- PNASNEXUS-PNASNEXUS-2022-00064-T-s03/SupportingData/Oligopaint_GeneSelection_ProbeDesign_Scripts/
- PNASNEXUS-PNASNEXUS-2022-00064-T-s03/SupportingData/Oligopaint_GeneSelection_ProbeDesign_Scripts/scripts_HamidehMS/
- PNASNEXUS-PNASNEXUS-2022-00064-T-s03/SupportingData/Oligopaint_GeneSelection_ProbeDesign_Scripts/scripts_HamidehMS/.DS_Store
- PNASNEXUS-PNASNEXUS-2022-00064-T-s03/SupportingData/Oligopaint_GeneSelection_ProbeDesign_Scripts/scripts_HamidehMS/.Rhistory
- PNASNEXUS-PNASNEXUS-2022-00064-T-s03/SupportingData/Oligopaint_GeneSelection_ProbeDesign_Scripts/scripts_HamidehMS/chipseq/
- PNASNEXUS-PNASNEXUS-2022-00064-T-s03/SupportingData/Oligopaint_GeneSelection_ProbeDesign_Scripts/scripts_HamidehMS/ChIPSeq_analysis.txt
- PNASNEXUS-PNASNEXUS-2022-00064-T-s03/SupportingData/Oligopaint_GeneSelection_ProbeDesign_Scripts/scripts_HamidehMS/oligopaints/
- PNASNEXUS-PNASNEXUS-2022-00064-T-s03/SupportingData/Oligopaint_GeneSelection_ProbeDesign_Scripts/scripts_HamidehMS/oligopaints/GivenStreets.txt
- PNASNEXUS-PNASNEXUS-2022-00064-T-s03/SupportingData/Oligopaint_GeneSelection_ProbeDesign_Scripts/scripts_HamidehMS/oligopaints/Main_isected.txt
- PNASNEXUS-PNASNEXUS-2022-00064-T-s03/SupportingData/Oligopaint_GeneSelection_ProbeDesign_Scripts/scripts_HamidehMS/oligopaints/Universal.txt
- PNASNEXUS-PNASNEXUS-2022-00064-T-s03/SupportingData/Oligopaint_GeneSelection_ProbeDesign_Scripts/scripts_HamidehMS/oligopaints_script.m
- PNASNEXUS-PNASNEXUS-2022-00064-T-s03/SupportingData/Oligopaint_GeneSelection_ProbeDesign_Scripts/scripts_HamidehMS/rnaseq/
- PNASNEXUS-PNASNEXUS-2022-00064-T-s03/SupportingData/Oligopaint_GeneSelection_ProbeDesign_Scripts/scripts_HamidehMS/rnaseq/.DS_Store
- PNASNEXUS-PNASNEXUS-2022-00064-T-s03/SupportingData/Oligopaint_GeneSelection_ProbeDesign_Scripts/scripts_HamidehMS/rnaseq/AA/
- PNASNEXUS-PNASNEXUS-2022-00064-T-s03/SupportingData/Oligopaint_GeneSelection_ProbeDesign_Scripts/scripts_HamidehMS/rnaseq/AI/
- PNASNEXUS-PNASNEXUS-2022-00064-T-s03/SupportingData/Oligopaint_GeneSelection_ProbeDesign_Scripts/scripts_HamidehMS/rnaseq/IA/
- PNASNEXUS-PNASNEXUS-2022-00064-T-s03/SupportingData/Oligopaint_GeneSelection_ProbeDesign_Scripts/scripts_HamidehMS/rnaseq/II/
- PNASNEXUS-PNASNEXUS-2022-00064-T-s03/SupportingData/Oligopaint_GeneSelection_ProbeDesign_Scripts/scripts_HamidehMS/RNASeq_analysis.r
- PNASNEXUS-PNASNEXUS-2022-00064-T-s03/SupportingData/OligopaintsToOrder_Oct2020.txt
- PNASNEXUS-PNASNEXUS-2022-00064-T-s04/SupportingData/
- PNASNEXUS-PNASNEXUS-2022-00064-T-s04/SupportingData/Oligopaint_GeneSelection_ProbeDesign_Scripts/
- PNASNEXUS-PNASNEXUS-2022-00064-T-s04/SupportingData/Oligopaint_GeneSelection_ProbeDesign_Scripts/scripts_HamidehMS/
- PNASNEXUS-PNASNEXUS-2022-00064-T-s04/SupportingData/Oligopaint_GeneSelection_ProbeDesign_Scripts/scripts_HamidehMS/.DS_Store
- PNASNEXUS-PNASNEXUS-2022-00064-T-s04/SupportingData/Oligopaint_GeneSelection_ProbeDesign_Scripts/scripts_HamidehMS/.Rhistory
- PNASNEXUS-PNASNEXUS-2022-00064-T-s04/SupportingData/Oligopaint_GeneSelection_ProbeDesign_Scripts/scripts_HamidehMS/chipseq/
- PNASNEXUS-PNASNEXUS-2022-00064-T-s04/SupportingData/Oligopaint_GeneSelection_ProbeDesign_Scripts/scripts_HamidehMS/ChIPSeq_analysis.txt
- PNASNEXUS-PNASNEXUS-2022-00064-T-s04/SupportingData/Oligopaint_GeneSelection_ProbeDesign_Scripts/scripts_HamidehMS/oligopaints/
- PNASNEXUS-PNASNEXUS-2022-00064-T-s04/SupportingData/Oligopaint_GeneSelection_ProbeDesign_Scripts/scripts_HamidehMS/oligopaints/GivenStreets.txt
- PNASNEXUS-PNASNEXUS-2022-00064-T-s04/SupportingData/Oligopaint_GeneSelection_ProbeDesign_Scripts/scripts_HamidehMS/oligopaints/Main_isected.txt
- PNASNEXUS-PNASNEXUS-2022-00064-T-s04/SupportingData/Oligopaint_GeneSelection_ProbeDesign_Scripts/scripts_HamidehMS/oligopaints/Universal.txt
- PNASNEXUS-PNASNEXUS-2022-00064-T-s04/SupportingData/Oligopaint_GeneSelection_ProbeDesign_Scripts/scripts_HamidehMS/oligopaints_script.m
- PNASNEXUS-PNASNEXUS-2022-00064-T-s04/SupportingData/Oligopaint_GeneSelection_ProbeDesign_Scripts/scripts_HamidehMS/rnaseq/
- PNASNEXUS-PNASNEXUS-2022-00064-T-s04/SupportingData/Oligopaint_GeneSelection_ProbeDesign_Scripts/scripts_HamidehMS/rnaseq/.DS_Store
- PNASNEXUS-PNASNEXUS-2022-00064-T-s04/SupportingData/Oligopaint_GeneSelection_ProbeDesign_Scripts/scripts_HamidehMS/rnaseq/AA/
- PNASNEXUS-PNASNEXUS-2022-00064-T-s04/SupportingData/Oligopaint_GeneSelection_ProbeDesign_Scripts/scripts_HamidehMS/rnaseq/AI/
- PNASNEXUS-PNASNEXUS-2022-00064-T-s04/SupportingData/Oligopaint_GeneSelection_ProbeDesign_Scripts/scripts_HamidehMS/rnaseq/IA/
- PNASNEXUS-PNASNEXUS-2022-00064-T-s04/SupportingData/Oligopaint_GeneSelection_ProbeDesign_Scripts/scripts_HamidehMS/rnaseq/II/
- PNASNEXUS-PNASNEXUS-2022-00064-T-s04/SupportingData/Oligopaint_GeneSelection_ProbeDesign_Scripts/scripts_HamidehMS/RNASeq_analysis.r
- PNASNEXUS-PNASNEXUS-2022-00064-T-s04/SupportingData/OligopaintsToOrder_Oct2020.txt
- PNASNEXUS-PNASNEXUS-2022-00064-T-s05/SupportingData/
- PNASNEXUS-PNASNEXUS-2022-00064-T-s05/SupportingData/Oligopaint_GeneSelection_ProbeDesign_Scripts/
- PNASNEXUS-PNASNEXUS-2022-00064-T-s05/SupportingData/Oligopaint_GeneSelection_ProbeDesign_Scripts/scripts_HamidehMS/
- PNASNEXUS-PNASNEXUS-2022-00064-T-s05/SupportingData/Oligopaint_GeneSelection_ProbeDesign_Scripts/scripts_HamidehMS/.DS_Store
- PNASNEXUS-PNASNEXUS-2022-00064-T-s05/SupportingData/Oligopaint_GeneSelection_ProbeDesign_Scripts/scripts_HamidehMS/.Rhistory
- PNASNEXUS-PNASNEXUS-2022-00064-T-s05/SupportingData/Oligopaint_GeneSelection_ProbeDesign_Scripts/scripts_HamidehMS/chipseq/
- PNASNEXUS-PNASNEXUS-2022-00064-T-s05/SupportingData/Oligopaint_GeneSelection_ProbeDesign_Scripts/scripts_HamidehMS/ChIPSeq_analysis.txt
- PNASNEXUS-PNASNEXUS-2022-00064-T-s05/SupportingData/Oligopaint_GeneSelection_ProbeDesign_Scripts/scripts_HamidehMS/oligopaints/
- PNASNEXUS-PNASNEXUS-2022-00064-T-s05/SupportingData/Oligopaint_GeneSelection_ProbeDesign_Scripts/scripts_HamidehMS/oligopaints/GivenStreets.txt
- PNASNEXUS-PNASNEXUS-2022-00064-T-s05/SupportingData/Oligopaint_GeneSelection_ProbeDesign_Scripts/scripts_HamidehMS/oligopaints/Main_isected.txt
- PNASNEXUS-PNASNEXUS-2022-00064-T-s05/SupportingData/Oligopaint_GeneSelection_ProbeDesign_Scripts/scripts_HamidehMS/oligopaints/Universal.txt
- PNASNEXUS-PNASNEXUS-2022-00064-T-s05/SupportingData/Oligopaint_GeneSelection_ProbeDesign_Scripts/scripts_HamidehMS/oligopaints_script.m
- PNASNEXUS-PNASNEXUS-2022-00064-T-s05/SupportingData/Oligopaint_GeneSelection_ProbeDesign_Scripts/scripts_HamidehMS/rnaseq/
- PNASNEXUS-PNASNEXUS-2022-00064-T-s05/SupportingData/Oligopaint_GeneSelection_ProbeDesign_Scripts/scripts_HamidehMS/rnaseq/.DS_Store
- PNASNEXUS-PNASNEXUS-2022-00064-T-s05/SupportingData/Oligopaint_GeneSelection_ProbeDesign_Scripts/scripts_HamidehMS/rnaseq/AA/
- PNASNEXUS-PNASNEXUS-2022-00064-T-s05/SupportingData/Oligopaint_GeneSelection_ProbeDesign_Scripts/scripts_HamidehMS/rnaseq/AI/
- PNASNEXUS-PNASNEXUS-2022-00064-T-s05/SupportingData/Oligopaint_GeneSelection_ProbeDesign_Scripts/scripts_HamidehMS/rnaseq/IA/
- PNASNEXUS-PNASNEXUS-2022-00064-T-s05/SupportingData/Oligopaint_GeneSelection_ProbeDesign_Scripts/scripts_HamidehMS/rnaseq/II/
- PNASNEXUS-PNASNEXUS-2022-00064-T-s05/SupportingData/Oligopaint_GeneSelection_ProbeDesign_Scripts/scripts_HamidehMS/RNASeq_analysis.r
- PNASNEXUS-PNASNEXUS-2022-00064-T-s05/SupportingData/OligopaintsToOrder_Oct2020.txt
- PNASNEXUS-PNASNEXUS-2022-00064-T-s06/SupportingData/
- PNASNEXUS-PNASNEXUS-2022-00064-T-s06/SupportingData/Oligopaint_GeneSelection_ProbeDesign_Scripts/
- PNASNEXUS-PNASNEXUS-2022-00064-T-s06/SupportingData/Oligopaint_GeneSelection_ProbeDesign_Scripts/scripts_HamidehMS/
- PNASNEXUS-PNASNEXUS-2022-00064-T-s06/SupportingData/Oligopaint_GeneSelection_ProbeDesign_Scripts/scripts_HamidehMS/.DS_Store
- PNASNEXUS-PNASNEXUS-2022-00064-T-s06/SupportingData/Oligopaint_GeneSelection_ProbeDesign_Scripts/scripts_HamidehMS/.Rhistory
- PNASNEXUS-PNASNEXUS-2022-00064-T-s06/SupportingData/Oligopaint_GeneSelection_ProbeDesign_Scripts/scripts_HamidehMS/chipseq/
- PNASNEXUS-PNASNEXUS-2022-00064-T-s06/SupportingData/Oligopaint_GeneSelection_ProbeDesign_Scripts/scripts_HamidehMS/ChIPSeq_analysis.txt
- PNASNEXUS-PNASNEXUS-2022-00064-T-s06/SupportingData/Oligopaint_GeneSelection_ProbeDesign_Scripts/scripts_HamidehMS/oligopaints/
- PNASNEXUS-PNASNEXUS-2022-00064-T-s06/SupportingData/Oligopaint_GeneSelection_ProbeDesign_Scripts/scripts_HamidehMS/oligopaints/GivenStreets.txt
- PNASNEXUS-PNASNEXUS-2022-00064-T-s06/SupportingData/Oligopaint_GeneSelection_ProbeDesign_Scripts/scripts_HamidehMS/oligopaints/Main_isected.txt
- PNASNEXUS-PNASNEXUS-2022-00064-T-s06/SupportingData/Oligopaint_GeneSelection_ProbeDesign_Scripts/scripts_HamidehMS/oligopaints/Universal.txt
- PNASNEXUS-PNASNEXUS-2022-00064-T-s06/SupportingData/Oligopaint_GeneSelection_ProbeDesign_Scripts/scripts_HamidehMS/oligopaints_script.m
- PNASNEXUS-PNASNEXUS-2022-00064-T-s06/SupportingData/Oligopaint_GeneSelection_ProbeDesign_Scripts/scripts_HamidehMS/rnaseq/
- PNASNEXUS-PNASNEXUS-2022-00064-T-s06/SupportingData/Oligopaint_GeneSelection_ProbeDesign_Scripts/scripts_HamidehMS/rnaseq/.DS_Store
- PNASNEXUS-PNASNEXUS-2022-00064-T-s06/SupportingData/Oligopaint_GeneSelection_ProbeDesign_Scripts/scripts_HamidehMS/rnaseq/AA/
- PNASNEXUS-PNASNEXUS-2022-00064-T-s06/SupportingData/Oligopaint_GeneSelection_ProbeDesign_Scripts/scripts_HamidehMS/rnaseq/AI/
- PNASNEXUS-PNASNEXUS-2022-00064-T-s06/SupportingData/Oligopaint_GeneSelection_ProbeDesign_Scripts/scripts_HamidehMS/rnaseq/IA/
- PNASNEXUS-PNASNEXUS-2022-00064-T-s06/SupportingData/Oligopaint_GeneSelection_ProbeDesign_Scripts/scripts_HamidehMS/rnaseq/II/
- PNASNEXUS-PNASNEXUS-2022-00064-T-s06/SupportingData/Oligopaint_GeneSelection_ProbeDesign_Scripts/scripts_HamidehMS/RNASeq_analysis.r
- PNASNEXUS-PNASNEXUS-2022-00064-T-s06/SupportingData/OligopaintsToOrder_Oct2020.txt
- PNASNEXUS-PNASNEXUS-2022-00064-T-s07/SupportingData/
- PNASNEXUS-PNASNEXUS-2022-00064-T-s07/SupportingData/Oligopaint_GeneSelection_ProbeDesign_Scripts/
- PNASNEXUS-PNASNEXUS-2022-00064-T-s07/SupportingData/Oligopaint_GeneSelection_ProbeDesign_Scripts/scripts_HamidehMS/
- PNASNEXUS-PNASNEXUS-2022-00064-T-s07/SupportingData/Oligopaint_GeneSelection_ProbeDesign_Scripts/scripts_HamidehMS/.DS_Store
- PNASNEXUS-PNASNEXUS-2022-00064-T-s07/SupportingData/Oligopaint_GeneSelection_ProbeDesign_Scripts/scripts_HamidehMS/.Rhistory
- PNASNEXUS-PNASNEXUS-2022-00064-T-s07/SupportingData/Oligopaint_GeneSelection_ProbeDesign_Scripts/scripts_HamidehMS/chipseq/
- PNASNEXUS-PNASNEXUS-2022-00064-T-s07/SupportingData/Oligopaint_GeneSelection_ProbeDesign_Scripts/scripts_HamidehMS/ChIPSeq_analysis.txt
- PNASNEXUS-PNASNEXUS-2022-00064-T-s07/SupportingData/Oligopaint_GeneSelection_ProbeDesign_Scripts/scripts_HamidehMS/oligopaints/
- PNASNEXUS-PNASNEXUS-2022-00064-T-s07/SupportingData/Oligopaint_GeneSelection_ProbeDesign_Scripts/scripts_HamidehMS/oligopaints/GivenStreets.txt
- PNASNEXUS-PNASNEXUS-2022-00064-T-s07/SupportingData/Oligopaint_GeneSelection_ProbeDesign_Scripts/scripts_HamidehMS/oligopaints/Main_isected.txt
- PNASNEXUS-PNASNEXUS-2022-00064-T-s07/SupportingData/Oligopaint_GeneSelection_ProbeDesign_Scripts/scripts_HamidehMS/oligopaints/Universal.txt
- PNASNEXUS-PNASNEXUS-2022-00064-T-s07/SupportingData/Oligopaint_GeneSelection_ProbeDesign_Scripts/scripts_HamidehMS/oligopaints_script.m
- PNASNEXUS-PNASNEXUS-2022-00064-T-s07/SupportingData/Oligopaint_GeneSelection_ProbeDesign_Scripts/scripts_HamidehMS/rnaseq/
- PNASNEXUS-PNASNEXUS-2022-00064-T-s07/SupportingData/Oligopaint_GeneSelection_ProbeDesign_Scripts/scripts_HamidehMS/rnaseq/.DS_Store
- PNASNEXUS-PNASNEXUS-2022-00064-T-s07/SupportingData/Oligopaint_GeneSelection_ProbeDesign_Scripts/scripts_HamidehMS/rnaseq/AA/
- PNASNEXUS-PNASNEXUS-2022-00064-T-s07/SupportingData/Oligopaint_GeneSelection_ProbeDesign_Scripts/scripts_HamidehMS/rnaseq/AI/
- PNASNEXUS-PNASNEXUS-2022-00064-T-s07/SupportingData/Oligopaint_GeneSelection_ProbeDesign_Scripts/scripts_HamidehMS/rnaseq/IA/
- PNASNEXUS-PNASNEXUS-2022-00064-T-s07/SupportingData/Oligopaint_GeneSelection_ProbeDesign_Scripts/scripts_HamidehMS/rnaseq/II/
- PNASNEXUS-PNASNEXUS-2022-00064-T-s07/SupportingData/Oligopaint_GeneSelection_ProbeDesign_Scripts/scripts_HamidehMS/RNASeq_analysis.r
- PNASNEXUS-PNASNEXUS-2022-00064-T-s07/SupportingData/OligopaintsToOrder_Oct2020.txt
- PNASNEXUS-PNASNEXUS-2022-00064-T-s08.pdf
