# Supplementary material for: Deep-learning microscopy image reconstruction with quality control reveals second-scale rearrangements in RNA polymerase II clusters
Source: PNAS Nexus. 2022 May 23;1(3):pgac065. doi: 10.1093/pnasnexus/pgac065 (PMC9896941; doi:10.1093/pnasnexus/pgac065)
Supplement: pgac065_Supplemental_Files [file pgac065_supplemental_files.zip › PNASNEXUS-PNASNEXUS-2022-00064-T-s01/SupportingData/Oligopaint_GeneSelection_ProbeDesign_Scripts/scripts_HamidehMS/ChIPSeq_analysis.txt]

# Installation
conda install -c bioconda bowtie2 samtools deeptools macs2 wget 

# Make folders
mkdir chipseq/raw_data chipseq/genome_files chipseq/danRer10_index chipseq/aligned_data chipseq/coverage_data chipseq/peaks_data

# Download raw reads
wget ftp://ftp.sra.ebi.ac.uk/vol1/fastq/SRR711/SRR711350/SRR711350.fastq.gz -P chipseq/raw_data/

# Building genome index
wget https://hgdownload.soe.ucsc.edu/goldenPath/danRer10/bigZips/danRer10.fa.gz -P chipseq/genome_files/
gunzip chipseq/genome_files/danRer10.fa.gz
bowtie2-build chipseq/genome_files/danRer10.fa chipseq/danRer10_index/danRer10

# Aligning reads to genome
bowtie2 -q -x chipseq/danRer10_index/danRer10 -U chipseq/raw_data/SRR711350.fastq.gz -S chipseq/aligned_data/Ser5P_Dome.sam

# Sorting and indexing aligned SAM file
samtools view -bq 40 chipseq/aligned_data/Ser5P_Dome.sam > chipseq/aligned_data/Ser5P_Dome_ut1m.bam
samtools sort chipseq/aligned_data/Ser5P_Dome_ut1m.bam > chipseq/aligned_data/Ser5P_Dome_ut1m_sorted.bam
samtools index chipseq/aligned_data/Ser5P_Dome_ut1m_sorted.bam

# BigWig coverage files
bamCoverage -bs 25 --extendReads 200 --smoothLength 75 --normalizeUsing RPGC --effectiveGenomeSize 1368765506 -p 10 --ignoreDuplicates -b chipseq/aligned_data/Ser5P_Dome_ut1m_sorted.bam -o chipseq/coverage_data/Ser5P_danRer10.bigWig

# Calling peaks
macs2 callpeak -t chipseq/aligned_data/Ser5P_Dome_ut1m_sorted.bam -g 1.4e9 -n Ser5P_danRer10 --outdir chipseq/peaks_data
