# Supplementary material for: Deep-learning microscopy image reconstruction with quality control reveals second-scale rearrangements in RNA polymerase II clusters
Source: PNAS Nexus. 2022 May 23;1(3):pgac065. doi: 10.1093/pnasnexus/pgac065 (PMC9896941; doi:10.1093/pnasnexus/pgac065)
Supplement: pgac065_Supplemental_Files [file pgac065_supplemental_files.zip › PNASNEXUS-PNASNEXUS-2022-00064-T-s01/SupportingData/Oligopaint_GeneSelection_ProbeDesign_Scripts/scripts_HamidehMS/oligopaints/GivenStreets.txt]

MSRegionID	StreetNum	StreetSequence
vamp2	9	CCATGCGAAGGGTGGCAGAC
klf2b	13	GGGATACACATGCGCCTCGG
iscub	18	GAGCGCACTTGTAGCGACCC
zgc:64022	22	TCCAGGGCGGGTCGAATCAG
si:dkey-11o15.10	39	CGCGCACTGGCGCAATTTTG
ripply1	47	TCCGCGTGTTAGCTGGAGCC
drll.2	50	GGAATCGCGGCAGTACGGAG
szl	52	AGGGCGGAATAAGCGGTCGG
gadd45ga	53	ATCGGCGGTGGATGAATGCG
foxd5	56	AAGCGACCACACACCCTCCC
rnd1b	62	CTACAGTGCCCGTGTGCGAC
apoc4	63	CTCAATCGGGCACGTCACCG
