# Supplementary material for: Deep-learning microscopy image reconstruction with quality control reveals second-scale rearrangements in RNA polymerase II clusters
Source: PNAS Nexus. 2022 May 23;1(3):pgac065. doi: 10.1093/pnasnexus/pgac065 (PMC9896941; doi:10.1093/pnasnexus/pgac065)
Supplement: pgac065_Supplemental_Files [file pgac065_supplemental_files.zip › PNASNEXUS-PNASNEXUS-2022-00064-T-s01/SupportingData/Oligopaint_GeneSelection_ProbeDesign_Scripts/scripts_HamidehMS/oligopaints/Main_isected.txt]

chr10 22792481 22952481 vamp2 chr10 22792497 22792537 AAGCAATATTTGTAAAACACTTTTCGCCACAATGTCGGACA 42.26
chr10 22792481 22952481 vamp2 chr10 22792628 22792668 GGAGCATGTCTATTAGCTGTTTTAGCTATCATAAAGGGGCG 42.33
chr10 22792481 22952481 vamp2 chr10 22793134 22793173 ACAGGCATGTTTGTTTTGGGAAAATTCGCTTAGTGTAACT 42.11
chr10 22792481 22952481 vamp2 chr10 22793514 22793548 AAAAGTAGCATTATCACCCTTGGTGTAAACGGGCC 42.01
chr10 22792481 22952481 vamp2 chr10 22793653 22793687 GTCCGTGATGCTTCTCTTTTCCGAGACATGCGTAT 42.89
chr10 22792481 22952481 vamp2 chr10 22793690 22793730 TGTAAATCTTTCTGTTGTGCTGATGTGGTGAGGCTTTTAGG 42.71
chr10 22792481 22952481 vamp2 chr10 22794029 22794069 ATTGACGAATTTCAGATTATTGAGGAGATGCGTTTCAGCGA 42.43
chr10 22792481 22952481 vamp2 chr10 22794070 22794104 TACCTCTCGGAGTGTGTTTTCAGGTTCATTGCCAT 42.53
chr10 22792481 22952481 vamp2 chr10 22794258 22794298 AATTCACTAGTGTGCACGTGTGTAAGTTATTTCTGGAGTGT 42.04
chr10 22792481 22952481 vamp2 chr10 22796646 22796686 TGTACTACAGGAAGTTTACATCGATAGCAAGAGGAGTGTGT 42.07
chr10 22792481 22952481 vamp2 chr10 22797194 22797234 TTATATCTGCTTCTGCTAAGTTCGTGTAAGCGTGTTTCTGG 42.20
chr10 22792481 22952481 vamp2 chr10 22797427 22797467 AGTCTTTATGTGCAAGGTATTTCTGGATTGTGTGTGGAAGT 42.21
chr10 22792481 22952481 vamp2 chr10 22798126 22798166 GTGTAAGGTTACATCGATACCAAGAGAAGTGTGTTTCAGGC 42.35
chr10 22792481 22952481 vamp2 chr10 22798336 22798376 AGCTTCTGAGTGTTTACGTGGAAGTTATTTGTGGATTGTGA 42.22
chr10 22792481 22952481 vamp2 chr10 22798377 22798417 AGTGTATTAGAGGAAGGTTACAGATGGTCAGTCTCCTGTCT 42.59
chr10 22792481 22952481 vamp2 chr10 22798418 22798452 GTCTGTGGGCTGGAAGTGAGGCTCGTAGAGGTCAT 45.98
chr10 22792481 22952481 vamp2 chr10 22798453 22798487 GGGACAGGACTAATGTTTCGGTGACACCTCGGCTC 45.40
chr10 22792481 22952481 vamp2 chr10 22798488 22798522 TCTCTCAGGACTTTACTGCGGAAATCCTGGCTCCA 44.47
chr10 22792481 22952481 vamp2 chr10 22798523 22798557 AGGCCAGGAAGGCAGGTTTTCCTCTTTTATGACTC 42.82
chr10 22792481 22952481 vamp2 chr10 22798574 22798609 TTTTCACCGTCCCTCTGCACTTAACGCTTATGTTCC 43.11
chr10 22792481 22952481 vamp2 chr10 22798610 22798644 ACCAGCAGCCCTTTATCTGTGGCTGCTGATAACCC 45.74
chr10 22792481 22952481 vamp2 chr10 22798736 22798776 ATGTTGTTTTGTTGACTCTATCACAGTCGTTCACAACTGGC 42.95
chr10 22792481 22952481 vamp2 chr10 22799143 22799182 AATACTGCCATACAGACCCAGCTACTTTAACTCACTCTGA 42.26
chr10 22792481 22952481 vamp2 chr10 22801663 22801698 GCCCTGATGTCTTCCGATATCTCCCTTACAAACACA 42.20
chr10 22792481 22952481 vamp2 chr10 22801699 22801733 CATCGACAACCCCGATGAGCCAAAACCTTCAGAAA 43.46
chr10 22792481 22952481 vamp2 chr10 22801769 22801803 AAACCAGACCTCGACTCCCTGCTGAACTTAAGGTG 43.73
chr10 22792481 22952481 vamp2 chr10 22801804 22801839 AGCTGGAAACACAAACGAACAAGTTTAACAGAGCCC 42.47
chr10 22792481 22952481 vamp2 chr10 22801887 22801927 TATTTGTTAACTTCTCTTTCTGTGCCACAGGGACTTTGACA 42.11
chr10 22792481 22952481 vamp2 chr10 22801955 22801995 TTGTTTGAGTTCTTCTGTTGCGTTTGAGACATCTGATCTGA 42.28
chr10 22792481 22952481 vamp2 chr10 22801996 22802032 GACCTGAGGCTCTGACTCTTTTCTCAAAGTGTGATGA 42.09
chr10 22792481 22952481 vamp2 chr10 22802431 22802471 ACATACTGTGGAGTGTGTAACTCTAAAGTCAGTGCAAGTCA 42.55
chr10 22792481 22952481 vamp2 chr10 22802521 22802555 CCCCAGCAAACCCAACACCCCACATTTCTGAAGGG 46.70
chr10 22792481 22952481 vamp2 chr10 22802568 22802602 GGGAGGCCAGGAGGAGAAGTGGGAGTGGAGAGATA 46.44
chr10 22792481 22952481 vamp2 chr10 22802603 22802637 CGAGTGAGTTACTGAGGCAGGACATCTTCGTCAAA 42.33
chr10 22792481 22952481 vamp2 chr10 22802638 22802676 AGAAGGAAAGAGTAGAGCAGGAAAGAAGGAAGAGAACGA 42.24
chr10 22792481 22952481 vamp2 chr10 22802677 22802711 GCTGACATAGAAGACTGACGCTCATTGAGCTCACA 42.54
chr10 22792481 22952481 vamp2 chr10 22802712 22802746 GAGCCTGAGGAGATACTACAGGTGGACCTGAAAAC 42.05
chr10 22792481 22952481 vamp2 chr10 22802770 22802810 ACTGTAGAGTAAAGCTATCATCTGCCAGTCTGAGGAATCTG 42.20
chr10 22792481 22952481 vamp2 chr10 22803512 22803551 AGTTGAGCTCATTTCCTGTTTTGTTTTCTGGCATGTACTG 42.10
chr10 22792481 22952481 vamp2 chr10 22803555 22803595 TTAATTCCCTATAGACTGTCCAACTCCTGTCAAATTCCCCT 42.21
chr10 22792481 22952481 vamp2 chr10 22803782 22803822 TGTTTGCCATCACTTTGGACTATGACTGTGTAATTGTAGGT 42.05
chr10 22792481 22952481 vamp2 chr10 22805188 22805228 AAGCTAAATGAGAAATCATTCCATGCCAAATACAACAGCCC 42.13
chr10 22792481 22952481 vamp2 chr10 22805272 22805312 TTATTGTCATTATTAAACAAACCCTTGAGTGGTCCAGGCCA 42.31
chr10 22792481 22952481 vamp2 chr10 22805334 22805374 TGTTAAATTGCTTCAGTAAGAGTTGAAAAGGTGCTTGTGGG 42.01
chr10 22792481 22952481 vamp2 chr10 22805453 22805493 AAAATTGGACCATCTCCAAATAAACAAGGTTACACGGAGGA 42.27
chr10 22792481 22952481 vamp2 chr10 22805494 22805532 CCAATTCCTAGAAAGAATTAGCAAGTGACCTCCGAGTCC 42.22
chr10 22792481 22952481 vamp2 chr10 22805743 22805783 TTGCTCTTTTGGGGTTCCTCTGTTTTATAGTATATGTGGCC 42.20
chr10 22792481 22952481 vamp2 chr10 22805786 22805820 GTCAGCGTTCAGGGTTTCCTGATGAGCCGTTCCAC 46.15
chr10 22792481 22952481 vamp2 chr10 22805845 22805879 CATCCTGGAGATCAGGGTGGGTCAGCGGCTACATT 46.37
chr10 22792481 22952481 vamp2 chr10 22805881 22805921 CCTCAGCTTCACTGTTGGTTATCACAATTTATTTGCTCTGC 42.21
chr10 22792481 22952481 vamp2 chr10 22806095 22806135 TCATTGGGAAAACTTGTCAACTTTGGAAACTTTGCCAAACC 42.86
chr10 22792481 22952481 vamp2 chr10 22806344 22806384 TGTCTAGGTTATATAGGTTACACACAGCCCAATGCATGACT 42.43
chr10 22792481 22952481 vamp2 chr10 22806444 22806478 AAAACTGGCCCTTCACATACCAGACTGATGAACGG 43.03
chr10 22792481 22952481 vamp2 chr10 22806479 22806516 CAAGATGAGTCTTCCACGAAACGGTACTTTGGAGAAGC 42.83
chr10 22792481 22952481 vamp2 chr10 22806572 22806606 CCTCCACCACACAGGCTCCATCTCCTCCAGTACTC 45.91
chr10 22792481 22952481 vamp2 chr10 22806630 22806664 GTCGTGGTTCCTCCTCCGTACTCAGTAGCAGGCAG 46.11
chr10 22792481 22952481 vamp2 chr10 22806713 22806748 GGCCTGTTCTGTTCTGGTCACCGCGCAGAATCTGAT 46.95
chr10 22792481 22952481 vamp2 chr10 22806754 22806788 CCGCGCTCAATGTCGGTTTGGCGGGATTCATCTTT 46.69
chr10 22792481 22952481 vamp2 chr10 22806791 22806825 CCTCATCCTCCTGCCATCGCTCGTCATGGTCGTTT 46.74
chr10 22792481 22952481 vamp2 chr10 22806826 22806860 TTGGCTTCCTCTGCCATTCAACGGTATGTGTGGAG 44.45
chr10 22792481 22952481 vamp2 chr10 22807016 22807056 AGGTCATCAAATGTCTAGCCTACAGTAACATTACCCAATGC 42.03
chr10 22792481 22952481 vamp2 chr10 22808827 22808867 AATGTGTATTGCATATTTGACACTTGAGACCACATTTGCCG 42.23
chr10 22792481 22952481 vamp2 chr10 22809181 22809220 ATATGGCAGTATTGTCCAAGTATCCATGCACTGATGACAA 42.02
chr10 22792481 22952481 vamp2 chr10 22809245 22809285 AATTTAAAACACCTGGATGAGCAAAGGAATCTCTCTCTCGC 42.49
chr10 22792481 22952481 vamp2 chr10 22809305 22809345 TATCATTTCACTGTGATCAGTTAACCGTCTCCAACTGAGGC 43.08
chr10 22792481 22952481 vamp2 chr10 22809346 22809380 GACTCCGTCAACTCCCACTGCTTCACCATATGTGA 43.73
chr10 22792481 22952481 vamp2 chr10 22809404 22809444 AGAGGTCAATGTAAACATGATCCCACAATAGATGACATGCC 42.22
chr10 22792481 22952481 vamp2 chr10 22809453 22809491 TTTTACTTTGCCAAATTCCAGTCCTCTTCCTGCTTCTGC 43.23
chr10 22792481 22952481 vamp2 chr10 22809498 22809538 ATCTTGCTAAATGATTCTCTCACTCTTCCCCTCTGTGTTCC 42.80
chr10 22792481 22952481 vamp2 chr10 22809539 22809573 ACAGGTTCAGCGTCACGGTACTTCCCTTTACTGTT 43.63
chr10 22792481 22952481 vamp2 chr10 22809638 22809672 GCTCCTGGTTCTGGCTCTGGCTGCTTACTGCAGAA 46.96
chr10 22792481 22952481 vamp2 chr10 22809676 22809712 CACGCCATCTTCAGTTGGGCCTGTGCTTCATCCCATA 46.81
chr10 22792481 22952481 vamp2 chr10 22809802 22809836 GGAAGGGCAGCGTGTGGGTTTGAGCAGACTGAAAA 46.39
chr10 22792481 22952481 vamp2 chr10 22810395 22810434 ACAAATAAAGCTAGCCGATCAAGCCGATATCCATCAATCA 42.15
chr10 22792481 22952481 vamp2 chr10 22811435 22811475 ACTTTCATGAGCAACAGGTAGCATCTGACAAAATCATAGCA 42.37
chr10 22792481 22952481 vamp2 chr10 22811678 22811718 ATGTGACACATTAAGTCAAAATATTGATGCCCACCCACTCC 42.75
chr10 22792481 22952481 vamp2 chr10 22811814 22811854 AATCTCATTTCATAAGCAGTTTTCTGAGAGCGACTTGCACC 42.83
chr10 22792481 22952481 vamp2 chr10 22812653 22812690 AGGAACCCCAAACATGCAGAACTTGACTGTTATTCTCT 42.32
chr10 22792481 22952481 vamp2 chr10 22812694 22812734 TGGCTCAAAACAGGTGCTGATCTATTGTTCGATCATAAACT 42.22
chr10 22792481 22952481 vamp2 chr10 22812735 22812775 CGCGCCAAATTGTTGTTTTCTGATTGGCTATTAAACAGTTC 42.01
chr10 22792481 22952481 vamp2 chr10 22812831 22812871 TAATAACTCGCAGCAAACTGTCAGCAATGTATCTCTGTACC 42.12
chr10 22792481 22952481 vamp2 chr10 22812927 22812967 TTTGCAAAGACAAAGAAAACAGATTTGCTAAGCGACTGTCT 42.06
chr10 22792481 22952481 vamp2 chr10 22812981 22813019 AAAATGTTCTCAGCCACTTTTGAGGTCAAGAGCTTTTGT 42.02
chr10 22792481 22952481 vamp2 chr10 22813020 22813056 TGTGGCTTGCAGGATTAGTTATTTAAAGCCTCAGCCG 43.18
chr10 22792481 22952481 vamp2 chr10 22813060 22813096 GAAATTTCCCATGGCGTTCCGCGCACGCTCAATCAAA 46.96
chr10 22792481 22952481 vamp2 chr10 22813097 22813131 GCTTTAATACGCAACCGAGGTAACGGAACAGAGGG 43.20
chr10 22792481 22952481 vamp2 chr10 22813173 22813207 CCTGCACGCTGTCAACACGATCTACACCACGACCA 46.89
chr10 22792481 22952481 vamp2 chr10 22813208 22813242 ACGCAAGCATCTCATGGAGCCAGAGTTTCAGACGG 45.74
chr10 22792481 22952481 vamp2 chr10 22813243 22813277 AGCAGATCCTGCAGACCACTGGATAAAACGTGCGC 46.06
chr10 22792481 22952481 vamp2 chr10 22813311 22813351 GTCATGTTTAATGGATAGCTAATGTGTGACTGACGTAGGCA 42.03
chr10 22792481 22952481 vamp2 chr10 22813431 22813467 GCTTGAGACTTGATTTCCTGACGTGCACTGTAAAGTC 42.02
chr10 22792481 22952481 vamp2 chr10 22813518 22813558 TAATAATTTTGAAAGCCTTAAGCCATGTTTTCGCGGTGTGC 42.75
chr10 22792481 22952481 vamp2 chr10 22813595 22813635 ATGTGTGTTTGTTGCTCTGGTTTGATTTTCTTCAATGAGGG 42.34
chr10 22792481 22952481 vamp2 chr10 22813662 22813702 TGTAAGATACTTTTCATAGAACGGCAAAGCCTCTTTCTCCG 42.13
chr10 22792481 22952481 vamp2 chr10 22813703 22813738 GCATCTAAAGGCTCCAGGTCCGGTACTCATTTAAGG 42.53
chr10 22792481 22952481 vamp2 chr10 22813739 22813778 GGCTTTTGCATTAGCGGACTCATTATAAACACTGGACTCT 42.58
chr10 22792481 22952481 vamp2 chr10 22813779 22813814 AAAAGGATCTTGGCAAGAAATGCTCATGTCACGGAC 42.33
chr10 22792481 22952481 vamp2 chr10 22815247 22815287 TAGTCTGCTCAATACAGGGTGGTTCTGTTCTTTGTTTATGC 42.30
chr10 22792481 22952481 vamp2 chr10 22815306 22815340 AAAACCGTTCCCTTCCTGTACTTCAGGTCCACATT 42.55
chr10 22792481 22952481 vamp2 chr10 22815342 22815382 AACACTGACTGATTGATACTGATTGTGGTGTCAGATCTGGT 42.71
chr10 22792481 22952481 vamp2 chr10 22815383 22815417 TGTTCTGGCTCGACTGTTTGTTCCAGCCCTCTGAA 45.27
chr10 22792481 22952481 vamp2 chr10 22815418 22815452 ATGGGTCACAGAGCACAACTGTGTGCCCCTCTAGA 46.06
chr10 22792481 22952481 vamp2 chr10 22815508 22815548 TGAATGAGCTCTTTGTTTCTACGAGCCATTAGAAATCTCGC 42.39
chr10 22792481 22952481 vamp2 chr10 22815549 22815583 ACTTTCACCTCTCAGCTAATGTTCTGTTCCGGTCA 42.13
chr10 22792481 22952481 vamp2 chr10 22816108 22816148 TCTGACAAGTTTGTCAGTAGATCTTACACCGCATGTTCTCT 42.58
chr10 22792481 22952481 vamp2 chr10 22816149 22816188 CTCCAGATTGTTCTATTCGCTGAATCATGGGCAAGAAAGT 42.61
chr10 22792481 22952481 vamp2 chr10 22816189 22816226 CCTGCAGTGTTTTCCCTGGTATAAACGCTGTAAAGAGC 43.24
chr10 22792481 22952481 vamp2 chr10 22816230 22816264 GTAAAGGCAGGTTATGCCCTCCTCCGCCTGGTGAG 46.91
chr10 22792481 22952481 vamp2 chr10 22816326 22816365 AATTTCCTCTCCTATCATTCACAGTACCATCTGTCGAGGT 42.18
chr10 22792481 22952481 vamp2 chr10 22816366 22816400 GCCGCCTGTCTTTTCTCCAACAGTCTCCTGGGGTT 46.98
chr10 22792481 22952481 vamp2 chr10 22816401 22816435 ACGATGGAGTGGAAAGCGTCACACATCCCGTCTAT 44.83
chr10 22792481 22952481 vamp2 chr10 22816436 22816470 TTCTCCCATAAAGCACGAGTAGTTTATCGCCACCA 42.20
chr10 22792481 22952481 vamp2 chr10 22816471 22816505 GATGGATGGCAATATCATTGATGCCACCTGCTGAC 42.48
chr10 22792481 22952481 vamp2 chr10 22816506 22816540 CTCTGGGCTCCTTTCCCAGAATCCTCCGCCTTGTA 46.18
chr10 22792481 22952481 vamp2 chr10 22816544 22816584 GACTCTAGAGTCTAGCAATCCTGAACAATAGTGTAGGAGCC 42.16
chr10 22792481 22952481 vamp2 chr10 22816610 22816650 TGTATTTAGTGAAGATGTCACAGTGTTTTCTGTCAGGTCCG 42.03
chr10 22792481 22952481 vamp2 chr10 22816701 22816738 ATGTAGACAGAGTGATGAATGTCAGGGCTGGATTTTGT 42.07
chr10 22792481 22952481 vamp2 chr10 22818015 22818053 ATTCGTTCAGAACCCAAAGAACCCATAAACTCTTGTCCT 42.22
chr10 22792481 22952481 vamp2 chr10 22818054 22818089 TGATAAAGAGCAGCAGTCCGCTCAAGACGTTTAAGG 42.77
chr10 22792481 22952481 vamp2 chr10 22818090 22818129 TCCACAAAAGGGACCAAAATCCTTGTCGAAACATTCAATG 42.29
chr10 22792481 22952481 vamp2 chr10 22818175 22818215 TTTGTAGTTGCACAAGAATAGCCTATGGTGAATCTCAACGA 42.02
chr10 22792481 22952481 vamp2 chr10 22818283 22818323 TTCGCTTTCAATGTCTGCTCAGTGTTTTAACGTTCTATCGG 42.79
chr10 22792481 22952481 vamp2 chr10 22818453 22818490 AAACTCGACCGACAAGGTGGATTTACACTGTACAATGT 42.29
chr10 22792481 22952481 vamp2 chr10 22818491 22818525 AATTGGCGCGTGTAAACATTAAGCCATTAGCCAGA 42.29
chr10 22792481 22952481 vamp2 chr10 22818554 22818588 TTTTCATCTGGGAGGACGCAGAGAGGACAGACAGG 44.71
chr10 22792481 22952481 vamp2 chr10 22818593 22818632 AAATTGCCTAGTTGCCAGACATGGGATGAGAATTAACTCA 42.27
chr10 22792481 22952481 vamp2 chr10 22818715 22818749 TAGGCCAGAGCTTATGACTGCAAACTTGCACGATG 43.29
chr10 22792481 22952481 vamp2 chr10 22818812 22818852 TAGGTAGAAATATTTGGCCACTAGATGACGCTATGAAGCCA 42.44
chr10 22792481 22952481 vamp2 chr10 22818945 22818985 TCCTATTGGAGATATTTTGACAAGGGATAAGGCTGATGCCA 42.73
chr10 22792481 22952481 vamp2 chr10 22819796 22819836 TTTACACACTGTCCAGAGTAAACTACAGAACATGACGCTCT 42.53
chr10 22792481 22952481 vamp2 chr10 22820136 22820176 AATCAAATCAGTCCAGAAAAGTTTTGCATGACTTCCTGAGC 42.08
chr10 22792481 22952481 vamp2 chr10 22820210 22820250 TCACTGTCCATAGCCATTGCTTTCATCTAGTGTCTTTTCTC 42.05
chr10 22792481 22952481 vamp2 chr10 22820251 22820289 CACATGTTGCTCACGTTTACATGGATATATGAGGGAGCA 42.41
chr10 22792481 22952481 vamp2 chr10 22820290 22820324 GATCAGCATGGCTGGTTGTTGATGTTGGTCAGCAT 43.91
chr10 22792481 22952481 vamp2 chr10 22820325 22820361 TTTGTGATGTGGGGCTTTGTAAAGAGCTGTGAAAGTG 42.31
chr10 22792481 22952481 vamp2 chr10 22820362 22820396 CCAGGATTGAGAACACCACGGCCTTCATCGTCCAC 45.92
chr10 22792481 22952481 vamp2 chr10 22820397 22820436 CTCACCCATCAGGATGTAGTTTTGACCTGTTGAAGATTGC 42.84
chr10 22792481 22952481 vamp2 chr10 22820643 22820683 GATCATATGTGGCCATTAGGCTTATGGTGGTAACATTTTGC 42.03
chr10 22792481 22952481 vamp2 chr10 22821196 22821236 AACTATTAAACTAACCAGTTAAGCAAAGCACTGGCTCTGGA 42.06
chr10 22792481 22952481 vamp2 chr10 22821327 22821367 TGTTGAATGTGGGCACATGTTTAGTGGTCATATACTGTACC 42.23
chr10 22792481 22952481 vamp2 chr10 22821372 22821406 CGCAGCAATGGGCATTTCTTGCAGGGCATCATGAG 46.12
chr10 22792481 22952481 vamp2 chr10 22821407 22821441 TTTGACAGACATGGTTTCTCCAGCTTGGGTGATTG 42.08
chr10 22792481 22952481 vamp2 chr10 22821442 22821481 TGAGTCTGCCAGTCTTATAGGCTTTAATTAAGGACACGGT 42.56
chr10 22792481 22952481 vamp2 chr10 22821482 22821516 GCCTTGCATACTTCCTCTAGGTCCAGCAGTCAATG 42.92
chr10 22792481 22952481 vamp2 chr10 22822116 22822155 AGTACCAAATGGTTGCTTACCAAATTCACTTGCACAGAAG 42.12
chr10 22792481 22952481 vamp2 chr10 22822158 22822198 TGTCTTGATAGTTCCATCTCTTTTACATGCCTTTGCACACA 42.32
chr10 22792481 22952481 vamp2 chr10 22822252 22822292 AACCAGAATCATGTGCTACTCTCATCTTTTCCTTACCAGGT 42.67
chr10 22792481 22952481 vamp2 chr10 22822293 22822327 CTGGGTCTTTCAGGCTCTGGTTTACGGACTGGAGG 45.20
chr10 22792481 22952481 vamp2 chr10 22822328 22822365 CTTCACAGGTTTAATGGGTCTAACTGGTTTAGGTCGGG 42.42
chr10 22792481 22952481 vamp2 chr10 22822427 22822465 TACGACAGGTTTTGCTGGGATGATTTTAGGTTTTGTGGG 43.09
chr10 22792481 22952481 vamp2 chr10 22822466 22822500 TGTTGAAGACACTCTTGGTCCTGACACAACATCGC 43.11
chr10 22792481 22952481 vamp2 chr10 22822512 22822546 GGAGAATGGAGACCACGCGGGATGCTGGTGTATGA 46.51
chr10 22792481 22952481 vamp2 chr10 22822548 22822582 GCCATGAATCCGTCCGAAGTCACGCTCAGGTCAGA 46.60
chr10 22792481 22952481 vamp2 chr10 22822583 22822619 TACGAACTGCACTAACAGCACGTTGCTATTCGTAACA 42.51
chr10 22792481 22952481 vamp2 chr10 22823570 22823610 TTTCTTTCACACCTATCAGCTGGCAATCAATTAAGCTGTCA 42.50
chr10 22792481 22952481 vamp2 chr10 22823731 22823765 TCAAATATGGCATAGAGAGGACATTGCAGCCACCC 42.92
chr10 22792481 22952481 vamp2 chr10 22823929 22823969 ATGAATACTGACTGAGGTGCAGTGTATCCACAGTACTTTCC 42.71
chr10 22792481 22952481 vamp2 chr10 22823970 22824004 GATGCGCCTCGAATCGTCTTTCTCTCCTCCGTTAA 43.77
chr10 22792481 22952481 vamp2 chr10 22824005 22824039 AGAACGCCACATAGTCAAAGCGGCAGTAAGTGTCA 44.10
chr10 22792481 22952481 vamp2 chr10 22824134 22824174 ACAAAACAGTTTGGTTCAAGCATTAAAGCATAAGTGGGACA 42.06
chr10 22792481 22952481 vamp2 chr10 22824341 22824381 TGCACTAGAAATATGGACTGACAGTGATAGTGTTGACCTGG 42.71
chr10 22792481 22952481 vamp2 chr10 22824449 22824488 ATCCCAGATACAATCTCAAATGTCTCTGTTTCCCAACAGG 42.10
chr10 22792481 22952481 vamp2 chr10 22824523 22824557 AAAACTGTCTGGCCTGCCGCCACTATTGAGCATTG 45.26
chr10 22792481 22952481 vamp2 chr10 22824602 22824641 TTTTCCTCACCATTTCTGGTTCCACTGTTATAAGCCAAGA 42.18
chr10 22792481 22952481 vamp2 chr10 22824665 22824699 TTTTCTCTGGCCAATTGGGAGTTTTGATCGTGCCC 43.90
chr10 22792481 22952481 vamp2 chr10 22824700 22824734 TGAGATTTTGTGAGCTTCCCACCACAAAACTGGTG 42.34
chr10 22792481 22952481 vamp2 chr10 22824762 22824802 TAGAGAAAAGATCACTGAGGCTGCAAACATTAACCTTGTGA 42.02
chr10 22792481 22952481 vamp2 chr10 22825046 22825084 AACATTACATGAGCAGCACAATCTCAATGCAAACTCACA 42.06
chr10 22792481 22952481 vamp2 chr10 22825186 22825226 TTTAATAAGCATGAATTCACCATCCACGTGTGGTTTTCCAC 42.09
chr10 22792481 22952481 vamp2 chr10 22825227 22825261 CATTGAAGTAGGCCACGAACCCTCTGCCTCCAGTT 45.42
chr10 22792481 22952481 vamp2 chr10 22825262 22825298 CCTGAATCTGAAACCATCTCGACCATCATGGTGTTGG 43.01
chr10 22792481 22952481 vamp2 chr10 22825332 22825366 CGCAGAAGCGACCGAGCTTCTGCACCATGTTTGAG 46.60
chr10 22792481 22952481 vamp2 chr10 22825424 22825458 AAAATCCTGAAGGACAGCATCACCACATTGCCCTC 43.48
chr10 22792481 22952481 vamp2 chr10 22826777 22826817 ACCATCACACTCTGTTAATAGGATACCAGTGTTGACAGTCT 42.16
chr10 22792481 22952481 vamp2 chr10 22827419 22827459 TCTGGTGAATCTTGAGTGTGAAATCAGAGTAAACTCACCGT 42.73
chr10 22792481 22952481 vamp2 chr10 22827461 22827501 ATGTACCAAGTACATTTGCTGTTGGGTTTGTAAAACGATGG 42.05
chr10 22792481 22952481 vamp2 chr10 22827502 22827536 GAATCCTTCACTTCCCACAAAGCCTGAGTCTCCAA 42.72
chr10 22792481 22952481 vamp2 chr10 22827537 22827571 CCAGATCCCCTCCACAGTTAAACACGGGCCTGAGA 46.27
chr10 22792481 22952481 vamp2 chr10 22827669 22827709 TTGCAAAACACAATCTCACAAAGTACAAACAGATGCACACA 42.31
chr10 22792481 22952481 vamp2 chr10 22831156 22831196 TTATGAACTTGGTAAGCAACAGCTTGAAAGCAGTTTCACAG 42.09
chr10 22792481 22952481 vamp2 chr10 22831197 22831232 AGGCAGACGCTTTAATTCAGTGTTTACAACATCGCA 42.03
chr10 22792481 22952481 vamp2 chr10 22831294 22831334 TTGTTGTCATAATATTCGCTGACGTCTGCAGCAACATATGT 42.55
chr10 22792481 22952481 vamp2 chr10 22831364 22831404 AATAAAACAGAGCTCTTTTGTAAAGTGATGGTGCAGAGCCA 42.60
chr10 22792481 22952481 vamp2 chr10 22831405 22831440 GCAGTCATTATACAGTCGCTCCCACAGAATGACAGA 42.24
chr10 22792481 22952481 vamp2 chr10 22831508 22831548 AAAATAGGCAAACATACCAACCTGCCACAGGAAAATAGAGT 42.47
chr10 22792481 22952481 vamp2 chr10 22832026 22832066 TTAGCATGACAAAAGGTTCTAAAAGTACAAAGGTCGCTCCA 42.25
chr10 22792481 22952481 vamp2 chr10 22832091 22832131 ACTCTCTCGAACATCTTGATTGTGTTTTCTTCTGGCAATCA 42.25
chr10 22792481 22952481 vamp2 chr10 22832135 22832175 TATCCAGTGATGAAATAGTTCAATATTGGCTGGCCGAGTTG 42.31
chr10 22792481 22952481 vamp2 chr10 22832422 22832462 TTTGCTGTTGGTGATTACTTTCACTGCATGTGTAGAAGAGA 42.23
chr10 22792481 22952481 vamp2 chr10 22832463 22832501 GCAACACAAACAGTCTAAATAGCTCCAACAAAGACACGG 42.33
chr10 22792481 22952481 vamp2 chr10 22833173 22833212 GCACATTTATCTGTTTGGTGGGCATTCTGTTACATTAGCC 42.38
chr10 22792481 22952481 vamp2 chr10 22833229 22833269 AAACAGCACATCGTGTTAAACAAACACGTACTACTGCATTC 42.10
chr10 22792481 22952481 vamp2 chr10 22833270 22833307 ATCTTGCTATAGTATTTGTGACGGTGGGTCTCGGTTTC 42.11
chr10 22792481 22952481 vamp2 chr10 22833348 22833388 GACATCCAACCCTGGTTATCCTACTCTGAAAGAAAATGTCC 42.13
chr10 22792481 22952481 vamp2 chr10 22833630 22833669 ATCGTAAATTTAGATTTGATGCATTGCGCATGTAGTGCCA 42.09
chr10 22792481 22952481 vamp2 chr10 22833832 22833872 TCCAGCAAGAGTCAGATTGCTTAATCTAGTCATCATCGAGC 42.86
chr10 22792481 22952481 vamp2 chr10 22833902 22833942 AGTATTGAGGTATGAGGAAAGCTGGATCTGATGAACTGACC 42.56
chr10 22792481 22952481 vamp2 chr10 22833947 22833987 TCACCCTAAAACCACATTCAAATTCACCAACATTTCAAGCA 42.10
chr10 22792481 22952481 vamp2 chr10 22834026 22834060 AAAAGCTAGCGAGTTTAAACAGCTCCTGCGACAGA 42.84
chr10 22792481 22952481 vamp2 chr10 22834079 22834119 AACTGGTTATTTATAGCTTCAAAGAGCTGTCCTGACATGCA 42.10
chr10 22792481 22952481 vamp2 chr10 22834120 22834154 CACCAAGCTTATTCTCATTCACAGCCCTACCGCAC 43.48
chr10 22792481 22952481 vamp2 chr10 22834155 22834189 ACCTGGTGTAGTTGGTGGTCTGACACAAGACCCCT 45.90
chr10 22792481 22952481 vamp2 chr10 22834190 22834225 CCAAAACTGAGAGACAGAAGAAGCCACAAACTCCAC 42.01
chr10 22792481 22952481 vamp2 chr10 22834226 22834260 ACCACAGTCAAATGCTCCATATCCAGCAGCACTGA 44.05
chr10 22792481 22952481 vamp2 chr10 22834402 22834442 ATGTTAACTTTGGGTTGAGAATCAGCCTCATTGACTTTGGC 43.08
chr10 22792481 22952481 vamp2 chr10 22834446 22834486 AGGGAAGAATGCTGCATCAATAAAAGCAGGATACATGAAGA 42.24
chr10 22792481 22952481 vamp2 chr10 22835398 22835437 ATTTTGAGCTAATATGCCAACCAGGACAACAAAACCAGAC 42.07
chr10 22792481 22952481 vamp2 chr10 22836679 22836719 TTCCATTGATGTGCTGTGTCTCAGAATAGCACAACATATGG 42.52
chr10 22792481 22952481 vamp2 chr10 22837138 22837178 GTTGGCTGTTCCTATATATAACTGTGCAACTCAAGACAGGC 42.49
chr10 22792481 22952481 vamp2 chr10 22837852 22837886 TTTTCCTCGACACACAGCAGATGCTGTCCAGAGAC 44.09
chr10 22792481 22952481 vamp2 chr10 22837949 22837988 AATTGGGATAAGCGACCTCACATTCATGTTATCTGTGTGT 42.20
chr10 22792481 22952481 vamp2 chr10 22837989 22838026 GTGTGTCTGGTCAGAGTAAAAGCAGAAAGAGTCACAGC 42.78
chr10 22792481 22952481 vamp2 chr10 22838027 22838066 GTTTGAAGAATTCACCCCTTTATGGTGTTCTGTTGCAACT 42.13
chr10 22792481 22952481 vamp2 chr10 22838067 22838101 CCGGCCTTTCAATCGACATTACAGAGAGGCCTGTT 44.28
chr10 22792481 22952481 vamp2 chr10 22838224 22838264 TCTTAAGCAAAGCATCATTAGCAAAGTACACAGTCAAACGC 42.09
chr10 22792481 22952481 vamp2 chr10 22838268 22838308 AATGTGAATTCAATGTTAAGAGTGTGTTGGTTTTGGCGTCT 42.01
chr10 22792481 22952481 vamp2 chr10 22838309 22838343 GGTTGAGTTTGCTCTCTCTGGGATGTGATTGGGGT 44.08
chr10 22792481 22952481 vamp2 chr10 22838344 22838378 TGTGATGACAGGCGAAAGCACAAGAATGTGGTGAC 43.66
chr10 22792481 22952481 vamp2 chr10 22838426 22838460 GGAGGAGAAGGTGCTCTTGGGGCCAACAATGGCTA 46.87
chr10 22792481 22952481 vamp2 chr10 22838461 22838495 AAAGACCTGGAGGAAGGTCGAGGGTTTGAGGAGCA 45.93
chr10 22792481 22952481 vamp2 chr10 22838501 22838541 AAAACAATCCATCAAAATGTATTCTTGGCAGAGGGACAGGA 42.48
chr10 22792481 22952481 vamp2 chr10 22838584 22838624 TGTATAGTCGAATTACACTGATAGGGGATTTTAGGGGAGGC 42.22
chr10 22792481 22952481 vamp2 chr10 22839139 22839179 AAAACATAAGTTTTGAATGGCTGGAGGGGAGCAAATAATGC 42.40
chr10 22792481 22952481 vamp2 chr10 22840028 22840068 AGTATGTGAAAACAATTGGAAAAGCAGAACAGTCATTGCCC 42.37
chr10 22792481 22952481 vamp2 chr10 22840622 22840656 CAAACAGCTTGCTGGGATGAAACACACCACTACAG 42.61
chr10 22792481 22952481 vamp2 chr10 22840914 22840954 GCTTATAACTCTTTGTGTTTTGCCGATCTGAACAGTTTGGG 42.27
chr10 22792481 22952481 vamp2 chr10 22840955 22840991 ATGTGGAAATGAGAGTAAGTTGACAGTCTGAGCTGCA 42.14
chr10 22792481 22952481 vamp2 chr10 22840996 22841036 TGATTCGGGGAAAGTTGAGATTTAAGCTTTGGAAAGTAGGC 42.65
chr10 22792481 22952481 vamp2 chr10 22841058 22841095 TTTTCTCCATGTGTCGCCTCTCTCAGACATTCATATGC 42.43
chr10 22792481 22952481 vamp2 chr10 22841096 22841130 ACATTCAATTCAGCAACTTGGGCTGGGAAACAGTT 42.47
chr10 22792481 22952481 vamp2 chr10 22841203 22841243 AATTCAGAGCACACTCAATGTCAAGACTAGTGAATGTTGCC 42.68
chr10 22792481 22952481 vamp2 chr10 22841247 22841287 TAAATTGGTACGCCCTCTTGTGGTTATGAAGATCAATTCGC 42.63
chr10 22792481 22952481 vamp2 chr10 22841468 22841508 AAGCTTTGAAAAGAACTGTACTGCATGTAAACTGATTGGGC 42.18
chr10 22792481 22952481 vamp2 chr10 22841539 22841579 AACCCTCATAAAATAATCTGAGGGCAACAGGAAACATGACA 42.20
chr10 22792481 22952481 vamp2 chr10 22841699 22841736 AAAAGAGCATCAAGCACATCTGAGAGGCTTTAAGACGC 43.10
chr10 22792481 22952481 vamp2 chr10 22841786 22841826 AATATCAAAACCTTCTTATATCCCTGTGACTGAAAGCCGCA 42.03
chr10 22792481 22952481 vamp2 chr10 22841965 22842005 TTTGATTGTATGAACACTAAAAGTAAGCTTTGGCTGCTGGC 42.20
chr10 22792481 22952481 vamp2 chr10 22842006 22842041 TTTCAGCGACCGTTCTCCCTTTTAATCAGGAACAGT 42.52
chr10 22792481 22952481 vamp2 chr10 22842042 22842078 AAAGTGCCTTTCATTTGCAAGTAAGTGCCTCTGTTCA 42.18
chr10 22792481 22952481 vamp2 chr10 22842079 22842116 CAATTGCTTTCAATTTATAGCCTGAGGAGTGTCCAGCC 42.11
chr10 22792481 22952481 vamp2 chr10 22842117 22842151 ACAATCATCTGCCTGTGTGAGTGCTGCCCATAAAA 43.27
chr10 22792481 22952481 vamp2 chr10 22842254 22842290 TTTTCCTTTCAAAAGGTTTACCTTCTGTTTGGGGCCA 42.14
chr10 22792481 22952481 vamp2 chr10 22842328 22842368 TTGAATCCTTGGAAAGAAGCATGAGAGAAAAGTGTGGTTGC 43.13
chr10 22792481 22952481 vamp2 chr10 22842424 22842464 TAAAGAACGATGTTAAACGGATGGGAAATTGGCAAAGGAAC 42.08
chr10 22792481 22952481 vamp2 chr10 22842536 22842576 ACAGTTTGATGAACTGCCTAAAACACAAAACAGTCACATGG 42.24
chr10 22792481 22952481 vamp2 chr10 22842584 22842624 AATAATTATGAAACAGCACCAGTCATTGGATAAGGCCAGGC 42.83
chr10 22792481 22952481 vamp2 chr10 22842642 22842682 TGAGATCCTGGAAGCACAATATAGTGGAACAACACTTTTCC 42.23
chr10 22792481 22952481 vamp2 chr10 22842685 22842724 AAACAGTCACCTTGTCCAACAGATGAACAACTCAAATGTG 42.01
chr10 22792481 22952481 vamp2 chr10 22842725 22842763 TCCCTAACCAGAAGTCTGGTTATGAAGCTACACATACCT 42.11
chr10 22792481 22952481 vamp2 chr10 22842767 22842807 AGGAAGGATGTGAAAATATGCCCTTGATACTGATCAACCTG 42.11
chr10 22792481 22952481 vamp2 chr10 22842869 22842909 TTGTAAGGTAGGTTTCTTTTGGTTCTTTGCTGCTTAGACCA 42.28
chr10 22792481 22952481 vamp2 chr10 22842956 22842992 ACAGGGTACTTGGTCCTAAAACAAATGAGGCAGAAGC 42.85
chr10 22792481 22952481 vamp2 chr10 22842993 22843027 CCAACCAATCACTGTCCAGCAGTCTACGGTCCTGC 45.74
chr10 22792481 22952481 vamp2 chr10 22843045 22843085 TGTAGCATTTACTTCAGTAATGGTCCACTATGTGCTCAGGT 42.62
chr10 22792481 22952481 vamp2 chr10 22843086 22843122 TGGCCTGGTTGTCTCTTTGTTCATTATCAGATGACGG 42.67
chr10 22792481 22952481 vamp2 chr10 22843123 22843157 GGGGCTCAAGGGAAAGGCTGTTTCTGCAAGTTTAT 43.64
chr10 22792481 22952481 vamp2 chr10 22843158 22843198 CTTCTTGTTTGGCCTCTTCCCTCAAAACTACATTGAGATCC 42.64
chr10 22792481 22952481 vamp2 chr10 22843199 22843239 ATTTCATGGAATTCCAAATCAAATGGAGGAAGAGTGGAGGA 42.14
chr10 22792481 22952481 vamp2 chr10 22843245 22843285 GGGGAGATTCACATCCTGTACAAGACTGTGAAAGAAGAAAC 42.28
chr10 22792481 22952481 vamp2 chr10 22843628 22843668 TGGTCTGCTTTTGAGTACAGACTTTGTGTAATTCGAAGAGC 42.42
chr10 22792481 22952481 vamp2 chr10 22843669 22843705 TACTCACTGTAACGTTAATGGCTTTTGGTAGGCAGCC 42.77
chr10 22792481 22952481 vamp2 chr10 22843706 22843746 AGTTTGAATCCACGGGTGAACCTGAGTTAATTCTTTCTTCT 42.04
chr10 22792481 22952481 vamp2 chr10 22843747 22843781 GCTCTTCTGTAAAGTGAGGCTGATGCTTCTGAGCA 42.79
chr10 22792481 22952481 vamp2 chr10 22843782 22843820 GCTTTCAGGGCATCTCTGTCTTCTTTCAGTACTGAATCT 42.04
chr10 22792481 22952481 vamp2 chr10 22843899 22843939 AGATTTCTGAGCAAGGTTTTGGTTATTTGCAATTAACCGGC 42.55
chr10 22792481 22952481 vamp2 chr10 22843940 22843980 AATGGTGTCAGAACATAACTGGATCTGTACTCTGCAGTAGT 42.30
chr10 22792481 22952481 vamp2 chr10 22844043 22844083 GGAATCTGGTATGTCATCATGATCTTGTCATCTGTGTTGGC 42.56
chr10 22792481 22952481 vamp2 chr10 22844084 22844118 CATGAGGAGCCATATTGGGTCCTGCAGGACAAATT 43.12
chr10 22792481 22952481 vamp2 chr10 22844119 22844153 TGATAAACTGTTCCCCTCCCAGGTCTCCAGATGCT 44.33
chr10 22792481 22952481 vamp2 chr10 22844154 22844193 GGTTTGTGATTCTGGTCATTCTCTGAGGAGTCTATGCTTC 42.12
chr10 22792481 22952481 vamp2 chr10 22844300 22844340 TAGCATACAGGAACAAATTACTCACTAGTGCCACTTCCAGA 42.44
chr10 22792481 22952481 vamp2 chr10 22844341 22844375 TGTGCTACATCCATTTGATCCAGAAGCGAAGGAGC 43.05
chr10 22792481 22952481 vamp2 chr10 22844428 22844462 CAGGAGTAGGTCCAACATGTCACTGGACGTTGACA 43.63
chr10 22792481 22952481 vamp2 chr10 22844463 22844497 GCGCATCCTGGTTGGACTCACTGACTTCAGGCTAA 45.47
chr10 22792481 22952481 vamp2 chr10 22844568 22844608 ACTTACATGGTCATTTAGTTTGGCATCTTGAGTGTTGCTGC 43.14
chr10 22792481 22952481 vamp2 chr10 22844657 22844691 CCCCTGGAGGTGGAGTCTGTTGTGTAGCATCCGTT 46.36
chr10 22792481 22952481 vamp2 chr10 22844693 22844733 TGTTGCTTGGCAATTCCTCAAGTTGTAGAAGATTAAGTGGG 42.76
chr10 22792481 22952481 vamp2 chr10 22844734 22844769 GAAGAGCATCGAGACTGAAACAAAGGAGATCCAGCC 42.86
chr10 22792481 22952481 vamp2 chr10 22844805 22844839 GGGTGTGCTGGAGCGAGACTGTCCATGTGGTGTAG 46.80
chr10 22792481 22952481 vamp2 chr10 22844840 22844874 TGCTGACATTTGCAGCAGGCATTGATGGAGAGTTG 44.01
chr10 22792481 22952481 vamp2 chr10 22844884 22844924 AACTGATAATTTGGGTTGTAGAACTGCTGGGGAATCATTGC 42.89
chr10 22792481 22952481 vamp2 chr10 22844925 22844959 AGGCATAGCAGGGTTCATTTGGGAGCCCAAAGGAT 45.64
chr10 22792481 22952481 vamp2 chr10 22844960 22844996 AAAATTGCCCCATTGCAGGATTGAACATTGGTACACT 42.43
chr10 22792481 22952481 vamp2 chr10 22845013 22845047 GGAGGGAACTGCCCAAAGGAGTTCATTTGGGCGTT 46.31
chr10 22792481 22952481 vamp2 chr10 22845048 22845082 GAGCTGGGAGTTGGCTGGGTTCAACTGTGATCCTG 45.88
chr10 22792481 22952481 vamp2 chr10 22845085 22845125 TTAGAGAGTTGTGGAAACATGTAGTTGGGCATCATGAATGT 42.11
chr10 22792481 22952481 vamp2 chr10 22845126 22845160 CATGACTGGTGGCATCACTGAAGGAAAGCCTTGCG 45.33
chr10 22792481 22952481 vamp2 chr10 22845161 22845195 CTGGAAATCTAGGGACTCCTGTTTGCAGGGAAGGA 43.46
chr10 22792481 22952481 vamp2 chr10 22845196 22845230 TCAGTTCCCATCTGGGTTACTGAGAATGGTGAGGA 42.78
chr10 22792481 22952481 vamp2 chr10 22845231 22845269 AGTTGGAAACATGGTCATGTAGCTTGGAGGAAAAGATGT 42.43
chr10 22792481 22952481 vamp2 chr10 22845273 22845307 CACTGGAGCACCGTTGGTTTGGGATGCAGCAGATG 46.75
chr10 22792481 22952481 vamp2 chr10 22845308 22845342 GAGCCCAAGAGTTGGAAGATTGCTGGACAGAGGGG 45.66
chr10 22792481 22952481 vamp2 chr10 22845343 22845383 AAGTTGGGTCTTATCTGAGCAGGATTAGGTCCTCTATAGGG 42.92
chr10 22792481 22952481 vamp2 chr10 22845384 22845421 GCCAGATGCAGAAATTGGGGTATTGTTTGGAATGTTGC 43.18
chr10 22792481 22952481 vamp2 chr10 22845422 22845458 CATCTACTTGATGTTTCTGTCTTTTCCCACCCCTGCC 43.04
chr10 22792481 22952481 vamp2 chr10 22845459 22845493 ATGCCGACGACTGCTGGTGTTGCCTACAGAAGGAT 46.61
chr10 22792481 22952481 vamp2 chr10 22845744 22845784 ATTCTTGAAAACTGCACAATTCAGGTACCTTTTGTTCCAGG 42.07
chr10 22792481 22952481 vamp2 chr10 22845836 22845870 CAGCTGGCTGAGGTCTCTGAAGCGGTTGAGGAAGG 46.86
chr10 22792481 22952481 vamp2 chr10 22845871 22845906 CTTGCTCTTCTTGTTGAGTATGTGCGGATAACACGG 42.01
chr10 22792481 22952481 vamp2 chr10 22845907 22845941 CTTTCGTGAGACCCTTCCCTGCGCTTCCTCCACTT 46.73
chr10 22792481 22952481 vamp2 chr10 22845984 22846018 GGGGAAGGCATTGGTTGGGGATTTACAGGTATGGG 44.66
chr10 22792481 22952481 vamp2 chr10 22846050 22846086 GAAGCTGTTGGGGTGGTTGGTGGCTCCTCCATCATTA 46.60
chr10 22792481 22952481 vamp2 chr10 22846146 22846186 AATACAAGACCACAATACCATAGGTCATTGTCCAGACCTGA 42.42
chr10 22792481 22952481 vamp2 chr10 22846187 22846221 TTCAGGCGGCTTCTTGTCACCAACGTGAACAATAG 43.48
chr10 22792481 22952481 vamp2 chr10 22846222 22846256 TACTGCTGAAACTGCACTGCGAAGTGGCTGAGACA 45.46
chr10 22792481 22952481 vamp2 chr10 22846257 22846291 ACGCTTTCGGCCTTACAGTGTAGAGCAAGAGGGGT 46.27
chr10 22792481 22952481 vamp2 chr10 22846312 22846346 CAGGAACGACCTTTGACCCCTCGGTCACCACAAGA 46.51
chr10 22792481 22952481 vamp2 chr10 22846357 22846397 TGTTTGAAAGGAAGAGTGAACTGAAGAGTGAATTCTGCACA 42.31
chr10 22792481 22952481 vamp2 chr10 22846443 22846483 ATTAACTGGTTTAATGATTCTGCTCTGCCTCTGACTTCCTG 42.12
chr10 22792481 22952481 vamp2 chr10 22846526 22846560 TTTTACTAACCTTGGGTTGCTCCAGCTCCTTCCCT 43.63
chr10 22792481 22952481 vamp2 chr10 22846567 22846607 ATCATCATCAGAGGTAGAAGAGGTTGTACAAGAGGAAGAGC 42.21
chr10 22792481 22952481 vamp2 chr10 22846608 22846643 CACACTTCCTCTTCACAGTGCCAGGGACATTAAAGC 43.33
chr10 22792481 22952481 vamp2 chr10 22846675 22846715 TAAGATCACTACATATCCAATGCACATACCGCACATACAGC 42.01
chr10 22792481 22952481 vamp2 chr10 22846824 22846864 TTGTCAACACTAATACAGACAAGAGACTCACCGTACGATGC 42.90
chr10 22792481 22952481 vamp2 chr10 22846865 22846900 TGTCCAGGCAGTTGATCTGCTGGTATGAGTAGATCA 42.80
chr10 22792481 22952481 vamp2 chr10 22846939 22846973 CTTGCCAGACCATCTCTAGCAGAGGCCTCTGCTGT 46.24
chr10 22792481 22952481 vamp2 chr10 22846974 22847008 ATCTGCTGCCTTTGCCAGTGCTTCTGAAACATGAT 43.60
chr10 22792481 22952481 vamp2 chr10 22847009 22847047 AGCAGTAACGTCACTTAAAATTTGGCCTCAGGCTAAAGA 42.46
chr10 22792481 22952481 vamp2 chr10 22847078 22847112 TTTTACCTAAGCTGCCCTGTTTAAGAGCTGGTGGT 42.60
chr10 22792481 22952481 vamp2 chr10 22847113 22847147 CGGTTTCGTGATTCAATGAAAACTTGCTGTCCGCT 42.85
chr10 22792481 22952481 vamp2 chr10 22847148 22847186 GGTCTTTACCATGTGCATGTCTTGACAAATCTGCTCAAA 42.05
chr10 22792481 22952481 vamp2 chr10 22847228 22847268 TTACATGGGAGCTAGCTTTTGAAAAGCTGACACATTTAGCA 42.62
chr10 22792481 22952481 vamp2 chr10 22848309 22848349 CTGGACTGATCAATATAAATTAGCTCACTGGTTTCCTGGGC 42.34
chr10 22792481 22952481 vamp2 chr10 22848350 22848389 TTGATCTGGTCCTCAGATGTATGTCCATTACTCTCAGAGG 42.05
chr10 22792481 22952481 vamp2 chr10 22848391 22848425 GGAAGTTGCACCTTGCTGGTGCTCATGTGAGCCAC 46.86
chr10 22792481 22952481 vamp2 chr10 22848458 22848492 CCACCGTAAACGGGCTGAACCAGGAACCTGTGGAT 46.97
chr10 22792481 22952481 vamp2 chr10 22848493 22848527 CAGTTCATTCAGCTGCGGTACATCTGGAGACATGG 43.14
chr10 22792481 22952481 vamp2 chr10 22848528 22848562 TTTTCATCTCTTCACCCTCAGGAGCAGTGAACACG 42.73
chr10 22792481 22952481 vamp2 chr10 22848563 22848597 TCCTCATTTAGCGGACTCCTACAGGACGAAAGTGA 42.75
chr10 22792481 22952481 vamp2 chr10 22848598 22848637 GTTTTGTTACACCCCTTAACACTAGATCTCCGTTTTGGCC 42.92
chr10 22792481 22952481 vamp2 chr10 22848844 22848880 CAGGATGCCTGAAGTGCAGTGATGCTATATATCCACA 42.22
chr10 22792481 22952481 vamp2 chr10 22849025 22849065 TGATGAATAGTTTACATCAACTCCTGTGCAAACCTCTTGGT 42.07
chr10 22792481 22952481 vamp2 chr10 22849551 22849589 CATTTGCTTGACTGATGTTTTGACGTACAAGAAGTGCCA 42.35
chr10 22792481 22952481 vamp2 chr10 22849993 22850031 TTTTATTTTCACTTACGTTCGAACTTTGTGGCGTCCCAC 42.28
chr10 22792481 22952481 vamp2 chr10 22850032 22850066 TATGAAAGCCACCTTCCTGCTCCATGGGTTGATAA 42.43
chr10 22792481 22952481 vamp2 chr10 22850067 22850104 AGGAAGACCAGCTGGTATCAATGGTCAGATATTCACCA 42.73
chr10 22792481 22952481 vamp2 chr10 22850105 22850139 CTTCTTGCACGCATACGCAGGGGCGAGTGATCAAA 46.29
chr10 22792481 22952481 vamp2 chr10 22850140 22850174 AGGTTGTCCGGCAAACTGAAGAACTAGCGAAGATG 43.05
chr10 22792481 22952481 vamp2 chr10 22850196 22850236 ACTTTGCAAACATTCACCACTGAATTCAGAATGAACGACTC 42.09
chr10 22792481 22952481 vamp2 chr10 22850274 22850308 TCTGGATGCAGGTAAACAAGCACCGGTTTCCCAAC 44.90
chr10 22792481 22952481 vamp2 chr10 22850309 22850346 CAAGTCTTGAGGCAGATAACCTAATAATGGCACAGCCC 42.86
chr10 22792481 22952481 vamp2 chr10 22850347 22850384 TGCAAACGAGAGGGGAGAAAATTATTGCAACTACTCCA 42.44
chr10 22792481 22952481 vamp2 chr10 22850389 22850428 AGACATGGATGGTTAAATTGTGACAAAACATGCGAACCTT 42.03
chr10 22792481 22952481 vamp2 chr10 22850429 22850463 TCATCAATCTCCTGGAAGAGACAGTTCGGGGTGTG 43.46
chr10 22792481 22952481 vamp2 chr10 22850464 22850502 ACTGGTGGTAAATATTCTCTTGTCTGCTGGGATACGAGG 42.83
chr10 22792481 22952481 vamp2 chr10 22850517 22850557 AGCAAAACACATCAGAACCTGAGACAGACAACAATAACAGA 42.22
chr10 22792481 22952481 vamp2 chr10 22850587 22850626 ATTACATAAGGGTGATTGTTCAATTAAGGGCACGTTTGGC 42.11
chr10 22792481 22952481 vamp2 chr10 22850926 22850966 ACAAATTATTGTGATCGTCCCACACTACACCACTTTTGAGG 42.56
chr10 22792481 22952481 vamp2 chr10 22851023 22851063 AACATACATTTTCAGGCTCATAAGTGAGGATGTCATGCTGC 42.70
chr10 22792481 22952481 vamp2 chr10 22851081 22851121 TTTCAGATTTTGAACAACCACTGAAGTCATGCAATCCACAA 42.03
chr10 22792481 22952481 vamp2 chr10 22851892 22851932 TGGAAACCATGACACGATGAATATGAAGCATATCAACAGCA 42.41
chr10 22792481 22952481 vamp2 chr10 22851935 22851975 ATTGTTTTGTACCAGCATAAAAGTCTCTACTTGCCCTTGCT 42.51
chr10 22792481 22952481 vamp2 chr10 22852045 22852085 TGCTGTGTACATGAATGTGTCTTGTTTTACCTTCGTATCCA 42.10
chr10 22792481 22952481 vamp2 chr10 22852086 22852120 GAATGAACTCTCTCTGCGATGAGCAGGCAGCAGGG 45.80
chr10 22792481 22952481 vamp2 chr10 22852121 22852155 CTCAGGCTGGGACGTGTCGGAGTCTCTCAGAGTGA 46.71
chr10 22792481 22952481 vamp2 chr10 22852156 22852190 GCTGATATGGTGTGAGACGGAAGGGGTGATACTTC 42.42
chr10 22792481 22952481 vamp2 chr10 22852191 22852225 ACCTCTCCATTGCTGTCTCTGCCTCTGCTGATCCG 46.35
chr10 22792481 22952481 vamp2 chr10 22852226 22852260 GCAAAACATTGACTTTTCCTCAGCACAGTCCACCT 42.50
chr10 22792481 22952481 vamp2 chr10 22852455 22852495 AAATGCAGTATTGTGTATGCAATCCACAGCATCAGAACATC 42.03
chr10 22792481 22952481 vamp2 chr10 22852532 22852572 AACATCTGCAAACTGATTGTTTCAGCAGCAGTGTTATTTCA 42.15
chr10 22792481 22952481 vamp2 chr10 22852874 22852914 TTGTCAATAACCGATTCCATTTGGCAGCATTTTCTAACCAA 42.02
chr10 22792481 22952481 vamp2 chr10 22852948 22852984 AAAACATGTTTGTGAGGCATAACCTTGACCCAATGCA 42.46
chr10 22792481 22952481 vamp2 chr10 22853025 22853065 TACACTATTACTCTGCCAGCATTACTAGTTGAGGCACATGA 42.33
chr10 22792481 22952481 vamp2 chr10 22853148 22853182 TTTTAAGCCCACTCACTAGTTCCAGCACAGGAGGA 43.34
chr10 22792481 22952481 vamp2 chr10 22853190 22853224 GGTAGACGGCTGGGAGCAGTGCTGCTGTAAAAGGT 46.90
chr10 22792481 22952481 vamp2 chr10 22853265 22853299 CCCTGCAGCCTCTCAGCTTTACAGCGCAACAGAGA 46.99
chr10 22792481 22952481 vamp2 chr10 22853300 22853334 GGCCGCCTGGGATGAGATGTACACCACTTTACCAG 45.60
chr10 22792481 22952481 vamp2 chr10 22853335 22853369 ACAGAAATGACACCGCCACCGAGAACGTGTCCTGA 46.55
chr10 22792481 22952481 vamp2 chr10 22853694 22853734 TACAAGCTTGAACTACTTCTGTTTTCCCACTTCAAACCAGG 42.51
chr10 22792481 22952481 vamp2 chr10 22854027 22854067 TGATCATAAATGATGGTCAACCAAGAAGCCTAAGCTTTCCA 42.19
chr10 22792481 22952481 vamp2 chr10 22854244 22854284 TGTAAACAATATTGTAGGTGTACATGGTAACCTGTCCGGGC 43.17
chr10 22792481 22952481 vamp2 chr10 22854285 22854320 GTACCGTGTTTTGAAGGGTGTACTCTGACGTAACGT 42.43
chr10 22792481 22952481 vamp2 chr10 22854367 22854403 ATGGCTTTCTTCCACACTCCACTGATGGTAGTACTCT 42.70
chr10 22792481 22952481 vamp2 chr10 22854508 22854546 TTTTCACGTACCTCTGACTTGTTTGACACAGCTAAGTGC 42.80
chr10 22792481 22952481 vamp2 chr10 22854547 22854584 GTACTGTAGAGATGCTAGTGTGCTAGATCGGCCTTTCC 42.96
chr10 22792481 22952481 vamp2 chr10 22854590 22854624 CGTTCTGCTGGCATGTGGATCTTCAGCTCACGCAG 46.41
chr10 22792481 22952481 vamp2 chr10 22854625 22854659 GACTTTTAGCAGCTCTCTCTGGGTCTGAAGTCGGG 43.69
chr10 22792481 22952481 vamp2 chr10 22854660 22854694 CTGGTTGGTCACTGTTGGATGCTTGGGATGTCGAA 44.57
chr10 22792481 22952481 vamp2 chr10 22854695 22854729 TGATCCTGCTCTGAACTTCCGCTCAAAAGACTGAA 42.44
chr10 22792481 22952481 vamp2 chr10 22854747 22854781 GGGGAGACGGACTGTTTCCATTTGAGCTGAGGAAA 44.13
chr10 22792481 22952481 vamp2 chr10 22855077 22855115 ACAACATGTTCTATAAATGGTCAATGCTGTGCTTTGCCA 42.14
chr10 22792481 22952481 vamp2 chr10 22855896 22855936 ACTTTAAGAACTGTGGTACAACTTTCTACCGCAAGCAATGA 42.34
chr10 22792481 22952481 vamp2 chr10 22855996 22856036 AGAGAATACAGTACTACGTTCAAGCCACAGAAAGATGCTCA 42.48
chr10 22792481 22952481 vamp2 chr10 22856400 22856440 AGTTTTAATTTGCCATAAGAGGTTCATCATTGTGCCAACGC 42.54
chr10 22792481 22952481 vamp2 chr10 22856468 22856508 TCCAGGAAAGAAAATTGTACCAGGTTTAACCAAACTCCTGC 42.77
chr10 22792481 22952481 vamp2 chr10 22856529 22856569 ATGTGTGAGCTATTTATATGCCTCCTCCCTATACGCATTGT 42.54
chr10 22792481 22952481 vamp2 chr10 22856904 22856944 TCATTGACATTTTAATGGACTCTCATTAAGGACCGCAGTGC 42.63
chr10 22792481 22952481 vamp2 chr10 22856978 22857018 ACTTCCTTTAACTGTGTTCCTTCAAGGGTGTTTAGTCACTG 42.21
chr10 22792481 22952481 vamp2 chr10 22857297 22857337 TACAATTTAATAGACACTGCGGCAAACAAACAGGCTTTCTG 42.14
chr10 22792481 22952481 vamp2 chr10 22857564 22857604 TTTGTTATGCCTCCAGTGTCCTGCTTTAAAACAACAGATCT 42.47
chr10 22792481 22952481 vamp2 chr10 22858629 22858669 TTTCAACATAAACATTCCATACCTCTTGCTTTCCGTCGTCT 42.28
chr10 22792481 22952481 vamp2 chr10 22858670 22858704 CTGTGGCTGAGCCTTTTCCGTGCAGTGAGCTACAG 46.12
chr10 22792481 22952481 vamp2 chr10 22858705 22858739 GTTGAGGTTCCATGTCCCAAACGTCCATCGTTCTC 43.37
chr10 22792481 22952481 vamp2 chr10 22858761 22858795 GCTGGACTGGGCATCGGTGTCACCTGAATGTGTTT 46.14
chr10 22792481 22952481 vamp2 chr10 22858796 22858830 GCTGAGATTCATTCGTGATGTTCAGCCCAGGACAT 43.08
chr10 22792481 22952481 vamp2 chr10 22858831 22858871 AGAGATTGATTGTCGGTCATTGCAGGTGAAATGTTGTTTTG 42.31
chr10 22792481 22952481 vamp2 chr10 22858872 22858912 CCCTTCTTCTTCATCCATCTCTATAGCTGCTTTATCTGCGA 42.56
chr10 22792481 22952481 vamp2 chr10 22858913 22858947 AACCGCCACAGCTTGCAGGCGCTTGAAAGTTGTTA 46.78
chr10 22792481 22952481 vamp2 chr10 22858978 22859018 TCTTGCACAAGCGAACTACTAGGTCATCTTAATTGTTTGCT 42.25
chr10 22792481 22952481 vamp2 chr10 22859046 22859086 TCCGTTTAGATGTCTTTACAGTTGCAAACCATCTGTTGAGA 42.08
chr10 22792481 22952481 vamp2 chr10 22859921 22859961 TAAAAGGCAACGAAAATATATCCCACACAAAGATGTTGGCC 42.04
chr10 22792481 22952481 vamp2 chr10 22859962 22860001 CGGGTACTGTGAATTTCTGTCCATGATGATCTGAATCACT 42.02
chr10 22792481 22952481 vamp2 chr10 22860083 22860123 TACTGTGTGTAGAATGGTGCTTGTTTGCTTAGCATGAAACT 42.53
chr10 22792481 22952481 vamp2 chr10 22860365 22860399 TCCGTTTTCACCTGCTTTGCTTTACCTTGACAACT 42.11
chr10 22792481 22952481 vamp2 chr10 22860400 22860439 TTGGTTTTCAATGGATGTTGTATTTCCTGTGCATCAAGCA 42.21
chr10 22792481 22952481 vamp2 chr10 22861264 22861304 AATGCAGACAGACATACACTTAAACAGCATGCACATTAAGC 42.07
chr10 22792481 22952481 vamp2 chr10 22861342 22861382 TAAATGTCCTGTAACAAGCCATAAAAGCCATGGTGATACCA 42.20
chr10 22792481 22952481 vamp2 chr10 22861412 22861452 TTTACTACTGATCAGAGACGTTTAACGTTAGTGGCACCAGG 42.82
chr10 22792481 22952481 vamp2 chr10 22861681 22861721 TGAATCCCACAAAATAAAATAGCACGTGTTCAGTAGAGGCA 42.32
chr10 22792481 22952481 vamp2 chr10 22861783 22861823 TGCAGATTCAGCTGTCACTTATAACTGTTACACATACGACG 42.01
chr10 22792481 22952481 vamp2 chr10 22861930 22861965 TTTTGAAGGTCGTATCCGGATAAATGCCTGTGCAGT 42.78
chr10 22792481 22952481 vamp2 chr10 22861973 22862013 TTCAGTACTGTAACTCCCGTATTGTCGAATATCATCAGCCC 42.59
chr10 22792481 22952481 vamp2 chr10 22862014 22862048 GTGCACGGACACCACCATCATTCCTGTTTGCTTGG 45.62
chr10 22792481 22952481 vamp2 chr10 22862049 22862086 GAACAAAATTCACGTGTAGCAAGCAACTCCCATCTCTG 42.32
chr10 22792481 22952481 vamp2 chr10 22862096 22862136 TAATTTATCATAACCACGCCTGTAGCTTGTAAAATCCGCCC 42.56
chr10 22792481 22952481 vamp2 chr10 22862145 22862179 AAAACTTGCGCTTCTATTGGTCGAGAGGGCGTGGC 46.32
chr10 22792481 22952481 vamp2 chr10 22862180 22862214 TGTTATTGTTCGCGTTTCCCTCTCAGCTGTGCGGA 45.64
chr10 22792481 22952481 vamp2 chr10 22862215 22862250 CGCGAGGAAATGTCAAGTCCTAATTCCTCTCAACCG 42.94
chr10 22792481 22952481 vamp2 chr10 22862255 22862293 AACTAATATAGAGGCGCATAAAGGGTTGCTGTTAACGGT 42.13
chr10 22792481 22952481 vamp2 chr10 22862435 22862475 ATAATGATTATAACATAAACACTTGCTCGGAGTCGTGCGCT 42.18
chr10 22792481 22952481 vamp2 chr10 22862519 22862553 CACATGTGGGTGTGTGAGGGCAGTGCCAGCTACTA 46.78
chr10 22792481 22952481 vamp2 chr10 22862554 22862588 CTGTGCAAAATCTCCATCTCATGACCGTCCTCCCC 44.35
chr10 22792481 22952481 vamp2 chr10 22862592 22862632 TGTACAGCTCCAATAGGAGGTTTGAGTAAGTAAATCGCAGC 43.10
chr10 22792481 22952481 vamp2 chr10 22862633 22862667 TGGACACACGTTTGTTGCCTTTGAACAAACAGCAA 43.11
chr10 22792481 22952481 vamp2 chr10 22862743 22862783 TAATTGAATTTCACATTTGGCCATTGTTTTGGGCGACTTCA 42.55
chr10 22792481 22952481 vamp2 chr10 22862784 22862818 AAACAGTGCCGTCGCTTTCAGGAATGTACTAGGGG 44.21
chr10 22792481 22952481 vamp2 chr10 22862890 22862928 ATAGCATAATAAAGCATGGCTGGATAAGAACAGACGGCA 42.24
chr10 22792481 22952481 vamp2 chr10 22862930 22862970 CTTTATCGCCACTAGTTAAGCGTAGTCATGGATTTCCATGC 42.61
chr10 22792481 22952481 vamp2 chr10 22863923 22863960 TTTTCTTGACTGTTCTGATGAACAGCCTCACATCCTGC 42.95
chr10 22792481 22952481 vamp2 chr10 22863985 22864025 TTACTGACTGATAACACACAGGAGAAATGCCAGAAGAGACA 42.51
chr10 22792481 22952481 vamp2 chr10 22864049 22864089 AAAATTGTTAATCTCTTTGATGCTGTGCCTAGTGCTTGCTG 42.23
chr10 22792481 22952481 vamp2 chr10 22864258 22864298 TACAGTTGACAAAAGTATGTGTACGAACAGCTGCTTGAAGT 42.25
chr10 22792481 22952481 vamp2 chr10 22864300 22864340 AGCATCCACTAGAGGTCATGAGAGAGGATTTATGAATGACA 42.04
chr10 22792481 22952481 vamp2 chr10 22865149 22865188 ACAATTGGTTTCATGTATGTCTGGTTGCCAAATGATTCCC 42.30
chr10 22792481 22952481 vamp2 chr10 22865274 22865314 TAATTCAGATTTTGAAGATCGCATTACCCGTGATCCTCCAG 42.13
chr10 22792481 22952481 vamp2 chr10 22865315 22865349 CCAAGTCCCTCCAAAGAGGCCAGACAAACAGGGGT 46.84
chr10 22792481 22952481 vamp2 chr10 22865409 22865449 AAACTGTTATCAATACAGCAAGTTGGCTCTTGGTTCAATGC 42.22
chr10 22792481 22952481 vamp2 chr10 22865450 22865484 GTTTCTAGACCTCCACGAAGCAAACCCCTGGAATT 42.89
chr10 22792481 22952481 vamp2 chr10 22865617 22865657 TCTTGACACACTAACCTTTAATAAGGCAGGGTTCACTTTCC 42.18
chr10 22792481 22952481 vamp2 chr10 22865710 22865749 AAAATTTACCCTCTCCTTGCTAAGCACATTGAAGCTGTGC 43.30
chr10 22792481 22952481 vamp2 chr10 22865828 22865868 TGTGAGTAATGGAGAAATCACTGTGGCTTTAGAGTCAGTCT 42.40
chr10 22792481 22952481 vamp2 chr10 22865904 22865939 AAAAGAAGATGCAGCATCTTCAACAAGCTGGCATGA 42.37
chr10 22792481 22952481 vamp2 chr10 22865940 22865974 CAAATCTACTCCCACCATCCCTCTCAAACCCACGT 43.73
chr10 22792481 22952481 vamp2 chr10 22866296 22866330 CCCCTTCTCCCAGATAAAGCCCACACTACAACACG 44.14
chr10 22792481 22952481 vamp2 chr10 22866445 22866482 ATTAGACCTGGGGTATTTCCGTCAAATTGAGGTTTCCA 42.12
chr10 22792481 22952481 vamp2 chr10 22866803 22866841 AAAACCAGAGATTTGGGGAAATGTTGTCCCTTTACCTGT 42.62
chr10 22792481 22952481 vamp2 chr10 22866842 22866882 TTTGGATGGCAGTTGGCAGTATAAGCAAGATATAACATGGT 42.25
chr10 22792481 22952481 vamp2 chr10 22866901 22866940 ATAATAGCTCAATGTGAATGGGACTCGAAGTGAATGGACG 42.16
chr10 22792481 22952481 vamp2 chr10 22867045 22867085 AGCTGTTTCATTACACACTGGTGGAATAACAAATCTAGCCC 42.53
chr10 22792481 22952481 vamp2 chr10 22867089 22867123 CCCCTCAACCAAATGGCTCCGCCTTATGTCACAAT 44.79
chr10 22792481 22952481 vamp2 chr10 22867124 22867162 CAATCAGCTAATCTGTCCCCTCCCTCTAGTTTAAGCAAG 42.01
chr10 22792481 22952481 vamp2 chr10 22867163 22867197 CATGTCTCCATGGGTACAGCCTTTCTTTACCTCCA 42.33
chr10 22792481 22952481 vamp2 chr10 22867198 22867232 TAGGCTAAGCAGCCTAATCTGTCAGGACGGAGCCA 45.62
chr10 22792481 22952481 vamp2 chr10 22867233 22867270 AACTACTCCTAACACACAACCTGTACCTACAGCGATGG 42.90
chr10 22792481 22952481 vamp2 chr10 22867297 22867334 AAAAGCTAATAGCGCTAACTGGGAAATCGAGAAAGGGA 42.18
chr10 22792481 22952481 vamp2 chr10 22867347 22867381 GTGCAGACGCACACTTCACGCATGGCTCGTTTCTT 46.71
chr10 22792481 22952481 vamp2 chr10 22867382 22867416 GTCGACAGATTGGGCGGATGAGTCTGAAGGCTGAT 45.20
chr10 22792481 22952481 vamp2 chr10 22867429 22867469 ATATAAATATATGCGTAAAAGCAAACCAGGAAGGGCACGGC 42.92
chr10 22792481 22952481 vamp2 chr10 22867505 22867539 GACAAGCATCCCCTCAGGTGCTCGGCAGTGTGTAA 46.90
chr10 22792481 22952481 vamp2 chr10 22867540 22867574 ACTACAGCTGAACTCAACAAACAGGCACACAGAGA 42.51
chr10 22792481 22952481 vamp2 chr10 22867575 22867609 GCTGGATAATAGCAAGGGACACAAAAGGTGCTCGC 43.82
chr10 22792481 22952481 vamp2 chr10 22867610 22867644 TGTGCAAGCGGCAACAGCATCAAGTCCTGAAACAA 45.40
chr10 22792481 22952481 vamp2 chr10 22867732 22867772 ATATAAGAGAGAGAACCACAGCTGTCAAAACTAGCTCACGT 42.37
chr10 22792481 22952481 vamp2 chr10 22867773 22867808 TGAAGTAGTAGGATCAATCTGTGTGCTTTCCGACGG 42.18
chr10 22792481 22952481 vamp2 chr10 22867810 22867850 TGAAATCTTGTATGGGTTTGGCAGTAGTTCTGCTATGAGAC 42.08
chr10 22792481 22952481 vamp2 chr10 22867851 22867885 AGTAACACAGCGTTTGGTTCTCTCTCGGTTGCACC 44.50
chr10 22792481 22952481 vamp2 chr10 22867900 22867940 TTAATAAGCGCCATCGAAAACAAGCTTTTGTGCATGATACG 42.55
chr10 22792481 22952481 vamp2 chr10 22867969 22868003 CCCCACACTTTGTATGGAGACTCTCTGGCCTTGAA 43.70
chr10 22792481 22952481 vamp2 chr10 22868239 22868273 ACATGCCATCAATTGCTTCGCCATCCAAGTCAAAA 42.82
chr10 22792481 22952481 vamp2 chr10 22868413 22868453 CAAGATAAACATCTACAGTCATTGGTCCAGTCTGTTGTGGC 42.56
chr10 22792481 22952481 vamp2 chr10 22868579 22868615 GGGGCAATATGTAGGTCTGAGATAGAGTGCATGTGAC 42.16
chr10 22792481 22952481 vamp2 chr10 22868634 22868674 ATTGATTCAGTACCTCACTTAAGGGAGTCTATCGCTTGTGC 42.86
chr10 22792481 22952481 vamp2 chr10 22868681 22868720 ACACCAATACTCAAGAAAGAGTGAAATAGAGCGTGCAAGA 42.03
chr10 22792481 22952481 vamp2 chr10 22868722 22868762 ACAAACACCCAGATTAAGAGGCAGTAGTTTAAACCTGAAGC 42.45
chr10 22792481 22952481 vamp2 chr10 22868932 22868972 AAATTGGTCATCGTTGTCACAAGTAATCAGAGGTTTGGAGT 42.29
chr10 22792481 22952481 vamp2 chr10 22868977 22869017 ACAGTATTTCAGAAAAGCCGGAGGTATTTACAGAGGAGACA 42.45
chr10 22792481 22952481 vamp2 chr10 22869021 22869055 CCACACACTCACGGACAGGACGAACGAGGAGTGAC 46.50
chr10 22792481 22952481 vamp2 chr10 22869094 22869128 GGGGCTCAGGATAGGGGCGGATTTATACTCTTTGA 43.27
chr10 22792481 22952481 vamp2 chr10 22869129 22869166 GGGCAAATAAATCGATTCTTGTGAGAAGTCGTTGCTCC 42.24
chr10 22792481 22952481 vamp2 chr10 22869176 22869210 TTTTCGGGGAAGGATTTCTCTGTGGCTTGGAATTG 42.16
chr10 22792481 22952481 vamp2 chr10 22869211 22869245 GGCGTTCGTGAGCTCAGAGTGGGGTAGGAATGTTG 45.70
chr10 22792481 22952481 vamp2 chr10 22869246 22869283 CGCTTTAGGTGCTGAAGTACACTGTAAAGAGAAGCAGA 42.24
chr10 22792481 22952481 vamp2 chr10 22869476 22869514 ACAAAGTTACTTACAAACTCTTTAAGGCAGAGGTGGGCA 42.31
chr10 22792481 22952481 vamp2 chr10 22870589 22870629 AAGCCATTTATTTTCATTCGAGGATAGTATGCAGACTGCGA 42.13
chr10 22792481 22952481 vamp2 chr10 22870786 22870820 AGGGGTGTTCAGGGATGAGGTGTCTGTATAACACT 42.79
chr10 22792481 22952481 vamp2 chr10 22870875 22870915 TTTGGACACTCACTGCAATCAGATCTTATACCAAAGTTGGT 42.07
chr10 22792481 22952481 vamp2 chr10 22871119 22871159 TTAAACAAGTGTCAAAGTGTCAAAGTGTACTTCTGTGCGGA 42.47
chr10 22792481 22952481 vamp2 chr10 22871215 22871255 ATGACACTAAAGCTGTTTGTAGGCAGTGGTGATGAATTAGT 42.06
chr10 22792481 22952481 vamp2 chr10 22871448 22871488 ACTGCATTCTAATAATGGCATACTCAATGATAGCTCGCACA 42.05
chr10 22792481 22952481 vamp2 chr10 22871587 22871627 GGGGAAAATGTGATAAGAATGTCAAAGTTGGTGGAAAGGTG 42.14
chr10 22792481 22952481 vamp2 chr10 22871710 22871745 TTTTAAAACCCCGACCAGTGACAATCAAATCAGGCA 42.02
chr10 22792481 22952481 vamp2 chr10 22871754 22871794 TGACAAAAGGGAACAACACGTTTGCTTCTTTTCTCTAGTCG 42.89
chr10 22792481 22952481 vamp2 chr10 22872064 22872104 ATCATTCAAACAGGCACTCTATTTTGAGCTTCACTGTTTGC 42.19
chr10 22792481 22952481 vamp2 chr10 22872128 22872168 AATTTTCAGCCTTACTCTAGGCACTCAGTGTGTTGTTTACC 42.40
chr10 22792481 22952481 vamp2 chr10 22872169 22872207 TTGGCATTCTTCCACCAGTATTTATTCTTGAGCTTGGCG 43.13
chr10 22792481 22952481 vamp2 chr10 22872306 22872343 TACACGCATAATATCCACGACCTGAGAAACAGTGAAGG 42.05
chr10 22792481 22952481 vamp2 chr10 22872344 22872383 TGACAATTGGTAAACTGTCACACGTCAGTTTTGAAGATGC 42.09
chr10 22792481 22952481 vamp2 chr10 22872384 22872422 ACTTAACATTGAAGGAAGACACAGAGATGGGGTTCACTC 42.04
chr10 22792481 22952481 vamp2 chr10 22872458 22872492 ACGATTGCTGGTGAGGTTTGGAGGAGCTTGGTTTC 44.74
chr10 22792481 22952481 vamp2 chr10 22872516 22872550 GCTGGGGCAGACCTGCAAACCAACACACAGTCATT 46.65
chr10 22792481 22952481 vamp2 chr10 22872683 22872723 TGGCTCTGTGAAGGACCTTTTACATCTATGAAGATTGTCCA 42.65
chr10 22792481 22952481 vamp2 chr10 22872741 22872781 ACTATTTGATGCACAAAATAGGTCTGAAGTCACCCAGTTGA 42.07
chr10 22792481 22952481 vamp2 chr10 22873019 22873054 ATTTGTGATTCAGATTCAGCAAAGAAGCGCTCAGCT 42.16
chr10 22792481 22952481 vamp2 chr10 22873122 22873162 ATAGCTTGCACATTAAAGGGTTAAGAACACCAAAAGGTCCC 42.85
chr10 22792481 22952481 vamp2 chr10 22873523 22873563 TAGTTATAGAAGCAATCGAAAACTGCAACAAGCCCGAAAGT 42.53
chr10 22792481 22952481 vamp2 chr10 22873733 22873773 ATGGGGATTTCTGAAAAGTCTTCTTGCTAATGCCAATCTCA 42.35
chr10 22792481 22952481 vamp2 chr10 22873774 22873811 GCCACCAGAGGAAGACAAAACTCTGTATAAAGGTCACC 42.54
chr10 22792481 22952481 vamp2 chr10 22873812 22873852 TCTGAAAGATCCCTGGATCTAATCCGTTTGCTTTCCTTACA 42.67
chr10 22792481 22952481 vamp2 chr10 22873899 22873939 ACATATAAAAGGAGTGAGTCAGTGAGGAGTCAAACTGACCA 42.26
chr10 22792481 22952481 vamp2 chr10 22873952 22873992 TGTTTAAAAGCCATATTTCTGCTTCTCATTTTGCTTCCGCT 42.13
chr10 22792481 22952481 vamp2 chr10 22874158 22874198 ATCTATGAGCTCAAACACAATCTTTACAAACAGCCTGCAGT 42.47
chr10 22792481 22952481 vamp2 chr10 22874211 22874251 TAGCAGTAGTCAGTGTGGATGTAGCCAAAATCTCTTGTACT 42.28
chr10 22792481 22952481 vamp2 chr10 22874327 22874367 AGATTGGTGAATTTCTGACATTTCTAATGTGCCTCAACGGC 43.04
chr10 22792481 22952481 vamp2 chr10 22874469 22874509 ATCCTGTTTCTAGGCTCTTCATTACAGTCGACTGGTAAAGG 42.57
chr10 22792481 22952481 vamp2 chr10 22874510 22874544 CAGGGTCATATGAATGATGGGGACAACATCCCCAC 42.98
chr10 22792481 22952481 vamp2 chr10 22874545 22874579 CCCCACACAAGGCCTTCATCAAGAGTGTGCGTGTG 46.50
chr10 22792481 22952481 vamp2 chr10 22874580 22874618 TCTCTGTCATTGTTGCGTCACGATCAACATACATTCTGT 42.34
chr10 22792481 22952481 vamp2 chr10 22874619 22874654 CAAATAGCTGGGCCAGCTGTTCAGACTTCACTAAAC 42.12
chr10 22792481 22952481 vamp2 chr10 22874813 22874853 TACAGCCTTGATTATTTAAATCAGTAAACGAGCGTGCCTGG 42.58
chr10 22792481 22952481 vamp2 chr10 22874854 22874894 AAAATACTAGTATACACGGCCATCTTCCAAGGAACACCTGC 43.20
chr10 22792481 22952481 vamp2 chr10 22874895 22874929 GCCCTTTGTGACAGCCATTTGGGCTTCATTCTAGT 43.62
chr10 22792481 22952481 vamp2 chr10 22874939 22874979 ATGAGTATCAGGCTCTGGTTGTATTGAAACATGTTGAACGG 42.47
chr10 22792481 22952481 vamp2 chr10 22875004 22875044 ATAGGGTAAAGCATGTTTTGCCGAAATAAAGCAAGCATAGC 42.34
chr10 22792481 22952481 vamp2 chr10 22875068 22875102 CCCACGACTCGCGTGGATATCACGCCCCTAGTTTA 46.18
chr10 22792481 22952481 vamp2 chr10 22875172 22875212 AATGTCATCTGTAGCTGACATAAAGATAGGTGAGAACGGGC 42.90
chr10 22792481 22952481 vamp2 chr10 22875251 22875291 TTGACTTAGAAATGATCGTCAAGACGGCATTATTGGCAAGA 42.31
chr10 22792481 22952481 vamp2 chr10 22875327 22875367 TAAATTATTTCCATTTTAAAAGCGCGCGACCATTTCCAGCC 42.81
chr10 22792481 22952481 vamp2 chr10 22875368 22875402 AAACCAGTCCAATCCGGTGTCTAGGCGTGATTCTA 43.32
chr10 22792481 22952481 vamp2 chr10 22875403 22875437 ACACTCGCTTATTCCAAACGCCATAATAAACCGCA 42.06
chr10 22792481 22952481 vamp2 chr10 22875438 22875478 AAAACCTCGGTGTTACAAATAAACTACCTCCGAGACAACAA 42.06
chr10 22792481 22952481 vamp2 chr10 22875792 22875829 AAAACCGTACTCACATTTTGAACCGGGTTTTATGTGCG 42.60
chr10 22792481 22952481 vamp2 chr10 22875830 22875864 TCTACAAGAAGCGTGTGGATGAACGCTCTGCTTCA 43.90
chr10 22792481 22952481 vamp2 chr10 22875865 22875899 GGCGTTTCTCCCCGTCTCCGGGATAAATAATGCGC 46.14
chr10 22792481 22952481 vamp2 chr10 22875900 22875934 TCTCCAGGTTATTCCAGTGAAGCGGTAGTCCTTGT 43.00
chr10 22792481 22952481 vamp2 chr10 22875965 22876000 GCCGGTGTGCCGCGCCTCTCGTTTATATTCCCTTAA 46.95
chr10 22792481 22952481 vamp2 chr10 22876001 22876036 TATTAGGGCGCTCTACAGCTACTAGCTTCTGTCACT 42.25
chr10 22792481 22952481 vamp2 chr10 22876049 22876087 AAAATAGATGCTCGGATTAAGGGAACAAAGATGGCTCGT 42.31
chr10 22792481 22952481 vamp2 chr10 22876150 22876185 GGAGGATGCTTGCTTGTTGACAGTTTCTTTAGACGG 42.20
chr10 22792481 22952481 vamp2 chr10 22876186 22876220 GACAGAGCGTGTTTAGGCTATCCCGGAGGAACGCT 46.36
chr10 22792481 22952481 vamp2 chr10 22876222 22876262 TCAGCTGTATATGTAAGAGGACGTGGGTTTATTTCCATGGG 42.85
chr10 22792481 22952481 vamp2 chr10 22876300 22876340 AGAATTCAAAGAACTGATGAGACAAACAAAATGGCGGTCTG 42.02
chr10 22792481 22952481 vamp2 chr10 22876341 22876375 GATGAGTGGGCTAGGCTGCGTATGCTTACTTGTAC 42.83
chr10 22792481 22952481 vamp2 chr10 22876444 22876482 AATAACGTTATGTTTTAAAGCACATGCGGAACCCTGTGT 42.04
chr10 22792481 22952481 vamp2 chr10 22876575 22876615 ACTACCTTCAGTGTGGTATGTATGACATTAGAAACCGCACA 42.68
chr10 22792481 22952481 vamp2 chr10 22876751 22876791 AAAATTGATCAAAGCCACCCGAAAACTTTTGATGTACGAGT 42.03
chr10 22792481 22952481 vamp2 chr10 22876861 22876901 TTAAATCAAACAGGCACATCTAATCGCGTTCGAATTCCAAG 42.01
chr10 22792481 22952481 vamp2 chr10 22876902 22876941 CTTCAACCAATAGATGGCGCTAAGTCCATGTGGTATTTGT 42.62
chr10 22792481 22952481 vamp2 chr10 22877332 22877366 AAAACATTTTAGTCGGCAATTCAGCTGTGTCGGGT 42.34
chr10 22792481 22952481 vamp2 chr10 22877367 22877401 GCAGTTTCCCGTCTGTGTGCAACTAATGGCGGACA 46.29
chr10 22792481 22952481 vamp2 chr10 22877554 22877593 AAGGAAAAGAGAGGTACTTTCCAATCCAACCAATGAGACC 42.20
chr10 22792481 22952481 vamp2 chr10 22877594 22877631 GCAGGAAACGCCAGTATGTTAATGTGACAACACAAAGA 42.17
chr10 22792481 22952481 vamp2 chr10 22877657 22877697 CCCTACATTTAATCCTTAAACGATCGTCTCGTCCACAAAGG 42.27
chr10 22792481 22952481 vamp2 chr10 22877774 22877814 AAAGCATGTGTGGTTTACAAATCAATTTTGAGGACAACCGA 42.17
chr10 22792481 22952481 vamp2 chr10 22877815 22877850 GTGGCACATCAGTGAGGTACATCCTTACCTGTTACC 42.44
chr10 22792481 22952481 vamp2 chr10 22877894 22877933 ACGTGATTATATACCGTATTTGTTTAGGGACTGCAACCCC 42.07
chr10 22792481 22952481 vamp2 chr10 22878310 22878350 TATTTCACGCAATTTGTTTCCAACCTTGAGCCATTCTTACC 42.23
chr10 22792481 22952481 vamp2 chr10 22878676 22878716 ATAAACATTGTGGCAATCATATACCACAGTGTATGGTCCGT 42.05
chr10 22792481 22952481 vamp2 chr10 22878849 22878883 ACACAGCACCGCAGGGAAACTCATATACAAATGCT 43.08
chr10 22792481 22952481 vamp2 chr10 22878884 22878924 TTCCTGTACACATCTGACGTTACATCTAGTTCGTTCGATCA 42.23
chr10 22792481 22952481 vamp2 chr10 22879091 22879131 TGGAAGCATGTAATAACTGTGCCCATGTCCTTTATTCTTGT 42.32
chr10 22792481 22952481 vamp2 chr10 22879271 22879311 AATGTCTATCTAAATTCATTAGTGAGCTGGAGCAGCATGGC 42.35
chr10 22792481 22952481 vamp2 chr10 22879312 22879351 GAAAGGGGTCATACAGGTCTTGATTGAAGTCATATGGGTC 42.10
chr10 22792481 22952481 vamp2 chr10 22879384 22879418 TTTTCACCTTCTCATCTGGGAGCTCTGATGACGGT 43.34
chr10 22792481 22952481 vamp2 chr10 22879427 22879461 TTTTACTGGCCTTGGAGGATTATCGATCAGGCAGT 42.21
chr10 22792481 22952481 vamp2 chr10 22879462 22879498 CAGGGTCCCAGTAAGGATCACAGTCATACTCCATTCC 43.09
chr10 22792481 22952481 vamp2 chr10 22879542 22879576 TTTTGTGTTGGTGGAAGAGGGACAGTCGTCACTGG 44.27
chr10 22792481 22952481 vamp2 chr10 22879577 22879612 TTCTGGGACAATTACAGGTGGTGAGGGAGAATTCTG 42.21
chr10 22792481 22952481 vamp2 chr10 22879613 22879649 GGCAGGACTTAGTTTACAGTTTGGATGGTAACGTGGA 42.45
chr10 22792481 22952481 vamp2 chr10 22879775 22879809 CTGAGTTGTGGGTGGAGGGGTCGGCTTTAGACCAA 46.52
chr10 22792481 22952481 vamp2 chr10 22879810 22879844 GGGTATTCTGGTATTTCGATGCGTCAGGGCCATAG 42.83
chr10 22792481 22952481 vamp2 chr10 22879845 22879879 GTGAGCTCCAGATGACGCATTTGCTGGTAAAGCAT 43.66
chr10 22792481 22952481 vamp2 chr10 22879887 22879927 TTATCGATCTCATAGAGCTAGAAGAGAAAGAGAGGGCTGGT 42.51
chr10 22792481 22952481 vamp2 chr10 22880006 22880046 AACACATAAGACCTTAAGCTTTGACAATTGAGAAGAGGCCA 42.21
chr10 22792481 22952481 vamp2 chr10 22880048 22880088 AAAGGTTCGAAAGGTTAGGAATGGAGTAGTCTAATCCGAGT 42.17
chr10 22792481 22952481 vamp2 chr10 22880116 22880156 ATAACCATGCTTAAATTTCGGCTTTCACCATGATTTCTGCA 42.07
chr10 22792481 22952481 vamp2 chr10 22880857 22880891 TTTTGCGATACCAGTTGGGATCCACAGATCTCCTC 42.45
chr10 22792481 22952481 vamp2 chr10 22880892 22880926 TGACGTGCATGTGCCAGAAAGTCATGGGCATGTTT 45.22
chr10 22792481 22952481 vamp2 chr10 22881000 22881040 TAAAATGTCATGCTTAAATGTTGCTGTACTGGCAAAGTGGC 42.50
chr10 22792481 22952481 vamp2 chr10 22881191 22881231 AAATATTCATACCTGGCAGATTTATCAAGCACTGCAGAGCC 42.65
chr10 22792481 22952481 vamp2 chr10 22881232 22881268 CCAAAGAGGCACAGCAGAGATATCACCTGAAAACAGT 42.67
chr10 22792481 22952481 vamp2 chr10 22881326 22881366 TAGAGCAACGATTAATCAAAATAGCAACAACTGCATGCAGG 42.09
chr10 22792481 22952481 vamp2 chr10 22881411 22881451 TAATAAAACTCACCTCCTGTCTCATCCTTGGTCTTTGTCCA 42.48
chr10 22792481 22952481 vamp2 chr10 22881455 22881495 ATGAGGTTTCCAAATGACAAAGCCCTTAAATACTGGTCTCA 42.16
chr10 22792481 22952481 vamp2 chr10 22881497 22881537 TACCAGCAATTGCATTCTTACATTTTATTGGCTGTGGACAC 42.15
chr10 22792481 22952481 vamp2 chr10 22881729 22881769 TTTACAGTCTGTGGCCTGACCTAGATATTTTGTACCTGTGG 42.75
chr10 22792481 22952481 vamp2 chr10 22881778 22881818 AAAAGCTGACCAGAACATCTATGTGCAATTGATCCTATGGC 42.75
chr10 22792481 22952481 vamp2 chr10 22881959 22881999 ATGGTTCAGATGTGCACACTCAGGTGATGATAACATAAACA 42.10
chr10 22792481 22952481 vamp2 chr10 22882001 22882035 CCCCTTCTTTAGAGACGCCGCACAAAATTGAACCT 43.46
chr10 22792481 22952481 vamp2 chr10 22882036 22882070 TACAGAAACAGCTGGAACTCCAGCTTAGGAGCAGA 43.13
chr10 22792481 22952481 vamp2 chr10 22882226 22882266 AAAAGGATCAGGATACTTGAAGGTGGAGAAAACTAGTGTGC 42.07
chr10 22792481 22952481 vamp2 chr10 22882267 22882304 AGTTTACGAAACAGGTGTGATCAAGCAAAGCTGGAATC 42.06
chr10 22792481 22952481 vamp2 chr10 22882312 22882352 TGTGGGAAAACAGAGGGTAGATGATAATAATAACTGCGGGA 42.46
chr10 22792481 22952481 vamp2 chr10 22882353 22882388 CTCTACATCAAGGTGTTATTCTGCAGCTCCCATGCA 42.68
chr10 22792481 22952481 vamp2 chr10 22882419 22882459 AATGACCCTGCCAGAATAACATCTTATTCATCTCCCATTCC 42.05
chr10 22792481 22952481 vamp2 chr10 22882642 22882682 AGTGTAAATGAGTCTGCCCTATAATTGCTCCTTCTCACACA 42.64
chr10 22792481 22952481 vamp2 chr10 22882683 22882717 CACAAAGTTCTGCTGCAAGGAGACATGTTTGGGAT 42.40
chr10 22792481 22952481 vamp2 chr10 22882787 22882827 ATGTATGCATCTAGTGACACCATGCCTTGTTTATGGTTTGT 42.45
chr10 22792481 22952481 vamp2 chr10 22882860 22882900 ATCAGCAGACAGAGCCCCATTATTCCATATCTTAATCTGCT 42.61
chr10 22792481 22952481 vamp2 chr10 22882901 22882939 TTTGTTAGTGTGCACCAAGGTTGAAATGTGAACACAACT 42.21
chr10 22792481 22952481 vamp2 chr10 22882949 22882989 TCAATTATGACCAACTGCTCAAATGATTTGTCTAGGCAGCC 42.83
chr10 22792481 22952481 vamp2 chr10 22884558 22884596 ATCCTGGGGTCTTACATCAAGCAAGAAAATCAAAGGAGT 42.20
chr10 22792481 22952481 vamp2 chr10 22885049 22885089 TTAACATGGTTTAACTACGATAACCGTCGTTTTCGCTTGGG 42.70
chr10 22792481 22952481 vamp2 chr10 22885096 22885136 ATTTTCGTACGTTAAGTCGTTTAAGATACCAGCGTGTTCGA 42.05
chr10 22792481 22952481 vamp2 chr10 22885142 22885178 TTTTACCTCACAAACGGCTTCATCCATCTATTTCGCG 42.01
chr10 22792481 22952481 vamp2 chr10 22885238 22885275 AAAGATACAAGTTTGCTTCGCTCATGTTCATGATGCCA 42.02
chr10 22792481 22952481 vamp2 chr10 22885276 22885311 AGAAGCAGCTCTTATTCCAGCTCAATAGATGGCAGT 42.12
chr10 22792481 22952481 vamp2 chr10 22885312 22885347 AAGCGGTACTGTTAACTCACGTATGACCTCACGAAG 42.19
chr10 22792481 22952481 vamp2 chr10 22885352 22885386 AAAACCCGGCTGTTTACAGTCATGACGGCATAGTC 43.27
chr10 22792481 22952481 vamp2 chr10 22885493 22885532 AGACATATTTCTGAATGTAAGTGACGGCAGAAGAAGAGCG 42.17
chr10 22792481 22952481 vamp2 chr10 22885545 22885585 ACAAACATCCTTTTAATAAAGGTAATCCCGTGTGCTGGAGA 42.12
chr10 22792481 22952481 vamp2 chr10 22885626 22885666 TCATCTCATATATAAAGACTGTATCCTTCCCACGGGCTTGT 42.07
chr10 22792481 22952481 vamp2 chr10 22885792 22885831 ATGATTTTCTTAATTCTGCATATCAGTCCGAGGAGAGGCC 42.01
chr10 22792481 22952481 vamp2 chr10 22885846 22885884 AAATGTCTTCTATGAGATGGTCACAGCTCTCAGTGGAGA 42.34
chr10 22792481 22952481 vamp2 chr10 22885885 22885919 TCAGCCTCCTGTTGTCATGGTAGGCTACAGTTATG 42.10
chr10 22792481 22952481 vamp2 chr10 22885996 22886036 AGACACACAAAGATCTTCATTTTATCCATGTAAGGCAGGGT 42.04
chr10 22792481 22952481 vamp2 chr10 22886037 22886071 GGACTGTACTGGGTGGCATCAACCAAAACAAACCC 43.99
chr10 22792481 22952481 vamp2 chr10 22886154 22886194 TAGGTGTGCAGATTGCATGATGATAAGTGACTGTTTTGTGT 42.45
chr10 22792481 22952481 vamp2 chr10 22886195 22886231 CTCCCAGATTAGCAGCTCTTACAAAGGACTACTGTGG 42.05
chr10 22792481 22952481 vamp2 chr10 22886247 22886287 ATCAGTGAGGATGAATTTCGCACTAATTTATGAGCTGCTGG 42.56
chr10 22792481 22952481 vamp2 chr10 22886378 22886418 AATTTCCTCTGTGTTTCTGATCAACAGGATTTTGGCTACGT 42.47
chr10 22792481 22952481 vamp2 chr10 22886445 22886482 AAAACTTCATCCAGACAGAAGCTGTTTCATCCAAACCC 42.02
chr10 22792481 22952481 vamp2 chr10 22886695 22886734 TTTTCTTATTTTGTAGTTTGGGGCTGAGACACAGCAGAGT 42.38
chr10 22792481 22952481 vamp2 chr10 22886735 22886769 AAAGTGGCTCCAAGTGTTGCAGCCAGTCGTCCTAT 45.53
chr10 22792481 22952481 vamp2 chr10 22886770 22886804 AATGTCCAGTCGAGGAGAGCAGGTGAGTTTTCCTA 42.97
chr10 22792481 22952481 vamp2 chr10 22888303 22888337 AAAATGTACCTACGTTTGTCTTTCTGGCTGCAGGG 42.04
chr10 22792481 22952481 vamp2 chr10 22888338 22888377 GGGAAAGAATGAGATCTTTGTGGATGTGATAGAGAGGCTG 42.09
chr10 22792481 22952481 vamp2 chr10 22888388 22888428 TTGGCTCCAATGTAAGTAAAGCTCAATGAATCATGGCTTGA 42.59
chr10 22792481 22952481 vamp2 chr10 22888515 22888555 AGGATAAAATGCTTTCTTCCAACCTGTTCAGGTGAGTTTGC 43.04
chr10 22792481 22952481 vamp2 chr10 22888640 22888678 GTCTAGATTTCATATTGCGGTCCATGCCAATGCAGATTG 42.22
chr10 22792481 22952481 vamp2 chr10 22888698 22888738 ATGATTGTGTATCACTCTTGTAGAGATGCGGATTGGACTGA 42.49
chr10 22792481 22952481 vamp2 chr10 22888739 22888776 ATGAAGAGCTCAATATTGGAAAGTCGCAGCTGAAAGGT 42.62
chr10 22792481 22952481 vamp2 chr10 22888856 22888896 TCTGTTTCTTTAGGCTATAGTTCAGCTGTACGTGTGGATGA 42.37
chr10 22792481 22952481 vamp2 chr10 22888937 22888976 ACTTTCCGAATATTAAAAGTCTGTCCAAGCCAAGGAGAGG 42.17
chr10 22792481 22952481 vamp2 chr10 22888989 22889029 ACACAGACTAATGTTCTTTAGAATAATTCCCGCATGGACCG 42.22
chr10 22792481 22952481 vamp2 chr10 22889053 22889093 TTAGCAAACAATAATGCAGTATCAGCTGTGTGATGAGCTGC 43.02
chr10 22792481 22952481 vamp2 chr10 22889094 22889128 CGTGTGCACCACCATTTCAGTTATTCCCCTCTGTA 42.84
chr10 22792481 22952481 vamp2 chr10 22890139 22890179 TTTATTTGCAGGGTGTTGATCTTCCTCAAACTTCGATGTGA 42.44
chr10 22792481 22952481 vamp2 chr10 22890180 22890215 TCTTCCACCTAAAAGGTTAGTGTACACACCGCATGC 42.82
chr10 22792481 22952481 vamp2 chr10 22890262 22890298 TTTTACTTTGTGCTGCAGTACGGCCCTTAATGTTTCC 42.34
chr10 22792481 22952481 vamp2 chr10 22890299 22890334 ATTACTGTCCCCGTGCCAAAAGGATCTGTAAGGTAA 42.06
chr10 22792481 22952481 vamp2 chr10 22890373 22890413 ACCACCTAATCTCACTCTGTCTTCTACAGTATGTCTCAGGA 42.40
chr10 22792481 22952481 vamp2 chr10 22890414 22890448 GCTAAGTAGTCCTGATCAGACAGCTGAACTGCAGC 42.75
chr10 22792481 22952481 vamp2 chr10 22890449 22890483 CGAAGAACAAAGCCCTGCTCTGGGAGATCCCACGT 46.77
chr10 22792481 22952481 vamp2 chr10 22890484 22890518 TTTCCAGGAGGAGCGCAGTTATCAGCACTTTTCAA 42.98
chr10 22792481 22952481 vamp2 chr10 22890709 22890749 AAATAGGCCTTCGCAGCAATATTACGGACATAACATACTGC 42.56
chr10 22792481 22952481 vamp2 chr10 22890866 22890906 ATTTCGTGATTAGCTTCTCATTTCTTAACCCTCTCACACGC 42.40
chr10 22792481 22952481 vamp2 chr10 22890907 22890945 AAGTTCTAAATGTTCCAACTGAGCCTCCTGTGTAAGGTT 42.05
chr10 22792481 22952481 vamp2 chr10 22891018 22891058 ATGACACATGGCAGTCCCAATGACTTATGTACATGTAGTTT 42.01
chr10 22792481 22952481 vamp2 chr10 22891184 22891224 TGAACATATTATCTGATAAATTACTGGTGATGGGCACCGCC 42.24
chr10 22792481 22952481 vamp2 chr10 22891471 22891511 TTCGAAAACACTGATTTTATGTGATTCATCACAAGCACCGC 42.38
chr10 22792481 22952481 vamp2 chr10 22891580 22891620 CAAACATGTTAATGGGTACACAAGAATTGGCCATCACAGAG 42.12
chr10 22792481 22952481 vamp2 chr10 22891696 22891736 TTGAACAGATTGAATTGTTTTAGCTCAGTGAATGCATGCCA 42.10
chr10 22792481 22952481 vamp2 chr10 22891985 22892025 TGGAAGTACAGCCCAGAATTTGATTTTGAATAGACAGGTGT 42.12
chr10 22792481 22952481 vamp2 chr10 22892077 22892117 ATTGTGATGTCATAGGTGGAAGTTCCTGGACTAAGTTCTGC 43.04
chr10 22792481 22952481 vamp2 chr10 22892118 22892152 CTCTCTGCTGGAGGTGGGACCGGTCAGTATGTCAT 45.75
chr10 22792481 22952481 vamp2 chr10 22892153 22892187 TCGAACTGCCAAAGCAAACCTGCACAGGCCTTCAG 46.68
chr10 22792481 22952481 vamp2 chr10 22892223 22892257 ACTGTCACAACGCTGGGTTCGATATGTCACTCATT 42.60
chr10 22792481 22952481 vamp2 chr10 22892258 22892292 CTGACTCCTATACCATACGGATCTGACCCAGCCAG 42.95
chr10 22792481 22952481 vamp2 chr10 22892312 22892352 TATGCTGCACATTACTAAGGGTTGAAGAAGCAACTATGTGC 42.63
chr10 22792481 22952481 vamp2 chr10 22893870 22893908 ATGCAGGCCCGTCCAGATATCAAAATTATCTAATCACGT 42.10
chr10 22792481 22952481 vamp2 chr10 22894226 22894266 TGCAGCTTGGTCTAACATCTCATCTGAGGTGTAAAGATTCA 42.73
chr10 22792481 22952481 vamp2 chr10 22894291 22894331 TTCCCTATCTCTTTAAACTGGTGTGTTGGGAAATCTTTGCA 42.25
chr10 22792481 22952481 vamp2 chr10 22894379 22894413 AAAACAACCTCACAAACAGCCCACCCGAACAATGA 43.77
chr10 22792481 22952481 vamp2 chr10 22894450 22894490 TGAGAGGAAAATATCACTCCTTTGATGTCATTCCACACTGC 42.23
chr10 22792481 22952481 vamp2 chr10 22894531 22894569 CCCCTATGTTATCAAAGCACAGGTGAGCTCTTGTATCTT 42.01
chr10 22792481 22952481 vamp2 chr10 22895322 22895362 TTTTAGGTAAGGTAGGAGGCTTCCATAGGCATTGTTGTTTT 42.05
chr10 22792481 22952481 vamp2 chr10 22920401 22920440 TTTTAACATTTATACTCCCAAAGTTGGAGGCGAACGTGGT 42.52
chr10 22792481 22952481 vamp2 chr10 22920505 22920545 TTATGATTCCCATATTCGTCATGAGTATGTGGTGAGGACGT 42.40
chr10 22792481 22952481 vamp2 chr10 22921615 22921655 TTAGATTTCTTAACTACCCTGGTGCTACCACTTCATCGTGT 42.43
chr10 22792481 22952481 vamp2 chr10 22921701 22921736 CCGCCCACCGCCAGCTACCAGAGAATGATTGAACAT 46.97
chr10 22792481 22952481 vamp2 chr10 22921739 22921779 TCAGGAGTTGCTGTTTACACTATAGCTGATTGTTTTGCTGC 42.82
chr10 22792481 22952481 vamp2 chr10 22921895 22921935 AAAAGGAAAGCTAATACTAGCTGGGTTGTAAATGGACGTGG 42.37
chr10 22792481 22952481 vamp2 chr10 22921936 22921970 TTGGATAACCTGACTGAGCATGATGGGGAAACGGC 44.40
chr10 22792481 22952481 vamp2 chr10 22922029 22922069 ATTCCGTTGCGCATTGTTCAAATGCTTCATTATAAGTCAGT 42.09
chr10 22792481 22952481 vamp2 chr10 22922070 22922104 CCATCCTTTAGCATGCATGTCGCATAGCCTGCCAG 45.20
chr10 22792481 22952481 vamp2 chr10 22922169 22922209 TCAAAGCCTTGTTTTGTCAAGCATGACCATAGTAACATTGG 42.08
chr10 22792481 22952481 vamp2 chr10 22922210 22922246 GATTTGCACACAAAATAGCCATTTGTTGCTTTCCGCC 42.71
chr10 22792481 22952481 vamp2 chr10 22922247 22922282 ATTTGTTTGCTCTTTATGCTGCTCTTGCCATCTGCT 42.42
chr10 22792481 22952481 vamp2 chr10 22922283 22922318 GCACTTTAAAGTGTTCCCACCTACTTCACAAACGGT 42.01
chr10 22792481 22952481 vamp2 chr10 22922363 22922403 ATTTTAAAGGGTGTTCAAGAAGTCCAGTCCCAATTGCAAAG 42.12
chr10 22792481 22952481 vamp2 chr10 22922607 22922647 TATTATACTACTGCTTTAGATGGTGTGATCCTGGTCGACCC 42.12
chr10 22792481 22952481 vamp2 chr10 22922648 22922688 TGAATATCTGAAAGACCGAAAAGGTGAGCAACAAAGCTTGA 42.53
chr10 22792481 22952481 vamp2 chr10 22922891 22922931 ATTGCTCTTTGCATTTTGAAAGTGTACCCCACATCTTTTGA 42.12
chr10 22792481 22952481 vamp2 chr10 22923472 22923512 TGTACATTTGTCTCGACTGAAAAGTGGTAAATAGCAGGTCC 42.10
chr10 22792481 22952481 vamp2 chr10 22924488 22924527 TTTTATTTGCAGTATTCGTGACTTTAACCTGTGCGTTCCG 42.11
chr10 22792481 22952481 vamp2 chr10 22924528 22924562 GTATGGCCGCGAAGACCTTGATGTTCTTGGGCTCT 45.70
chr10 22792481 22952481 vamp2 chr10 22924573 22924613 AGACCTTTACATCTTCACTTTTCAAGCCTATCCTCCCATCC 42.88
chr10 22792481 22952481 vamp2 chr10 22924614 22924648 CAGAAGAATCCAAACCTCACAGTCGTCTGCAGGAG 42.87
chr10 22792481 22952481 vamp2 chr10 22924696 22924736 TGTGAGTTTCTAACTACCTTTTAAGACCTGGGTCATTGCTG 42.01
chr10 22792481 22952481 vamp2 chr10 22925469 22925509 TTTTAGATACCACAGAATTTGCCATGTTCTGTTACCCTGCA 42.40
chr10 22792481 22952481 vamp2 chr10 22925545 22925583 TCATACACGGGTTCTTTTGACACCACAAACTGTCTAACA 42.31
chr10 22792481 22952481 vamp2 chr10 22925596 22925636 TCATTACATTTTGCACACATCCTGTTTTGTAAAGCTTGGGT 42.10
chr10 22792481 22952481 vamp2 chr10 22925667 22925701 TTTTCTTCAGGCCTGTGGGGTGGATTTTGAGATCA 42.83
chr10 22792481 22952481 vamp2 chr10 22925709 22925749 TTGTGCCAAATCAATGGAAGAGAAGAATCACAAAAGGTTGG 42.25
chr10 22792481 22952481 vamp2 chr10 22925756 22925796 TAGAATTTCCTTGGCTTTGGCCTGTAACCATTTGAGTAAGT 42.29
chr10 22792481 22952481 vamp2 chr10 22925850 22925890 GGAATTCAGTTCGACTAGTGATACGTAAAGTCCAATACGCC 42.06
chr10 22792481 22952481 vamp2 chr10 22925904 22925938 GCCCACAGCCCATGGTGGAAACGACAAGAAGCTTT 46.67
chr10 22792481 22952481 vamp2 chr10 22925939 22925975 CTCATGTCAGACCGCTCTTTACATCTAGAGGCTTCAC 42.12
chr10 22792481 22952481 vamp2 chr10 22925981 22926020 AAAGAGGTATCGTCCTGTTTGTTACAGATTCATTGTGGCA 42.24
chr10 22792481 22952481 vamp2 chr10 22926162 22926202 AAGTACAGTAATGTCACACAAGGTTTCCATCTGATGTGTGC 42.53
chr10 22792481 22952481 vamp2 chr10 22926765 22926805 TTTTGCAGGGCATCATACATTAGTGGTGTGTTTTAAGACGC 43.26
chr10 22792481 22952481 vamp2 chr10 22926826 22926866 TCAACTTTTACATGTAGCACCACTTGTTAACGTCAGTTCCA 42.28
chr10 22792481 22952481 vamp2 chr10 22926867 22926901 AAGCAGTAGACGAATCAGAAGAACACACAGGCAGA 42.22
chr10 22792481 22952481 vamp2 chr10 22926903 22926943 CAACCAACTGTAGCAATTTGGCTTGACTATTTTATGACCGG 42.22
chr10 22792481 22952481 vamp2 chr10 22926973 22927013 TGATTCAGAGTCCTGTGTCTTGCGTATTTAGATGCAAAGAC 42.24
chr10 22792481 22952481 vamp2 chr10 22927027 22927067 ACAGACAGCAACGTTTATTAGAATCCTGACCTTCATCGATG 42.14
chr10 22792481 22952481 vamp2 chr10 22927241 22927280 AACATCGATTTTCTCTACAGCTGTATTACCATGGGGAACC 42.09
chr10 22792481 22952481 vamp2 chr10 22927281 22927321 CATCAGTGTTAATGTCCATGTCACCAATAACTCCACCAAGA 42.22
chr10 22792481 22952481 vamp2 chr10 22927322 22927358 CCGTCAAACGGGTCAAAATATCAGGTGAGTCAGATCC 42.77
chr10 22792481 22952481 vamp2 chr10 22927367 22927407 TGGTCACTGTTGTCTGTAGGCTGACATTATTTTCATATCGC 42.30
chr10 22792481 22952481 vamp2 chr10 22927466 22927506 ACAGTTCGACAGTATGCTGATATCTGTCTCTTCAGTACAGC 42.46
chr10 22792481 22952481 vamp2 chr10 22927593 22927632 AGTGTTTGGTGTTTGTGTCTTCTGTAGTCTATTTGGGGAC 42.31
chr10 22792481 22952481 vamp2 chr10 22927673 22927710 TTTTGAATCCTGTAGTGATCAAGTGGCATCCAGTTCGA 42.26
chr10 22792481 22952481 vamp2 chr10 22927711 22927748 CGTTTTGTAAAGTGTACACACTCACGCCAACTCTCAAC 42.23
chr10 22792481 22952481 vamp2 chr10 22927749 22927783 AACAATCGCGAGAAAAGAGGACTGGCGCTAGACGG 45.59
chr10 22792481 22952481 vamp2 chr10 22927784 22927818 AAAACTCAAACATGAGGACACCAACCTGGCATCCA 43.25
chr10 22792481 22952481 vamp2 chr10 22928365 22928405 TACAAATTTAGGCAGCTTCAAATAATCCACCAAACCCCTGC 43.18
chr10 22792481 22952481 vamp2 chr10 22928553 22928593 TGTTTTGCTCTTTGGTAGTGACATTGGTGGAAAGAAACATG 42.15
chr10 22792481 22952481 vamp2 chr10 22929050 22929090 TAAAATGCTGTTTCACAAAATGTGACATCACAGAAGCAGGT 42.02
chr10 22792481 22952481 vamp2 chr10 22929157 22929197 GTGTGAAAGATGTGAGTAATAAGGAAGTTCTGGGTGTCCTG 42.14
chr10 22792481 22952481 vamp2 chr10 22929198 22929234 GTGTCATATCGGGTTAAAGTCAAACTGGTGGTCTCCC 42.64
chr10 22792481 22952481 vamp2 chr10 22929235 22929269 GTGGAGGGTGAGTCATTTACCCCTGCTTGCTCTCT 45.01
chr10 22792481 22952481 vamp2 chr10 22929270 22929306 CAAACACTATTTCCGCTGGTCTCTAATCAGCCACACA 42.75
chr10 22792481 22952481 vamp2 chr10 22932069 22932108 AAGCAAAGCTACGATTCGCAATCTTCTCAGGGAATTATCT 42.19
chr10 22792481 22952481 vamp2 chr10 22932118 22932158 TTATTTTATGAGGAGATGTTGCTCCATTTAAAAGCGCGTGC 42.23
chr10 22792481 22952481 vamp2 chr10 22932171 22932210 AGAAACAACTTCACTGACAAAATGTGTGTGAAAATGGCCT 42.21
chr10 22792481 22952481 vamp2 chr10 22932304 22932344 GTGTGCTTTGCTTTAGCATTTAAGTCTTTTCATCTTCCCCA 42.09
chr10 22792481 22952481 vamp2 chr10 22932345 22932385 AGATGCTTCACGAGTCTTGTGTTTTATCTTCCCTTCATGAA 42.02
chr10 22792481 22952481 vamp2 chr10 22932485 22932519 CCCTCCATCTGTCTGTCACATCAGGCTTTTAAGCA 42.75
chr10 22792481 22952481 vamp2 chr10 22932520 22932558 GCTTGCTGGAGAGGTAAATACGTTCATTCTGCATTCTGG 43.06
chr10 22792481 22952481 vamp2 chr10 22932563 22932603 TTGCTGTAATGTCTCTAGGTTTGGTGTAACAAGAAGAGCTG 42.09
chr10 22792481 22952481 vamp2 chr10 22932604 22932638 CATGGTGTTCAATGCTCTGCTCAACTTTACCCCGG 43.81
chr10 22792481 22952481 vamp2 chr10 22932660 22932699 AGCGTTCTATTACTAACCATGAAATGGCATGGATGGATGA 42.04
chr10 22792481 22952481 vamp2 chr10 22932849 22932889 AAGACTTTCAGCTGAAATTGTGTTCTACCAGCACATTGAGT 42.54
chr10 22792481 22952481 vamp2 chr10 22933083 22933117 AAAACATCAGCTACGTCATGGTAGGCCAGAGGGTC 43.84
chr10 22792481 22952481 vamp2 chr10 22933169 22933208 ATTATGAAATGTTGCTTTGTAATCCACACTCACTGGCCAC 42.06
chr10 22792481 22952481 vamp2 chr10 22936370 22936410 ATTATACAAAGTAGAAAATTCCCTCAGCCATTAGCCCAGCC 42.30
chr10 22792481 22952481 vamp2 chr10 22936492 22936532 ATCCCTTCACTATCACTTTGATCAGCATCCTTTCTAGTGGG 42.74
chr10 22792481 22952481 vamp2 chr10 22936567 22936607 TTTTAGAAACCATCTTAGGATGACTTGGATGCCTCCCTTCC 43.05
chr10 22792481 22952481 vamp2 chr10 22936625 22936665 TGTACCCCGCCCTTATCTTAATCTGAGCTTTAAACATCTCT 42.44
chr10 22792481 22952481 vamp2 chr10 22936771 22936811 TTTGTGAATGTGGCCCATGAACAATAAGATATCTTGCACAC 42.02
chr10 22792481 22952481 vamp2 chr10 22936848 22936888 TTATGCTCTTTCACAGCCTAGCTATTTCAAATGATGGCAGT 42.32
chr10 22792481 22952481 vamp2 chr10 22936948 22936982 TGCATCCAAAACCATCAGAGTCCAGCCTTTCCCAC 44.72
chr10 22792481 22952481 vamp2 chr10 22937067 22937106 AATACTGTTTGTTTAACAGCTGTGCCAATGTTGGATCCAC 42.29
chr10 22792481 22952481 vamp2 chr10 22937211 22937250 TGTTCCTATTTCTAACAGCAGTTTAATCCCTGACGACGAC 42.01
chr10 22792481 22952481 vamp2 chr10 22937329 22937369 TTTATCAAATTGTGCATCTTTCATGTCCCCGAAGGTGTACT 42.39
chr10 22792481 22952481 vamp2 chr10 22937370 22937407 AATGAAACGGTTCTTCTCATCCCGATACGAATGAAGCA 42.40
chr10 22792481 22952481 vamp2 chr10 22937458 22937498 AAATTCATGTGAAAAGCAAATGAAGAAGGGGATACCAGGGA 42.53
chr10 22792481 22952481 vamp2 chr10 22937537 22937577 TCTGTCATATTGTGCCAACTGTTATGTTATGAATGGCGAGC 42.77
chr10 22792481 22952481 vamp2 chr10 22937630 22937670 TCCTGTGATCTATGTACATGAATAATCCACAGCGATGGACA 42.41
chr10 22792481 22952481 vamp2 chr10 22937671 22937705 GTTTCAGTGTCAGGGCTGTGCATGTTTCTCTGAGC 43.83
chr10 22792481 22952481 vamp2 chr10 22937747 22937787 TGAAAAGTGCTGCTTTTAATTTGTCAAACTGCTGCATTTGG 42.18
chr10 22792481 22952481 vamp2 chr10 22938177 22938217 ACCATTTAACGCTAGCTTTATCACTCGCCTTTACATTCAGC 42.72
chr10 22792481 22952481 vamp2 chr10 22938218 22938253 AATCCACCCTTTTGGCCTCACGTCTCATTTTAACAG 42.03
chr10 22792481 22952481 vamp2 chr10 22938254 22938291 CTTTCTCGAATGCTGAATGTGAAATGACCTCCCAGAGT 42.57
chr10 22792481 22952481 vamp2 chr10 22938321 22938361 TGTCACATTTGTCGTCGTTAAGTAAGTGTTAAGATGGAGGG 42.03
chr10 22792481 22952481 vamp2 chr10 22938362 22938399 CGCTGAATTTTGGATTCTGAAGGTTTGTTTTCGGAGCT 42.53
chr10 22792481 22952481 vamp2 chr10 22938417 22938451 GGCGAGACCTGGCGCGATACCGCTTCTTTAGACAA 46.85
chr10 22792481 22952481 vamp2 chr10 22938456 22938492 CCAAACGCTGCCACCTGGTGGACGATGGAAGACATTA 46.80
chr10 22792481 22952481 vamp2 chr10 22938493 22938528 AGTCATGTTTGTGCAAAACCATTGGAGAAACAGGGA 42.17
chr10 22792481 22952481 vamp2 chr10 22938544 22938584 AATCCCGAAAATAATGTATTTGCCGTTCAATTTACCCACCC 42.11
chr10 22792481 22952481 vamp2 chr10 22938838 22938873 AAAAGTCTGCAACTGTCCCGAGACATTCAAACTCCA 42.81
chr10 22792481 22952481 vamp2 chr10 22939019 22939055 ATTCTCTTGTCAGGGTGCACATTTCTTACTACAGGCA 42.23
chr10 22792481 22952481 vamp2 chr10 22939369 22939408 TGTTCACCTAACAATCCAGTTTTCCAGTTTTAATGGCACC 42.02
chr10 22792481 22952481 vamp2 chr10 22939449 22939488 ACTAAAGTGACATGTGATGTTTTGACTGCTTTTGGTTCCC 42.09
chr10 22792481 22952481 vamp2 chr10 22939500 22939540 TGAACATCTCAGGAACATTGCTGTTTCTAGATGAGGAAACC 42.20
chr10 22792481 22952481 vamp2 chr10 22939680 22939720 AGATGTGGAGGAAGGACATCAGATTCTGCAGAATATTTTGC 42.33
chr10 22792481 22952481 vamp2 chr10 22939864 22939904 ATCCCCATTATAATGGCAAATTAGCCTTCCGATGTCATTCC 42.54
chr10 22792481 22952481 vamp2 chr10 22940536 22940576 AGTTCACCTGAATCTCTAAATCTGGCCTAAATTTCACCCAG 42.03
chr10 22792481 22952481 vamp2 chr10 22940616 22940656 ATGTTCACCTTTCTTGTGTTGCGTTGTGTTTATTGATCCTC 42.12
chr10 22792481 22952481 vamp2 chr10 22940701 22940735 CTCGTTCTGCAGGTTTGCGGCTGAAAGCTGCTCTT 46.57
chr10 22792481 22952481 vamp2 chr10 22940736 22940770 TCAGTGTCTTCTGCTCCATTCTCAGTGCCATCAGC 44.08
chr10 22792481 22952481 vamp2 chr10 22940771 22940806 TCCTTCGACTGACACTCCAGCTCATACTCATGTTCT 42.65
chr10 22792481 22952481 vamp2 chr10 22940807 22940841 TCTAGATTAGCCTTCAGACATGAGGACCCCTGGGC 44.33
chr10 22792481 22952481 vamp2 chr10 22940842 22940876 CAACATTACTGCCTCTGTCCTGTAACGGGACACTC 42.73
chr10 22792481 22952481 vamp2 chr10 22940877 22940911 TACAGAAGGAAAGCACAGCACACTATTGGGACTGC 42.97
chr10 22792481 22952481 vamp2 chr10 22941057 22941097 AAAATCAGCACAGGAAGATCATTAATCATCAGACTGACCCG 42.27
chr10 22792481 22952481 vamp2 chr10 22942171 22942210 AAAAGTTCCATCTCATTCACTCTCAAATAGAGCGTCCCAC 42.25
chr10 22792481 22952481 vamp2 chr10 22942332 22942370 AAAATTCAGACAGTTTCCTACCTGTTTGTGTCCATGCCT 42.66
chr10 22792481 22952481 vamp2 chr10 22942371 22942407 TGCCAGAGTTTAACATGAAAGTCCAACATCTCCTCCA 42.23
chr10 22792481 22952481 vamp2 chr10 22942502 22942536 AAAACTCACCTTTGTGGAAGAGGCCAGAGAACGGA 43.91
chr10 22792481 22952481 vamp2 chr10 22942537 22942571 TCTTTCTGCCTGCAGTCTCTGTGAAACAGCTCTAC 42.54
chr10 22792481 22952481 vamp2 chr10 22942572 22942606 GCGCACGTGACTCTTCCAAGACTCCATGGTCTCAA 45.47
chr10 22792481 22952481 vamp2 chr10 22942639 22942679 TTATTACAGTGTTTTCACGTTGAACGGCACGAAATACCATG 42.03
chr10 22792481 22952481 vamp2 chr10 22942680 22942714 GGCAATTGATGTATGTGACAGGCTTGCTCTAGCTG 42.28
chr10 22792481 22952481 vamp2 chr10 22942731 22942771 AATCACTAGTTAAACTTTACCCAGAAAGCCATCCAGTCCAC 42.10
chr10 22792481 22952481 vamp2 chr10 22942772 22942806 TTCGCGTTGCGATTATTTTGTTCTTTTGCGGCTTC 42.37
chr10 22792481 22952481 vamp2 chr10 22942807 22942841 CGTAGTCCTTCGTTCGCCACATACGGAAAGTGCTT 44.31
chr10 22792481 22952481 vamp2 chr10 22942944 22942984 TTATACTATCACTGTATAGCTAACGCGTGTTTGCTGTTGGC 42.24
chr10 22792481 22952481 vamp2 chr10 22943056 22943095 AGATTTGTGAAGGGAATGGCTAATGACAGACTAAGAGCAC 42.18
chr10 22792481 22952481 vamp2 chr10 22943096 22943134 TAGAAGATGTGGAAAAGGAGATTGCTTTAGTGCTGCAGA 42.07
chr10 22792481 22952481 vamp2 chr10 22943135 22943169 GCGCAGGTTTGTGTCACATCATGTATGCATTGACT 42.67
chr10 22792481 22952481 vamp2 chr10 22943204 22943244 ACGTACGTTACGGATTATTAATCCTAATGCTGTCCCAAACC 42.07
chr10 22792481 22952481 vamp2 chr10 22943310 22943349 CCCCAGAAACATTGCGCAATTAAAACTTTGACGTTTCAAA 42.06
chr10 22792481 22952481 vamp2 chr10 22944257 22944297 ATATCTTCCCTTCTACCTCAGATGTGTTTACTCCACCTCAC 42.11
chr10 22792481 22952481 vamp2 chr10 22945586 22945626 CATCTACAGTGACCGTAAAAGACATTCTTTTCTAACCGGGC 42.50
chr10 22792481 22952481 vamp2 chr10 22945822 22945862 TGCTTCATCAAGCAAAACAATGGTGAATATGTGTTTACCGT 42.07
chr10 22792481 22952481 vamp2 chr10 22945953 22945993 ATCTGTCTTTCAGGAACTATTGTGTTGGAGCTTTCCAAAGA 42.05
chr10 22792481 22952481 vamp2 chr10 22945994 22946028 GAAGGCCAATGCCAGTTTATTAGACCGACAGCTGA 43.04
chr10 22792481 22952481 vamp2 chr10 22946029 22946063 ATCAGTTCCAGACCTCCATCAACAGAGTCGAGAGT 42.63
chr10 22792481 22952481 vamp2 chr10 22946231 22946265 TTTTGAAGGTGGCTACAGGTCAGCCTCATGAGGGA 44.87
chr10 22792481 22952481 vamp2 chr10 22946266 22946300 TCAACATACTCAGCCAGAAAGGACTGTCAGATGGC 42.53
chr10 22792481 22952481 vamp2 chr10 22946301 22946335 ACTAAACCGTGCAGAATATGCCCGTGTCAAGCTGG 44.69
chr10 22792481 22952481 vamp2 chr10 22946336 22946370 GAGAGCTGGGACGCACCTGTGAGATGATGCTTGAC 45.73
chr10 22792481 22952481 vamp2 chr10 22946382 22946422 AAAACGAGATGATGGATGGAGATGATGGACTGTTGTTTTGT 42.38
chr10 22792481 22952481 vamp2 chr10 22946423 22946457 AATATTTGGCAGCCGACATTCAGGACAAGCCAACA 43.59
chr10 22792481 22952481 vamp2 chr10 22946472 22946512 TTCACAATCTAAAGGATAACCCTGTATGACAGACCCTGTGA 42.24
chr10 22792481 22952481 vamp2 chr10 22946684 22946724 TGTCATAATAATGCCAAGTATACAGCACAAAGGTTGCGAGG 42.65
chr10 22792481 22952481 vamp2 chr10 22946830 22946867 ATTCCTACATGAACACCAGCTTCTATCATCTGGACCCA 42.73
chr10 22792481 22952481 vamp2 chr10 22947082 22947122 TTGAGACAAAGCTGAACTGCCAAATAGATCCATTTCTCTCC 42.38
chr10 22792481 22952481 vamp2 chr10 22947213 22947247 TTGTTAAGGCGAACCTGACACAGAGATACTGCGCC 44.27
chr10 22792481 22952481 vamp2 chr10 22947248 22947282 AACACCAACATAGATGGCAGCGGCTATGAAACAGT 43.08
chr10 22792481 22952481 vamp2 chr10 22947283 22947320 TGATGCCGACTTGGTTGTAGAGTCCGTAAATTATCTGC 42.37
chr10 22792481 22952481 vamp2 chr10 22947518 22947552 AAAATCGGCTTGTGATTGGTCAGTGTGTAGCCAAT 42.11
chr10 22792481 22952481 vamp2 chr10 22947604 22947644 AGATGATTAGGCTCACTAAACAAGTCAAACAGTAAACCCGC 42.42
chr10 22792481 22952481 vamp2 chr10 22948153 22948193 ATGTCTTCCTCAGTAAATGGAACATCTTCGATCAGAACAGC 42.05
chr10 22792481 22952481 vamp2 chr10 22948194 22948230 TGATTTTGCACTAAAGAAGATCCCCAGCATCGACTGA 42.39
chr10 22792481 22952481 vamp2 chr10 22948313 22948353 AAATTGTCAAGCCAAGGCCTCTACATCCTATAATTTCAGCA 42.24
chr10 22792481 22952481 vamp2 chr10 22948354 22948392 CCTGCTGTTACATACTTCGAAGTGCTTTCCTATGATGCA 42.47
chr10 22792481 22952481 vamp2 chr10 22948468 22948508 CACGAATATTTACTATTATCTGGTGTTCCCGTCGATTGGGG 42.11
chr10 22792481 22952481 vamp2 chr10 22948509 22948549 TTAATGCCATTAACGTAAGCTAACGTAAGAGCTAGCATGCA 42.17
chr10 22792481 22952481 vamp2 chr10 22948551 22948591 TGTCACGAAGACTGTAATCCTTACCAGCATAATAACACCCC 42.88
chr10 22792481 22952481 vamp2 chr10 22948617 22948656 GGCCAATTTGGGCCCACAGAATAAGAGCGACGGCATTTTA 46.95
chr10 22792481 22952481 vamp2 chr10 22948687 22948725 AAAACTGGGAGAAGGATGCTACATCTAATCGGGATGACA 42.76
chr10 22792481 22952481 vamp2 chr10 22948726 22948760 GCCTGCCTCTTTCTTCATCGACGACGGGATGTGTA 45.22
chr10 22792481 22952481 vamp2 chr10 22948765 22948802 CGACTCTCGGGATTGCTCGGCTGGTTCCGTGAGATAAT 46.96
chr10 22792481 22952481 vamp2 chr10 22948803 22948837 TCGGCGATGCTCGGCTATTTTCGTAGGCATGTTGC 46.31
chr10 22792481 22952481 vamp2 chr10 22948838 22948872 GCAGATCGTGTGCGGTCTTTTCATTGGCTATGCAT 43.96
chr10 22792481 22952481 vamp2 chr10 22948924 22948964 CTTCGAACAATTATGTTGCTTTCATGCCGAATATAGAGGCG 42.07
chr10 22792481 22952481 vamp2 chr10 22948997 22949031 TTTTAATGCGGAAGGTCAATGAATGACTGCGGCAG 42.70
chr10 22792481 22952481 vamp2 chr10 22949036 22949076 TTTAACTCGCTTTGATACTTTCGTCTTTTGGAGTCGTTGGG 42.68
chr10 22792481 22952481 vamp2 chr10 22949089 22949129 ATTTGTGTCAGTTCAGTTTATTTCTGCTCATCACTCCAGCA 42.43
chr10 22792481 22952481 vamp2 chr10 22949206 22949246 AAAAGCAGAAATACTTGTCAATTAGGTGGGCGAGATCTTCT 42.11
chr10 22792481 22952481 vamp2 chr10 22949307 22949341 CGGACTCTTCACCTGCGGGGTAAGATGCTCAGCTA 46.11
chr10 22792481 22952481 vamp2 chr10 22949342 22949382 ACCATCTTTCTGTTCAAAAGCAACTACACAGTTTCACACAC 42.02
chr10 22792481 22952481 vamp2 chr10 22949383 22949422 TTTGGTTTGATACATGTCCTAGCTAGAGCTGTACGGAAGC 43.06
chr10 22792481 22952481 vamp2 chr10 22950023 22950062 ATAACTGACTCATTTTCCCTTCTCTCAGAGCCAAATGGAC 42.06
chr10 22792481 22952481 vamp2 chr10 22950063 22950097 AGACACAGAGATTGAGATGCTGCGGTCTGCTGTTC 44.15
chr10 22792481 22952481 vamp2 chr10 22950098 22950133 GCCGTTTTGGGGAAGATCTAAACAGCATTAGCTCAG 42.19
chr10 22792481 22952481 vamp2 chr10 22950139 22950179 AAGGAGCGAACAGTGTAAGTGTTCAAGAAGAACAAAACTCC 42.67
chr10 22792481 22952481 vamp2 chr10 22951522 22951560 AAACTTGCATGTGGGATAAATTTGGACTGTGTTTGAGCA 42.25
chr10 22792481 22952481 vamp2 chr10 22951655 22951695 ACATGGTAACAGTACAAACTCTGAAAGGTTTCACATTCCCA 42.16
chr10 22792481 22952481 vamp2 chr10 22952397 22952437 TTAAATCAGGAATAATGTCCCTCAATCATGTCACAGAGCCC 42.09
chr10 22792481 22952481 vamp2 chr10 22952438 22952475 AGATTAAGACCACAGTGAAAAGGAAGCTGTACGAGGAC 42.02
chr10 22792481 22952481 vamp2 chr10 22952476 22952510 AGCAGGGTTCCTCTTACTGCAGAGTCACCTAAGAA 42.84
chr16 23965510 24157510 apoc4 chr16 23965487 23965521 CCCTATGGTTCAGGGCACACAGTACTGCATCAGCT 45.33
chr16 23965510 24157510 apoc4 chr16 23965522 23965556 GCACTAAGCCCTGCTCCCACAATCAAAACAGGGTC 45.12
chr16 23965510 24157510 apoc4 chr16 23965557 23965591 TGAAGAAGAGCCCAGTTTGCCATGACCGCTGACAG 45.94
chr16 23965510 24157510 apoc4 chr16 23965592 23965626 CAACCCCAAGGTCACGCACGCTGTGAAACACGTAA 46.44
chr16 23965510 24157510 apoc4 chr16 23965627 23965661 GGGAGATCCTCTCCTTCAACTCCTAGTCGGGCAGG 45.64
chr16 23965510 24157510 apoc4 chr16 23965662 23965698 AGAGTCAGATGCCCCTGTTGCTAAAACAACATTCTCT 42.40
chr16 23965510 24157510 apoc4 chr16 23965699 23965734 GCAAATAAGCTAAAAGGGACATGAGTGTCCCCTTGG 42.12
chr16 23965510 24157510 apoc4 chr16 23965735 23965769 AGCTTTTGGTAACCCCTGACCTCCCAGAGTCCCTG 46.21
chr16 23965510 24157510 apoc4 chr16 23965889 23965929 TACTAAACCCATTTACCACTCCATTCTTGTTCTCTGTGCTG 42.05
chr16 23965510 24157510 apoc4 chr16 23965972 23966008 TTTTCATTCCCATTCCTGTTTTCAAGACTGCGGTGAA 42.06
chr16 23965510 24157510 apoc4 chr16 23966078 23966114 TTTTGTAGTAGGAGGAGATCTCCTCTGGTGTTGCTCG 42.74
chr16 23965510 24157510 apoc4 chr16 23966115 23966149 ATCATTGGATGCTGCCCTGTGAAGGAATCCCAAAC 43.59
chr16 23965510 24157510 apoc4 chr16 23966419 23966459 TATGAAGTTGTAATGCATAGCACATACCTTCTTTTGCCGGA 42.26
chr16 23965510 24157510 apoc4 chr16 23966460 23966497 GGTTATGTCTCTGTAGTTGACTCCCGGTAACTCCATCC 42.84
chr16 23965510 24157510 apoc4 chr16 23966498 23966532 AAATGCCGAGGCTAATGGTCAACATTGAACCTTCC 42.35
chr16 23965510 24157510 apoc4 chr16 23966599 23966639 TAGTCTCAACACCCATTATGTAAGTTGCCTTGGATACCTGT 42.54
chr16 23965510 24157510 apoc4 chr16 23966652 23966692 ATTGGGGTAAGACTTATTTCAAATGCCGTAGGGTTTAAGCA 42.33
chr16 23965510 24157510 apoc4 chr16 23966713 23966753 AAGCTAACCAGAAAAGTAAGGAAGTTTGTTTCAGCTCAGGC 42.82
chr16 23965510 24157510 apoc4 chr16 23966772 23966812 ATATACCCAAATAGTTTACTTACATGCCAAGCACCACCAGG 42.24
chr16 23965510 24157510 apoc4 chr16 23966813 23966847 TGTAGCTTTGCCCAGGACCAGATGAGGAATGTGAT 43.66
chr16 23965510 24157510 apoc4 chr16 23966848 23966885 GTTTCTTTTCAAGTCTCCACTGCAAAACAGAGGGGAAC 42.33
chr16 23965510 24157510 apoc4 chr16 23966891 23966931 ACCTAGATCTGCATTTGGATGAAGAAGTGTATCGAAGAGCA 42.63
chr16 23965510 24157510 apoc4 chr16 23966932 23966966 CCGCTACAGGGTTCCCTGAACGTCCCTCTAAACCT 46.02
chr16 23965510 24157510 apoc4 chr16 23966967 23967004 TCACAAAGATATTCCAAGTCCTAACAAACACACGGGCA 42.53
chr16 23965510 24157510 apoc4 chr16 23967073 23967113 TTGTCATCATTTTACCTGTTCAGTGATGGGTAGCTGTTTGG 42.62
chr16 23965510 24157510 apoc4 chr16 23967114 23967151 CTTCCTGTAGTTTACGAAAGAGGATGTGGTTTGGGTGC 42.94
chr16 23965510 24157510 apoc4 chr16 23967153 23967193 CAGCCTTGGGATCCAAATAAGGAGTATATCCATTAAGCAGG 42.07
chr16 23965510 24157510 apoc4 chr16 23967194 23967232 TATGACAGGCATATACCAGAAGGACCATTACCTGTGAGG 42.50
chr16 23965510 24157510 apoc4 chr16 23967373 23967413 CCTTCTTATGACTCACCAATGATAACGACTGGAACAGTTCG 42.22
chr16 23965510 24157510 apoc4 chr16 23967414 23967448 GGTACAGTCTCTCGACAAGGAACTTTCCTCCAACA 42.05
chr16 23965510 24157510 apoc4 chr16 23967449 23967483 GGGGCATAGTGGTAGCCAGAATTAGAGCTGGCACT 45.12
chr16 23965510 24157510 apoc4 chr16 23967820 23967854 AAAAGACACTGCTCAGAAACTCAACCCAGCTGAGG 43.09
chr16 23965510 24157510 apoc4 chr16 23967855 23967895 TAATACTAGCATTAGCGCTGCCACTACTTTCTGACAAAAGC 42.42
chr16 23965510 24157510 apoc4 chr16 23967899 23967939 TCATAATCTGTTTGTGGCGTGTTGCACTGTTATCTAAGTGC 42.91
chr16 23965510 24157510 apoc4 chr16 23967973 23968007 CCCCTGATTACGCCTCAGTTTGGCTCATAATCCAT 42.76
chr16 23965510 24157510 apoc4 chr16 23968055 23968089 CTGACAGTCGGCACATCGCAGCAACCCATCACAAC 46.69
chr16 23965510 24157510 apoc4 chr16 23968096 23968136 TTCTTTGACCACGATTGTTTACTGTTTTCAGAGTGAGTGCG 42.88
chr16 23965510 24157510 apoc4 chr16 23968194 23968228 GAGGGGTCCATTGGCAGGGGTTGAAACTGGCATTT 46.48
chr16 23965510 24157510 apoc4 chr16 23968229 23968264 CCACCTCATTGCCCCATTTTAACAGTCTCCTGATCA 42.75
chr16 23965510 24157510 apoc4 chr16 23968265 23968299 CATTCAGAAGGGGTACTCACATGGGCTGACCTACC 43.76
chr16 23965510 24157510 apoc4 chr16 23968396 23968436 TCTGAATGATGACCACTGTCTAAGGCAAAATTTTGACCAGT 42.35
chr16 23965510 24157510 apoc4 chr16 23969760 23969798 AAAACAGTGCAAGTACATTCATTGGGAAAGAGGGAAAGC 42.25
chr16 23965510 24157510 apoc4 chr16 23969799 23969839 CGTATTATGTCTGCGTGTTGTCTAGACAGGACTATCAGTGA 42.29
chr16 23965510 24157510 apoc4 chr16 23969840 23969877 GTCTGAAGCCCAGACTGGATGGTATGTCAGTATGTACA 42.73
chr16 23965510 24157510 apoc4 chr16 23969878 23969912 CATAGCCTACACACACGTGTCTGTGAAAGCACGTG 43.47
chr16 23965510 24157510 apoc4 chr16 23969913 23969947 TGTATGCACGTTGCCCATAAGGATTACGCCTCCAA 44.19
chr16 23965510 24157510 apoc4 chr16 23969972 23970006 AAAACGCAACCAGGGCAGGCAATAACGTTTAAGCC 44.58
chr16 23965510 24157510 apoc4 chr16 23970028 23970068 ATATTGCACGTAACGGAGTGAAATACCATACGCATACTGTG 42.28
chr16 23965510 24157510 apoc4 chr16 23970193 23970231 TTTTCCAGTCCTCTGGTAAAAGCATTAAAAGCCCTGACT 42.42
chr16 23965510 24157510 apoc4 chr16 23970421 23970456 TTTTCAGATTCGCGTATCTCTAGAAGGCTCGGGATG 42.10
chr16 23965510 24157510 apoc4 chr16 23970457 23970491 CTGCACGCGGTATAAATAGTCCGTATCCCTAGTGG 42.22
chr16 23965510 24157510 apoc4 chr16 23970492 23970526 GAGGATCCAAGCCGAGTCACAGGATGACATGGACG 45.32
chr16 23965510 24157510 apoc4 chr16 23970566 23970600 TTTTCTTCTGGGATGGCGCCGGTTAACCAAAGCGT 46.29
chr16 23965510 24157510 apoc4 chr16 23970601 23970639 ACCACCAGTGATACAGAACTGAAATTAAACCGACGTAGC 42.36
chr16 23965510 24157510 apoc4 chr16 23970642 23970676 CGAGAAGCTGCGAGGCGTCAGTCTCCATCCAACAT 46.76
chr16 23965510 24157510 apoc4 chr16 23970761 23970800 AAAACTACACGCACTATTTCCCGTTAAACGGAAGGAAACT 42.56
chr16 23965510 24157510 apoc4 chr16 23970801 23970837 CAATCGATCATTACTCGGTTCGGGCAAAATCTCCTCT 42.53
chr16 23965510 24157510 apoc4 chr16 23971005 23971045 AGTCAACTTCATCTTGCTCTAGGCTACTTGTGTATTTGCAC 42.27
chr16 23965510 24157510 apoc4 chr16 23971130 23971169 TTTTCTTATAAGTCATTGACAACCACTGGATGGCGTAGGT 42.01
chr16 23965510 24157510 apoc4 chr16 23971170 23971205 AGTACACGCGCACTGTTTCCTAACCTGTTTTACAGA 42.53
chr16 23965510 24157510 apoc4 chr16 23971206 23971243 AGTCCAGCATGTAAACCTCAAATGAGTTTCCCTTCAGG 42.64
chr16 23965510 24157510 apoc4 chr16 23971244 23971278 AACACCAATGCTCTTCTAGGATTGGCATTGCCCAT 43.29
chr16 23965510 24157510 apoc4 chr16 23971675 23971712 ACTGGTACCACATAAAGCCAGTGTTTGTGTTTCTGTGA 42.62
chr16 23965510 24157510 apoc4 chr16 23973984 23974024 ACTTTCACATGGTCTGTGAAACATCACCATCTTGTATGTGT 42.30
chr16 23965510 24157510 apoc4 chr16 23974213 23974253 TATGCTGATACACTGTTGCTTACCACCATTTAGAGCTTTGT 42.08
chr16 23965510 24157510 apoc4 chr16 23974261 23974301 TACTACATTTTAACATAGTAGCCAGGTTGGGGAGTTGAGCA 42.52
chr16 23965510 24157510 apoc4 chr16 23974334 23974374 ATTGAAACACTGATTGTGTTTATTGTCTGGGGTTGTTGTGG 42.19
chr16 23965510 24157510 apoc4 chr16 23974375 23974414 CACTGCAGGAATCTGCACTGTATTAATGACTCACTGAACT 42.22
chr16 23965510 24157510 apoc4 chr16 23974415 23974451 CAAGGGTCATGCTCCCTGGGTATGTCAAATTTACTCA 42.50
chr16 23965510 24157510 apoc4 chr16 23974936 23974976 AAGATGTTTTAATATCTGACACTGGTGCAACAATTGGTGCG 42.19
chr16 23965510 24157510 apoc4 chr16 23974982 23975022 TATTTCGACAAGCTTATTTCGCTGCAGTTTGAGAGAAGACG 42.67
chr16 23965510 24157510 apoc4 chr16 23975070 23975106 AAAACTCGGACAAACGCTAAACTAGATGTCCATCCCT 42.18
chr16 23965510 24157510 apoc4 chr16 23975107 23975144 TCCGAATGGTAAGTCAACACTTTGATGATCTCTTGCCT 42.13
chr16 23965510 24157510 apoc4 chr16 23975178 23975212 GCGTGCCAGCACGCAGTCCACATACTTTTCCCAAA 46.78
chr16 23965510 24157510 apoc4 chr16 23975213 23975247 ACACCTGCGCGAGCTCCATGAACATGTCTTGTTGT 46.01
chr16 23965510 24157510 apoc4 chr16 23975248 23975288 GTTGGTTGATTTGACCCGCTTAAGTATGTCATAAAGTCCCA 42.49
chr16 23965510 24157510 apoc4 chr16 23975297 23975334 CAACCGAGTCGGCGATGCGCAATTTACGCCCTTGTATA 46.84
chr16 23965510 24157510 apoc4 chr16 23975335 23975371 ACCGCTATTGACGATGCGTCCCAGCATTCACGGTTTA 46.55
chr16 23965510 24157510 apoc4 chr16 23975411 23975445 CTTCGGTGTTCAGCGCCTCGAGACTGGGTATGGAG 46.58
chr16 23965510 24157510 apoc4 chr16 23975514 23975548 CCCCATCAAACGTTCCATTGGAACCTTTGGAATCA 42.36
chr16 23965510 24157510 apoc4 chr16 23975570 23975610 TTGAAAACTTACTAAGCAGAGGATGTTTCAACACTAGCCGC 42.63
chr16 23965510 24157510 apoc4 chr16 23975724 23975758 TTTTCTGTCCTGCGACTGATCTGCAGACCCGTTTT 44.30
chr16 23965510 24157510 apoc4 chr16 23975760 23975800 TTTCATACCATTGAGGCGAATAATTGTCTTTGAGCGAGTGT 42.45
chr16 23965510 24157510 apoc4 chr16 23975801 23975835 TTTACGACTTATGGAGACTTTAAAAGCCGTGCGCG 42.17
chr16 23965510 24157510 apoc4 chr16 23975836 23975870 CCCACGTTTCCAGCGTCATGCTGTTGACTGTAGCT 45.96
chr16 23965510 24157510 apoc4 chr16 23975871 23975907 CATTCCACTTTACACTGAAAAGCACCTGACGTGAAGG 42.22
chr16 23965510 24157510 apoc4 chr16 23975947 23975987 AGAAAATGATTAGCCTGCTATTATTTGCCAATTGGTCAGCC 42.03
chr16 23965510 24157510 apoc4 chr16 23976300 23976340 AGGAGAAACTAAAGTGAAGTCCCTCATAAAGAGAGCTCACG 42.51
chr16 23965510 24157510 apoc4 chr16 23976341 23976375 CCTTCACTATGATGCAGAGGCGGAAACACGGGTGA 45.48
chr16 23965510 24157510 apoc4 chr16 23976411 23976445 CCATGTTTCCGGAAGTATACACGTGTTTGGCCCTG 43.60
chr16 23965510 24157510 apoc4 chr16 23976447 23976487 ACTTCAGTCACCCTGTAGCTTAAAACAATCACTTCAGTACG 42.03
chr16 23965510 24157510 apoc4 chr16 23976489 23976529 TCTTTTCTTTCAAGAGTTGTTTTGGGATGGTGTGGACAAGC 43.22
chr16 23965510 24157510 apoc4 chr16 23976530 23976566 AGAATTTGTTTCCGGAAGGTTAGTAACGTCGACCAGC 42.80
chr16 23965510 24157510 apoc4 chr16 23976624 23976661 CGACCTTCACATGCTCCTGTATCTATCGTTTACAGACC 42.04
chr16 23965510 24157510 apoc4 chr16 23976855 23976895 TATTTCAATTTCGTTATAGACCAGCGGTTGCAGAATGACGT 42.41
chr16 23965510 24157510 apoc4 chr16 23976931 23976971 CGTTTCTTCTGTAATGTTGACGTCTGTTAACTTCAGAGGGC 42.64
chr16 23965510 24157510 apoc4 chr16 23976972 23977012 ACTGAGTGCACCAATATTGATGACATTGTGTGTATACGACA 42.01
chr16 23965510 24157510 apoc4 chr16 23977095 23977135 TGACTATTTGTCATGTGCTGCTTCTTATTGTTAAACGCCCT 42.60
chr16 23965510 24157510 apoc4 chr16 23977518 23977558 ATGGCAATTTTGTGGATAATGTACGGCTGTATGTTAGAGGT 42.19
chr16 23965510 24157510 apoc4 chr16 23977559 23977593 GGTACTGGAGGAATGGGTTTGCCCCGTTTAGGTGG 45.85
chr16 23965510 24157510 apoc4 chr16 23977594 23977628 ACATGGAGGGGATGGTGGAGATGTATGGGTGGTAG 44.45
chr16 23965510 24157510 apoc4 chr16 23977636 23977676 AGACACTAGATTGAAGCAAATTAAAGACAAGCACCCTGACA 42.16
chr16 23965510 24157510 apoc4 chr16 23977677 23977711 AGCGGTTCATTGCTGGTGTTGGTTCAAACAGCAGG 45.62
chr16 23965510 24157510 apoc4 chr16 23979655 23979695 TTGTCTGTGTTGGAGTAAGAACTTTGAAACGTGTTGTAGGT 42.23
chr16 23965510 24157510 apoc4 chr16 23980080 23980120 ATGCAAAAGAATGAATTGTTTGCACTCAGGTAGACGAACAG 42.13
chr16 23965510 24157510 apoc4 chr16 23980121 23980157 CACAAGGAGAACCTGCTGTGCACAAATGATTTGATCC 42.68
chr16 23965510 24157510 apoc4 chr16 23980241 23980281 TTAGTGAATATGGTGAGTGGTTTTACACAGCTTCTCGTGTG 42.19
chr16 23965510 24157510 apoc4 chr16 23980458 23980498 ATATATGAACAGTTGCATTCCTCTTGCCATATGTTGCCTGC 42.95
chr16 23965510 24157510 apoc4 chr16 23980499 23980533 AGAATCATGTTTTCCCGCTTTTCCAGTGTTGGTGA 42.07
chr16 23965510 24157510 apoc4 chr16 23980534 23980568 ATGATGCACAATGCACATGCTCCAGCATATTGCAG 43.06
chr16 23965510 24157510 apoc4 chr16 23980794 23980828 GTGGAATGCTGGTGAGCAGTAGGAGTTTGGTGTCT 44.09
chr16 23965510 24157510 apoc4 chr16 23980829 23980863 TGCTCAAGGAACCTCAGCTGTGCTATTGAAAGTGT 42.82
chr16 23965510 24157510 apoc4 chr16 23980940 23980980 TTTTATCAGTATTCAAGCTTTGCGAGGTGCTAAAGGAGAGG 42.33
chr16 23965510 24157510 apoc4 chr16 23980981 23981015 ACGTTGAAGTCTTTGCACCCACAGGAATCAGTGTT 43.22
chr16 23965510 24157510 apoc4 chr16 23981170 23981210 ACTTTGTGTCATTTTGCTTTAGGAGAATTGAACCGTGAAGG 42.01
chr16 23965510 24157510 apoc4 chr16 23981238 23981275 TCGCGGTGGCTCTCCACAATCAGGGTTCTTGCCTAATA 46.99
chr16 23965510 24157510 apoc4 chr16 23981276 23981310 AAGGCCAAACCAGAAATATCCGGCTGGACCTCAAA 44.31
chr16 23965510 24157510 apoc4 chr16 23981311 23981348 CTCATTGCAGATTTCGGACTTGTTGGGTGAGAGAATCT 42.57
chr16 23965510 24157510 apoc4 chr16 23981349 23981385 ATTCTTGGAATGTGCATTGGGATAGGAAGAATTGGCC 42.06
chr16 23965510 24157510 apoc4 chr16 23981531 23981571 TATATTGACAGGTTTCCTAATGCAGGCAAATCTTCCTTGCT 42.24
chr16 23965510 24157510 apoc4 chr16 23981572 23981606 GACCGCCTTGTCTCATGCTAAACCAAAGATCGCCA 44.69
chr16 23965510 24157510 apoc4 chr16 23981832 23981872 AAAACCTGAAATTGGAAAGGTCATGTATGATGACCACAAGC 42.01
chr16 23965510 24157510 apoc4 chr16 23981873 23981907 AGGTAGGATGACAGGCTCTTCAAAATGCCCTGAAA 42.52
chr16 23965510 24157510 apoc4 chr16 23981908 23981946 TGGCATTATTAATCACAGGAGGATGCTGTCATGTCATGA 42.09
chr16 23965510 24157510 apoc4 chr16 23981947 23981985 CTTAATGTAGTTATGACAACGGCACGCCTGTTCAGAAGA 42.49
chr16 23965510 24157510 apoc4 chr16 23981986 23982025 CCACATTATGTGAGTCTTCGGGCCAGATTTGTTAAACAGT 42.69
chr16 23965510 24157510 apoc4 chr16 23982029 23982069 AATCGGCATAATAATGCAATCCCATGACAGCACTAATGAGA 42.28
chr16 23965510 24157510 apoc4 chr16 23982125 23982165 AGAGTGGTGCTAAATAAATTGACCACACCTAAACAAACCCA 42.37
chr16 23965510 24157510 apoc4 chr16 23982407 23982447 AGCTAACAGTATTTGAAGCAAAATGAGACCACTGAACCAGT 42.31
chr16 23965510 24157510 apoc4 chr16 23982448 23982482 TGCTGGTGAGAGACAAGCGCAATGCGGCATGAAAG 46.78
chr16 23965510 24157510 apoc4 chr16 23982483 23982522 CAGTAGAGATTTATTCCGCTTCCAGTTGTGCTTACATGGG 42.57
chr16 23965510 24157510 apoc4 chr16 23982528 23982568 AACAGTGCTATATGACATTTGTTATAATGCCGCTCTGTGCA 42.52
chr16 23965510 24157510 apoc4 chr16 23982569 23982609 GTTTAATGTAACGCAACGTATTGGGGTCTTTGATGTTTCCC 42.30
chr16 23965510 24157510 apoc4 chr16 23982636 23982676 ATCGGTTTTGTGCGTAATGTTATTAGCATGAGGACAATGGA 42.52
chr16 23965510 24157510 apoc4 chr16 23982827 23982867 ACAAGGCGGCACAATATGGTTTAAGACTTTCTTCTTTAGGT 42.36
chr16 23965510 24157510 apoc4 chr16 23983070 23983110 ATGGTTTATTTCAGTACTTGCGTCTGAAAGGGAAACTCTCA 42.01
chr16 23965510 24157510 apoc4 chr16 23983997 23984037 TTTCAGGTTTCAGTAGCAGATTTACCAGGACTCATTGAAGG 42.06
chr16 23965510 24157510 apoc4 chr16 23984038 23984077 TGCTCATGTGAATAAAGGCATGGGACACAAATTTCTCAAG 42.08
chr16 23965510 24157510 apoc4 chr16 23984078 23984118 CATGTAGAGAGAACTAAACAGCTCATGTTTGTGGTACTGCA 42.08
chr16 23965510 24157510 apoc4 chr16 23984167 23984207 TATGGTTAATCATGTTCTGATGTTTCAGGTTGACGTCTGCG 42.51
chr16 23965510 24157510 apoc4 chr16 23984208 23984244 GGTTTCAGCTTGCTAGTAAAACGCCATTTAGGTCTGC 42.47
chr16 23965510 24157510 apoc4 chr16 23985738 23985778 ATGCTGTATACTTCCTCATGGCCTTCTTTGTTAAACAGGAG 42.15
chr16 23965510 24157510 apoc4 chr16 23985779 23985813 CTGGAGTTGTACAAGGAGGAGCTGTTAAGCAAGCC 43.13
chr16 23965510 24157510 apoc4 chr16 23985831 23985871 ATAAAATGGATCTCCCAGAGGCTCAAAGTCATTTCCAAGAG 42.09
chr16 23965510 24157510 apoc4 chr16 23985872 23985907 CTAGAAGCTCAATTGGAGAACCAGGGAGGTAGGTCA 42.82
chr16 23965510 24157510 apoc4 chr16 23986048 23986088 AGCTGCTATACACAAATGTATGTTTTGTAGGAGGTTGACCG 42.31
chr16 23965510 24157510 apoc4 chr16 23986272 23986312 TCAATTCATCTGTTTTCTGAAGACGTCATCCCTAAAAGCCT 42.06
chr16 23965510 24157510 apoc4 chr16 23986313 23986347 AATGCATTTCACTCACATCGTGCCAGTGTCTGCCA 44.86
chr16 23965510 24157510 apoc4 chr16 23986348 23986382 TGACTGGTCATGGACTGCCCTTGCTCAAGTCCCTG 46.71
chr16 23965510 24157510 apoc4 chr16 23986386 23986420 CGGCAGTCGCTTGAGGAGCAGGACACCATAGACAC 46.89
chr16 23965510 24157510 apoc4 chr16 23986421 23986455 TGAGGCTCAGCGCAGTCAGAAGATCCTAGAGCTGA 45.48
chr16 23965510 24157510 apoc4 chr16 23986456 23986490 GAAGGGAGATTCCTTCTTCATCCATACCCAGCTGG 42.44
chr16 23965510 24157510 apoc4 chr16 23986492 23986526 GTTTGCCACAACCCACCTGAGCTCACACGTAGGTT 46.03
chr16 23965510 24157510 apoc4 chr16 23986527 23986561 TGCGTATGAAATGCTGGTGGACATTTGTGGACATG 42.57
chr16 23965510 24157510 apoc4 chr16 23986642 23986681 ATTTGTGCCTTATGTGTGTATAACTGTTTCCCCTCTGACA 42.03
chr16 23965510 24157510 apoc4 chr16 23986686 23986726 AATGCCTGGGTAAACTTTCAGGTAATGTTCTTGAAGATGGT 42.31
chr16 23965510 24157510 apoc4 chr16 23986727 23986766 TTAGTCTTCTCTCAGTCTTATCAGGATGGCTTGACTTGCT 42.25
chr16 23965510 24157510 apoc4 chr16 23986767 23986805 GGAGTTGAAGTGGATTCAGAAACTGGTTAGCTGGTTTGT 42.73
chr16 23965510 24157510 apoc4 chr16 23986833 23986873 TTTGCCATTTGGACTATGGCTGAGAAACAAAACATGTTTGC 42.92
chr16 23965510 24157510 apoc4 chr16 23987122 23987162 TTATGCAGTTATCCTCCATGCTTTTCTAGGTCTCAAACTGC 42.26
chr16 23965510 24157510 apoc4 chr16 23988464 23988503 ATTTAGAGGGAACAGAAACATAATTTCACCTCTGCTGCCA 42.24
chr16 23965510 24157510 apoc4 chr16 23988569 23988604 TTTTGTAGCAGATGTTGTCAGTGAATGAGCAAGGCG 42.35
chr16 23965510 24157510 apoc4 chr16 23988692 23988732 TTTTGTGCAGTGTTTTGTACACTCATTGACTGTTTGGAAGT 42.03
chr16 23965510 24157510 apoc4 chr16 23988733 23988770 CTCTTTCAACTGCAGGATGCAAGAAAGTGACTAGCTTG 42.04
chr16 23965510 24157510 apoc4 chr16 23988969 23989008 AATGAAAACTGAAGAGTTGTGCTTCTCTGAGGAACAGTGT 42.28
chr16 23965510 24157510 apoc4 chr16 23989314 23989354 AAAAGTGCATGTTCCTTGATGATGTGACAGAAATACAGTGC 42.05
chr16 23965510 24157510 apoc4 chr16 23989527 23989567 AAATGCCAATTAAGCATTAAACGGCTTGTTATGCCACTAGT 42.06
chr16 23965510 24157510 apoc4 chr16 23989666 23989706 TCACATTGTAGACTCGACCACACTCCAACATAAAAGACTCC 42.86
chr16 23965510 24157510 apoc4 chr16 23989718 23989756 TTTTGGACTCGGACCGACAATTTAATCTGTGTTGTCTGA 42.34
chr16 23965510 24157510 apoc4 chr16 23989918 23989952 AAAAGAATGACCACATGGTGGAGCTGTGATCTTGC 42.28
chr16 23965510 24157510 apoc4 chr16 23989953 23989987 TGTGGCTCACCACATGGAGGACCTGGAATCTTACA 44.70
chr16 23965510 24157510 apoc4 chr16 23990926 23990963 AAAAGCATCTTTACTGTCACAAGCCCCTATGAGTCTGA 42.01
chr16 23965510 24157510 apoc4 chr16 23990980 23991019 ACACAAAACCATGCACATTATTACATCAACTCAGCCACAA 42.02
chr16 23965510 24157510 apoc4 chr16 23991084 23991124 ATATCTAATCTGTTCATCAGTGGAGACACTATCATGGCCGA 42.03
chr16 23965510 24157510 apoc4 chr16 23991125 23991164 CAATAGTCAAACTGACATGTGCTTGCCTGCACAAATTAGC 42.80
chr16 23965510 24157510 apoc4 chr16 23991165 23991200 ACAATGCCAATCTGTGGATGACGTCTAGACATCTGG 42.47
chr16 23965510 24157510 apoc4 chr16 23991201 23991238 CAGTGCAAGACACAGCTTGTTACAAACAAACTGCTTGT 42.79
chr16 23965510 24157510 apoc4 chr16 23991241 23991281 ATTTGTGACAGTAATATACTCATCCTTGTGTGTGCGCTTCA 42.15
chr16 23965510 24157510 apoc4 chr16 23991282 23991322 CTGGCTGCCAGTACAACTGAGAATGGATAAACAAATGTACG 42.83
chr16 23965510 24157510 apoc4 chr16 23991343 23991383 ATTCCCTGCTGCTTTGAGCCAATAATCAGAAAACTAACAGC 43.11
chr16 23965510 24157510 apoc4 chr16 23994437 23994473 TTTTGGGTGGTGTTAAACTTGTAATGTGGTGCACTCG 42.40
chr16 23965510 24157510 apoc4 chr16 23994474 23994508 GGTTTGGTTTGTTGGGCTTAGATGAGCAGTTCGGT 43.63
chr16 23965510 24157510 apoc4 chr16 23994691 23994726 CCTACAAGAATGAGCTCCAGGAGCAGAAGAACATGC 42.93
chr16 23965510 24157510 apoc4 chr16 23994856 23994894 CGGAAAACTCAGATCCGAATAGAGCTGCAGATACATTGA 42.05
chr16 23965510 24157510 apoc4 chr16 23994895 23994931 AATATTTGAACTACCACGACTAGACCGAATGCGACCG 42.37
chr16 23965510 24157510 apoc4 chr16 23994932 23994969 GCTAACCGGATGTGATGAATTTCAGTATCACCCAAGCA 42.79
chr16 23965510 24157510 apoc4 chr16 23996292 23996332 TGCCCTCAACCATAATGGTTTCCATCTTGTAGTTCAATTCC 42.62
chr16 23965510 24157510 apoc4 chr16 23996809 23996846 ATGTAGTTGACACTCCAGCCAGATAAGAACAGCAAACA 42.24
chr16 23965510 24157510 apoc4 chr16 23997292 23997332 TTGTGTTTGATAAGAGTGACACAGATTGCATGTTGTTGCTC 42.09
chr16 23965510 24157510 apoc4 chr16 23997362 23997402 TGTGTGGAGGAAATCAGATATGCAGTTGAAGTGTTGTAAGT 42.02
chr16 23965510 24157510 apoc4 chr16 23997523 23997563 AACAGCAACTTACACGTGCTAATTAAAGCAGAACACAACTG 42.15
chr16 23965510 24157510 apoc4 chr16 23997630 23997664 AAAATGGCAGGCGTGAACTGACACAAGTTGCCCAA 45.49
chr16 23965510 24157510 apoc4 chr16 23998215 23998255 ATGGGGTGATTGTCCTTTGCATATATCAACATACGCTACTG 42.22
chr16 23965510 24157510 apoc4 chr16 23998329 23998369 TAAATAAATTAGTGAAGGCACAAAGACAACGCAGCCACATG 42.17
chr16 23965510 24157510 apoc4 chr16 23998370 23998410 TGAAAGACAACTGCCCCAATTTACCCTTAGTTGAAAGTTCA 42.47
chr16 23965510 24157510 apoc4 chr16 23998411 23998448 CATGTCCATCTGAACTAAATATTGTGGAGGCGCAAAGG 42.08
chr16 23965510 24157510 apoc4 chr16 23998889 23998929 GTATTGAGCCTTAGTATCAGTCAGTTCAAAGGACAGCATCG 42.14
chr16 23965510 24157510 apoc4 chr16 23998930 23998964 CATCATGTGACCGCAGGCTGAAAGTGATGGTGGGG 46.37
chr16 23965510 24157510 apoc4 chr16 23998965 23998999 GAGCGCCACTGACAACATGGCATTGGAAGCTGGAC 46.86
chr16 23965510 24157510 apoc4 chr16 23999021 23999061 TATATAGCCGACTGTCCTCACTAAAGCTTACTGGACTAAGC 42.03
chr16 23965510 24157510 apoc4 chr16 23999062 23999101 AATACCAGTGGGACTTGAAGGTAATTTGAGCTTGACAGAC 42.27
chr16 23965510 24157510 apoc4 chr16 23999192 23999232 ACAGTGAAGATGAAACTGTATCTGATACTTGCCTTTGTGGC 42.45
chr16 23965510 24157510 apoc4 chr16 23999305 23999345 TGAAGATGGTATCACTGTATTTTGATGGCGGATTTACTGCA 42.14
chr16 23965510 24157510 apoc4 chr16 23999616 23999652 AGAATTGCAGTTATTGGTGCACTTTCTTCTCGGGTTC 42.04
chr16 23965510 24157510 apoc4 chr16 23999757 23999791 TTTTACCAGGCTGCCAGGCCAACCTATTCTATGCT 44.06
chr16 23965510 24157510 apoc4 chr16 23999904 23999942 GTCAAGAAGTCAAGTGAGTCAAAATCTTCCTGCTGGACA 42.50
chr16 23965510 24157510 apoc4 chr16 24000398 24000432 AAACTGTGAGTCCTCTAGCTGAGGATCTGCAGGTC 43.13
chr16 23965510 24157510 apoc4 chr16 24000506 24000541 ACCCCTATGCACAAAACCTAAAAGACCAGCTGATCT 42.43
chr16 23965510 24157510 apoc4 chr16 24000761 24000801 AAAATACAGTTGTTTACACATTAGCCATCCCACCAGATGCA 42.58
chr16 23965510 24157510 apoc4 chr16 24000942 24000982 TTATTAACACAGTGCTTCTGAGCATTATGTCCACTCAACCC 42.34
chr16 23965510 24157510 apoc4 chr16 24001095 24001135 ATACGCCATGACAAGATTACACATTCCTAATGAAAGCACCA 42.28
chr16 23965510 24157510 apoc4 chr16 24002057 24002097 AGGTTGAGAACTTTCCAAAGGTGGAACTTACAGTCATTTGT 42.28
chr16 23965510 24157510 apoc4 chr16 24002131 24002171 ACATGATGTCTGTCCGTTCTTTGTTATCAGTACTGATGCAG 42.12
chr16 23965510 24157510 apoc4 chr16 24002172 24002207 ATGTGTGCAGTAACTCATGCCCATGGTCTTTTCAAG 42.19
chr16 23965510 24157510 apoc4 chr16 24002208 24002245 TGACGTCCAGATTACCCACACAAGAATATGTAGTCCCA 42.57
chr16 23965510 24157510 apoc4 chr16 24002275 24002315 ATTCCCAATCCTGTATAAAAGCAGCTATGAAACAGCCATCT 42.15
chr16 23965510 24157510 apoc4 chr16 24002320 24002360 ACTTGCTCTTTACACTGGACAGTGTCAATTAAATCACACCA 42.24
chr16 23965510 24157510 apoc4 chr16 24002460 24002499 TTCAGACTAATCTTCAAAACCATGAAGACTCTTGCGGTCC 42.34
chr16 23965510 24157510 apoc4 chr16 24003302 24003342 TCAGAGGAAGATTGAACTTTGTTTTCATGGCAAGAAGCTCT 42.46
chr16 23965510 24157510 apoc4 chr16 24003611 24003651 AATGGCACTATGTTGCTCCAAAATGACGTTGAAATGATCTG 42.25
chr16 23965510 24157510 apoc4 chr16 24003652 24003686 ATTTATTCAATCCCTAATGACAGGCTGCCAGGCCA 42.86
chr16 23965510 24157510 apoc4 chr16 24003687 24003723 ACTCATCTAATTCCAAAGAGCTGCACAATCCTCGTCT 42.08
chr16 23965510 24157510 apoc4 chr16 24003763 24003803 AACCGTAAATACTTCTGATGAAACTTCCCAAATGACCAGCG 42.71
chr16 23965510 24157510 apoc4 chr16 24003869 24003909 ATGAATTTAGTATTTCCCCTGTCCATTAGGCAAACACAGGC 42.66
chr16 23965510 24157510 apoc4 chr16 24003910 24003944 TCCTGCATCTGAAGACCTGATGACCAAAATCACCA 42.46
chr16 23965510 24157510 apoc4 chr16 24003945 24003979 AGGAGGCTGAAATCTTGAGGCAACGTTTGGAACAG 43.46
chr16 23965510 24157510 apoc4 chr16 24003980 24004016 GACCTGAACACCATGAGAGATAAACTGGAGCCCTATG 42.15
chr16 23965510 24157510 apoc4 chr16 24004017 24004051 CTGACCATCTAAAGAGCCAACTCGAGGAGAAGGTG 42.31
chr16 23965510 24157510 apoc4 chr16 24004060 24004097 CAAGGCAGCCATGGGTCCATATGCAGGCTTCCTGAATA 46.53
chr16 23965510 24157510 apoc4 chr16 24004098 24004132 CCGAGACTTTGAAAGGAAGCCTGGAGCACAGCATG 45.00
chr16 23965510 24157510 apoc4 chr16 24004397 24004437 TTCTTTGCACCGTTTATTATTCCAGAATGTGCAACAAGAGG 42.06
chr16 23965510 24157510 apoc4 chr16 24005969 24006009 TGACATTCATGACATTATGTTCATATTGAGGTCCAGTGGCA 42.04
chr16 23965510 24157510 apoc4 chr16 24006122 24006162 AGTAAAATGCCAACAGATCTGTCAGACATCATCTGAACACA 42.03
chr16 23965510 24157510 apoc4 chr16 24006412 24006452 TATCTGCTCTGAATCTGAAAGTCTGTGATGGTTAAAGGTGC 42.05
chr16 23965510 24157510 apoc4 chr16 24006453 24006490 AGTTCAGAGCATTATGATGTGGAGCATTGACAGCAAGG 42.95
chr16 23965510 24157510 apoc4 chr16 24006560 24006600 TGTGAAATATCCACCTTCACACTTGTTCCTCATACAGGACA 42.73
chr16 23965510 24157510 apoc4 chr16 24006601 24006638 GCATCAATTAAAGCACACCAACACAGGTAAGAGGACAG 42.10
chr16 23965510 24157510 apoc4 chr16 24006723 24006763 TTACAGACTAAAAGTGAAGACCATGAAGGTTCTTGTGGTGC 42.36
chr16 23965510 24157510 apoc4 chr16 24006869 24006909 TTTAATCTGTTTAAATCTTTCAATCAACAGGCTGCCAGGCC 42.17
chr16 23965510 24157510 apoc4 chr16 24007611 24007645 CCCTATGCTGAAGATGTGAAGGAGAAGCTGGACCC 43.93
chr16 23965510 24157510 apoc4 chr16 24008460 24008500 AAACAATTCTGCCAAAACACCATAATTCTAGTTGTGGTGCA 42.10
chr16 23965510 24157510 apoc4 chr16 24008515 24008555 TCTGTACTTGTTCTGAAGTGTCCATTGCTTACAAACACACA 42.28
chr16 23965510 24157510 apoc4 chr16 24008613 24008653 GGACATTTTGATATGGAGTAATCATGAGTCACGCACTACCC 42.25
chr16 23965510 24157510 apoc4 chr16 24008709 24008748 AACAACCGCTGTTGATTCACAATTTAACTTCAGATGGGAC 42.10
chr16 23965510 24157510 apoc4 chr16 24008897 24008937 ATGAAGATTCTCCTGGTTATTACATTGGCGATGTGTACAGG 42.02
chr16 23965510 24157510 apoc4 chr16 24009104 24009144 ATATTATTGATATCTGCAGGTTGCCAAGCCAACCTTTTCGA 42.51
chr16 23965510 24157510 apoc4 chr16 24009145 24009179 TGCTGATGAACCCAAGCCACAACTAAAGTTAGCTG 42.05
chr16 23965510 24157510 apoc4 chr16 24009180 24009214 ATGTATTCAGGAGCTTCGTTGACCAAGCCAGACGC 44.50
chr16 23965510 24157510 apoc4 chr16 24009215 24009251 ACTGCAGAGGAAACCATTGAGAAGATTCAGACTTCCC 42.40
chr16 23965510 24157510 apoc4 chr16 24009337 24009376 ATCACAAATAATGTCAATATGACCAGTCAGCACACCACCA 42.35
chr16 23965510 24157510 apoc4 chr16 24009377 24009411 ACCTGAAGGAAACGATGGATCCTCTGATGACCCAA 43.29
chr16 23965510 24157510 apoc4 chr16 24009414 24009454 CACAGAAGGTGCTGACATGCTAAAGAATCGTATAGAAGAGG 42.02
chr16 23965510 24157510 apoc4 chr16 24009455 24009493 AAATGAGCGTTGTAAAGTGTGCACTAAAGCCCTACATTG 42.15
chr16 23965510 24157510 apoc4 chr16 24009494 24009528 AAGCTGTCACCGATCCATTTGAGAAGGCAGCAAAT 43.42
chr16 23965510 24157510 apoc4 chr16 24009529 24009568 CACATGAGAGAAGCTCTGAAATTTGAGAATCTGAAGGGGA 42.03
chr16 23965510 24157510 apoc4 chr16 24009627 24009667 AACTGCAATAACAATTGCCCTTTTCATCAACACAGAGTTGT 42.21
chr16 23965510 24157510 apoc4 chr16 24010048 24010088 ATTGGCTGAACACAGTTCTTAGATTCCTGACCTCATTTAGC 42.24
chr16 23965510 24157510 apoc4 chr16 24012296 24012335 ATTGTCTCATACATCTACCCATCATCTGTCAACCTCCACT 42.25
chr16 23965510 24157510 apoc4 chr16 24012336 24012373 TGTATCTATAACTTCTGGGTGGTCCTGCGTAGAATGCT 42.48
chr16 23965510 24157510 apoc4 chr16 24012451 24012491 ACAGCATGTGCAAACTTTTGAAAAGTTTAACCCATGACACC 42.84
chr16 23965510 24157510 apoc4 chr16 24015514 24015554 ACTTAGTGGTTACGTGACTCGTCTCTTATGTCAGAGACTCG 43.08
chr16 23965510 24157510 apoc4 chr16 24015555 24015589 GGCTTTATCCCAGACCCAGACAGGAGGTGATAAAT 42.12
chr16 23965510 24157510 apoc4 chr16 24016375 24016415 CTATGTATATCGTCTGTGTTTATCAACACCAGAAACCCGGG 42.05
chr16 23965510 24157510 apoc4 chr16 24016416 24016456 TTATACCCAGACTCTGAAAGGAACAGGCATGTATCATGTGT 42.55
chr16 23965510 24157510 apoc4 chr16 24016503 24016543 TGTATAGAGAGCATCGTCTGTGTTTATCAACTTCCAGTGGC 42.93
chr16 23965510 24157510 apoc4 chr16 24019770 24019806 GAGTGTATTGTCTGCGTTCATCAACTTCCATTGGGTC 42.01
chr16 23965510 24157510 apoc4 chr16 24019807 24019841 AGTGGTCAAGTCGGTCTCCTTTCACACCAGAGACT 44.29
chr16 23965510 24157510 apoc4 chr16 24019967 24020007 TAGTCTCCATATGTATGGAGTATGACGTGTTATGCATGCGT 42.36
chr16 23965510 24157510 apoc4 chr16 24025007 24025043 TAGAACTCAGGTCTTGTGAGAGGAGAGTCAAGCAACC 42.82
chr16 23965510 24157510 apoc4 chr16 24029245 24029285 TTAAAAGGGAAATCACTGTTCAAAAGTTTGCATGCTGGAGT 42.08
chr16 23965510 24157510 apoc4 chr16 24029293 24029333 ATTGGCTCATTTGACTAGGCATATTCCATATTTTGCAGGGC 43.05
chr16 23965510 24157510 apoc4 chr16 24029411 24029451 CTGACAATAATAAGAACTGTGATCCCAAAGTGTGACAGGGC 42.61
chr16 23965510 24157510 apoc4 chr16 24030896 24030936 TTATGAAACTCAACGATTATCACTACGTGCTGCCTTTTGCC 42.93
chr16 23965510 24157510 apoc4 chr16 24030977 24031016 AGAAGCAGTGATTCTGGATCAAACAAATGCCCTTATCTCT 42.12
chr16 23965510 24157510 apoc4 chr16 24031017 24031055 ATGTGTTTAACAGGCATACGTAACCTGGACAGTGTTACA 42.10
chr16 23965510 24157510 apoc4 chr16 24031063 24031103 TCTCTTACTGTGATCATTCCTCCTCCTAGGAATCAATTGGG 42.21
chr16 23965510 24157510 apoc4 chr16 24031213 24031253 TTATCCAGAATCAGAAACACATCTCTTTGTGTGATGTGGCA 42.20
chr16 23965510 24157510 apoc4 chr16 24031260 24031298 ATCAGGAGGCGAACAAAGTCTGGTATCATTTGTTACTGT 42.06
chr16 23965510 24157510 apoc4 chr16 24031352 24031391 ACCTCTGATTGTTGTTACGTAAATGGATGCTTCCATGACA 42.28
chr16 23965510 24157510 apoc4 chr16 24032013 24032053 TGAATTCAGGAATCTTTGGTGATAATAGCTGCAGTTCAGGG 42.32
chr16 23965510 24157510 apoc4 chr16 24032054 24032089 CGTTATGATGTGGATTAGTGACAGCACGGCACTACC 42.96
chr16 23965510 24157510 apoc4 chr16 24032090 24032124 TACTGGACTTTGGGTTTCCACTACAGCAGTCACCT 43.29
chr16 23965510 24157510 apoc4 chr16 24032143 24032183 TAGATTGGAACTACTCACCTTCACACTTGTTCCTCAACAGG 42.78
chr16 23965510 24157510 apoc4 chr16 24032184 24032220 ACAGCGTCAATTAAAGCTAAGCAGCACAGGTAAGAGG 42.90
chr16 23965510 24157510 apoc4 chr16 24032282 24032322 TATTTACAGACTAGCGGCTTCAGTCAACATCATGAAGGTTC 42.01
chr16 23965510 24157510 apoc4 chr16 24032422 24032462 ATGCCATTTGATTAATGGAAAGTGTTCCATTAACAGGCTGC 42.39
chr16 23965510 24157510 apoc4 chr16 24032498 24032532 TCAGCTGGAGCAGCTGACAGATGCATTCTGGAGCT 46.55
chr16 23965510 24157510 apoc4 chr16 24032661 24032701 TGAAACTCAAATGTTCTTCTCCACCTCACAGTGAAAGACTG 42.31
chr16 23965510 24157510 apoc4 chr16 24033377 24033417 CTCCAGCTGACAATGTCCTGATGGAAGTATTTATTCACAGC 42.52
chr16 23965510 24157510 apoc4 chr16 24033531 24033571 TGCTGGTTAGAGGGATGAGTCAAATCTTACAATTGCAAAGT 42.25
chr16 23965510 24157510 apoc4 chr16 24033913 24033951 AAAACTGGGATTTCTGATAAATGCCTGTAACAGGCGAGG 42.87
chr16 23965510 24157510 apoc4 chr16 24034167 24034207 TGCCATGTAGATGTATAATATTCCAAATTCCTGCTGCTGCT 42.16
chr16 23965510 24157510 apoc4 chr16 24034262 24034301 TTTTCACACTATGGGTTCAGTCTATCAGGCAGAGCTAAGT 42.55
chr16 23965510 24157510 apoc4 chr16 24034361 24034401 TTAAGTGACATTTGGACCTGTTCTCTGTTCACACAACATGG 42.63
chr16 23965510 24157510 apoc4 chr16 24035416 24035456 TATGCTGAGACAGATCCTTATCCTGTCAACTGAACTGATGA 42.07
chr16 23965510 24157510 apoc4 chr16 24035576 24035616 TGAAATATGCTACAGATCAGATTTGGAAGGCCAGTTTCTCC 42.18
chr16 23965510 24157510 apoc4 chr16 24035662 24035702 AAAGTTTATTATCACTTCTTTGAACCGGAAGGTTCGGCTGC 42.97
chr16 23965510 24157510 apoc4 chr16 24035741 24035780 CCCCATCTGACAGATTAACAACTGAGATGCACCTTAAAGT 42.18
chr16 23965510 24157510 apoc4 chr16 24035826 24035866 TGGAAATCTTTTAGTCTGGATTTTCACTTGATGCTCACCCA 42.25
chr16 23965510 24157510 apoc4 chr16 24035903 24035937 TTTTGCACCACACATACCACCTAGTGGACACTCAC 42.91
chr16 23965510 24157510 apoc4 chr16 24035970 24036010 TAATGTTTACAGAAACTGCACTCAACCTTGACTGATTGCCA 42.54
chr16 23965510 24157510 apoc4 chr16 24036011 24036051 GTTCCTGTTTAAATGGATGCAAGATGACACATGTTCACTGC 42.46
chr16 23965510 24157510 apoc4 chr16 24036077 24036115 ATTATCAACATACAGAATACCAGATACATGCCAGCGGCA 42.09
chr16 23965510 24157510 apoc4 chr16 24036116 24036152 ACATGTCAGGAGCTGTCCTTGCATGTTTGAATGTACC 43.13
chr16 23965510 24157510 apoc4 chr16 24036193 24036231 AAAACAACCTTGATCCTCCACCTCATAAGCTAATCCTGC 42.48
chr16 23965510 24157510 apoc4 chr16 24036240 24036280 AGAGTTCATTCAAGCACATCATCATTATCAAGACACTGCCT 42.13
chr16 23965510 24157510 apoc4 chr16 24036288 24036325 AAAACAGCTGTAGCTAGCCCAGACTGGTTTATAGTTGC 42.58
chr16 23965510 24157510 apoc4 chr16 24036402 24036441 TTTTAAGTCCAGATGAACAGCATAGGAGAATTGGCAACGC 42.98
chr16 23965510 24157510 apoc4 chr16 24036975 24037015 TTTGTGAACAATGTGTAATTAATCTCACACAGTGGCTGGGC 43.13
chr16 23965510 24157510 apoc4 chr16 24037303 24037343 AAAGATGATGTTAATTTGTGTGATGTGCAGTGATGGGTTGC 42.39
chr16 23965510 24157510 apoc4 chr16 24038031 24038065 GGGTTGCTCAAGTTAATGCACATGTGCACACTGTT 42.97
chr16 23965510 24157510 apoc4 chr16 24038066 24038103 CTGCCCATTAATGCAGTTTTCTGCATTAAGGGTATGGT 42.06
chr16 23965510 24157510 apoc4 chr16 24038165 24038205 TGTTCTTTTGATGAACATCACCATTTTGTGGTCACATTGCA 42.32
chr16 23965510 24157510 apoc4 chr16 24038207 24038247 AAAAGTAGCAAGCAACAGTGAATAGGAAAACAGAGTAGCCC 42.58
chr16 23965510 24157510 apoc4 chr16 24038285 24038319 TTTGTCTCTGCGCACAGTAGCTATTCTGCCCTTGA 43.89
chr16 23965510 24157510 apoc4 chr16 24038544 24038584 TTGTTGACATGCATAAGGAGGAATAGTGGTATTCTGGAGGT 42.60
chr16 23965510 24157510 apoc4 chr16 24038661 24038701 AAAGCTTTGAAGAATGCTGTATTGTCTCATGAGTGCTCACT 42.45
chr16 23965510 24157510 apoc4 chr16 24038758 24038792 AAAAGACACGCAGAGGGAACAAGATCAAGACAGCA 42.90
chr16 23965510 24157510 apoc4 chr16 24038797 24038835 TTTTAGGCCATTCTGGAGGACATGATCAAATGTCATCCT 42.13
chr16 23965510 24157510 apoc4 chr16 24039396 24039436 ACTGCAGAAATTGTAAAAGAACACTCGTCTGGATTGTTCCC 42.79
chr16 23965510 24157510 apoc4 chr16 24039842 24039880 TTTTCTGATACACACAGCTGATCACCTACTGGTCTGAGA 42.40
chr16 23965510 24157510 apoc4 chr16 24039892 24039931 ATGAGAGTCATTGGATTTGTGACATGAGACACCTAAGCTG 42.14
chr16 23965510 24157510 apoc4 chr16 24040199 24040239 AGGGTGTGAAGTATTTGTGGAATTTTACAAATGTTGCTGGC 42.39
chr16 23965510 24157510 apoc4 chr16 24040240 24040274 TCCATTTCTGCTGAGCTTTCCGAACTTGGGCCTGG 46.08
chr16 23965510 24157510 apoc4 chr16 24040276 24040316 AATTTGTACTTTCGCAACACAAGATGACTTTCTGCACTGTC 42.16
chr16 23965510 24157510 apoc4 chr16 24040318 24040358 AGACACAGATGAAAATGCAGATGACTGATTTCTCCAACACA 42.31
chr16 23965510 24157510 apoc4 chr16 24040359 24040393 AAGCAGCTGAGAGCCCTTTGACCTGAATGCCTGAT 45.56
chr16 23965510 24157510 apoc4 chr16 24040401 24040441 AACAATGCCTAATGTAGACAATCTGACACAACTGAGGACTG 42.15
chr16 23965510 24157510 apoc4 chr16 24040469 24040506 AAAACAAACAGGCAGAGTTACTAGAGTTCATCTGCCCT 42.12
chr16 23965510 24157510 apoc4 chr16 24040507 24040541 CACTGTAGAGCACTTGTGCTGTGTTTGTGTTGGTC 42.60
chr16 23965510 24157510 apoc4 chr16 24041152 24041192 TTGACCATGGTAGCACAGTAATTTGACTGTAATTGCACTGA 42.30
chr16 23965510 24157510 apoc4 chr16 24041589 24041629 TATGACCAGTATATGCAGTGAAGAATAGCTTCAGTCTCGCG 42.68
chr16 23965510 24157510 apoc4 chr16 24041630 24041664 GGGGAGCAGTGATTAGACCCTCTCACACACGCACA 46.40
chr16 23965510 24157510 apoc4 chr16 24041665 24041704 TACTGGACCTGCAGTTCTATTCTGCTAAATGATGAGCTGG 43.02
chr16 23965510 24157510 apoc4 chr16 24041705 24041740 CCGAGGTTACATGCGTTCATTACTTACTGGTCACCT 42.37
chr16 23965510 24157510 apoc4 chr16 24041757 24041791 AAAACCACATGGGCCATAAACAACCAGGTCCTTTC 42.54
chr16 23965510 24157510 apoc4 chr16 24041809 24041849 TCATCACGCTGAATTTATTTCTGCTGTTTGTTTTGGAGAGC 42.28
chr16 23965510 24157510 apoc4 chr16 24041999 24042036 AAAATGTTTTGTCCAACATTTGGCACTGATCTTCCCCT 42.27
chr16 23965510 24157510 apoc4 chr16 24042056 24042096 AAAACAGAGGAAAGAATTACAGAGGGAGCTCTGTTCACAAC 42.26
chr16 23965510 24157510 apoc4 chr16 24042107 24042147 CACTAATCCATTATAGTGGAATACAAGAGCATGGGAAGGGC 42.15
chr16 23965510 24157510 apoc4 chr16 24042551 24042591 TTGATGACAACCAGAAATTACATTAATGCCAGTGGTCACCT 42.42
chr16 23965510 24157510 apoc4 chr16 24042668 24042708 TTGTGGAGGAATCAACAGTTGTTTCAAAATGTGCCAAAAGG 42.73
chr16 23965510 24157510 apoc4 chr16 24043279 24043319 AACTGCAATTGTATCTATCGCTGAAGGGTCTACACTCTAGA 42.03
chr16 23965510 24157510 apoc4 chr16 24043367 24043401 AGCAGAGAGTGTGGTGATCATACTGGGCCACATGT 44.86
chr16 23965510 24157510 apoc4 chr16 24043402 24043436 TTGTTTTCAGCAGCTGCAGGGGTGAATCAGTCAGA 44.42
chr16 23965510 24157510 apoc4 chr16 24043437 24043471 GCTGAGCCACGAGAAAGCGACAAGTTGGGACAAGA 45.92
chr16 23965510 24157510 apoc4 chr16 24043472 24043512 GGCTAAAGATCACTGAATAGGTGGAATCAAATTGTGGGTGA 42.31
chr16 23965510 24157510 apoc4 chr16 24043610 24043650 TTGTTGGGATGTGTTTGCATTTTCAAAATAGAACTGCTGGA 42.23
chr16 23965510 24157510 apoc4 chr16 24043678 24043718 AAAGCATGTCTTATCTTCAAAAGATAAACACGTGGAGGGGC 42.78
chr16 23965510 24157510 apoc4 chr16 24043892 24043932 AATCTGAATATGTAAAGTGAGCAAATGTATGGCCAACGGGT 42.47
chr16 23965510 24157510 apoc4 chr16 24043941 24043981 ATGCTAATAGGGTCATTCATGTTGATAGGCCATTCAACTGT 42.01
chr16 23965510 24157510 apoc4 chr16 24043982 24044016 TGGTGTCTGCATGAACGTTTGTGTCACATTCAGCC 43.95
chr16 23965510 24157510 apoc4 chr16 24045571 24045611 AGCTATACAGGCCAAGAGGTGTATCACTCTAATTCATGAGT 42.02
chr16 23965510 24157510 apoc4 chr16 24045613 24045653 AGAACTACCATTCCTGAACACATTATGAAAGTTGACGTGCT 42.14
chr16 23965510 24157510 apoc4 chr16 24045672 24045712 AAATGATATATAAATTGCGCAATGCATCTCGAGCTTGTGCG 42.42
chr16 23965510 24157510 apoc4 chr16 24045713 24045747 AAAAGATGCGGACTTCGCACAGTTGCTGCAGTCAG 45.29
chr16 23965510 24157510 apoc4 chr16 24045756 24045790 GGGATGATGCGCGAGCCCCGAACAAAAGACGAATC 46.63
chr16 23965510 24157510 apoc4 chr16 24045800 24045839 CGATTGTGAATACAGCGGGTGCGTCCCGGGACAGTATAAA 46.97
chr16 23965510 24157510 apoc4 chr16 24045840 24045874 AGACCTGCCATCCAAACTGCTCCACACGGAGAAAA 45.55
chr16 23965510 24157510 apoc4 chr16 24045875 24045910 ATCACGCTTCTCAGGTGAGTAACACTCGCTCTTTAC 42.23
chr16 23965510 24157510 apoc4 chr16 24046216 24046256 AATTTTCTTCAGGTGTTCTTGTCTGTCCATCAACATGAGGT 42.33
chr16 23965510 24157510 apoc4 chr16 24046258 24046298 TCTTGTGGTATTCTTTGCTCTGGCAGTTTTAACTGGTAAGA 42.01
chr16 23965510 24157510 apoc4 chr16 24046460 24046500 TGGTATAAAGTTCAGAGTCTCTTCTCACCTCTTGTAGGCTG 42.11
chr16 23965510 24157510 apoc4 chr16 24046533 24046567 CTCAGCCCAGATGGGAGGAGATGGTGGACCGTTTC 46.60
chr16 23965510 24157510 apoc4 chr16 24046568 24046604 TGGCAGTATGTGTCTGAACTCAACACACAAACTGACG 42.99
chr16 23965510 24157510 apoc4 chr16 24046691 24046731 ACTCATTTCTGCACATCATCAGTCTACAAACTGGTACTGTG 42.10
chr16 23965510 24157510 apoc4 chr16 24046763 24046803 ATATTTTGCAGCACACTAATTACTGACACCATGGCTGAACT 42.54
chr16 23965510 24157510 apoc4 chr16 24046804 24046841 GAGCTCATACAGTGAAAATCTCCAAACCCAGATGACCC 42.65
chr16 23965510 24157510 apoc4 chr16 24046842 24046876 CATACGCCTCTGATGCTGCTGGTCAGCTCAGTAAA 44.06
chr16 23965510 24157510 apoc4 chr16 24046877 24046911 GATCTTCAGCTCCTGGCTGGAAAACTCCAAACTGA 42.87
chr16 23965510 24157510 apoc4 chr16 24046912 24046946 CATGACCGACGCTAAGGAACGCAGCACTCAGTACC 45.70
chr16 23965510 24157510 apoc4 chr16 24046947 24046981 TGCAAGAGCTGAAGACCATGATGGAGCAGAATGCA 44.36
chr16 23965510 24157510 apoc4 chr16 24046982 24047016 GATGACGTGAAGAACCGTGTCGGCACCTACACACG 45.85
chr16 23965510 24157510 apoc4 chr16 24047017 24047051 CAAACTGAAGAAACGCCTGAACAAGGACACAGAGG 42.36
chr16 23965510 24157510 apoc4 chr16 24047052 24047086 AGATCCGCAAGTAAGTTGGGATGCTCCTTCAGGTG 44.02
chr16 23965510 24157510 apoc4 chr16 24047606 24047640 TACATGAGTGAGATGCAGTCCCGCGCTTCCCAAAA 45.50
chr16 23965510 24157510 apoc4 chr16 24047641 24047675 TGCTGATGCAGTGAAGGACCGTTTCCAGCCATACA 45.54
chr16 23965510 24157510 apoc4 chr16 24047700 24047734 CCCAGAAACTGGGCGCCATTAGCGAGCTGATGAAG 46.30
chr16 23965510 24157510 apoc4 chr16 24047759 24047793 CAGTTGGAGGTCCAGGCTGGAGCTCTGAAGGAGAA 46.07
chr16 23965510 24157510 apoc4 chr16 24047795 24047829 CTGGAGGAGACAGCCGAGAACCTACGCACCTCTCT 46.83
chr16 23965510 24157510 apoc4 chr16 24047869 24047903 CTACTCCCAGAAGATCCGCGAGCAGCTGCAGGAAG 46.68
chr16 23965510 24157510 apoc4 chr16 24047904 24047938 TCATGGACAAGATCAAGGAGGCCACAGCAGCTCTT 45.19
chr16 23965510 24157510 apoc4 chr16 24047939 24047973 CCCACTCAGGCTTAAGAGCTCCACACTTACCTAGT 43.02
chr16 23965510 24157510 apoc4 chr16 24047975 24048015 TTAACACCAAACAGAAAGAAGAAGGGAGGCTTTGTGTTACT 42.26
chr16 23965510 24157510 apoc4 chr16 24048049 24048089 TAAAGTGGTTAACAACTGGACTCAATTGGACTAGCACTGTC 42.08
chr16 23965510 24157510 apoc4 chr16 24048092 24048132 TTACTGGACAAAAGAAATGCCATGTACTCACCACGTTTACT 42.25
chr16 23965510 24157510 apoc4 chr16 24048172 24048211 AGCGTACAGTAGAGCGAATTTAAGATCAATCAACTTGCCT 42.09
chr16 23965510 24157510 apoc4 chr16 24048227 24048261 TTTTCTAGTTAGTGGGGCCAAACGTGGCGTCATTC 43.41
chr16 23965510 24157510 apoc4 chr16 24048270 24048310 TAGTAATCAAAAGGTGCCTTCAGCTGCTGAAATGAATCAGA 42.24
chr16 23965510 24157510 apoc4 chr16 24048376 24048416 TGTGCACTGATGTGTTTGAATTTGTTTGCAATAAATGTGCG 42.26
chr16 23965510 24157510 apoc4 chr16 24049188 24049228 TTGGTTGTTTAAGCCCAAATTTGACAAACTATGGACACACC 42.34
chr16 23965510 24157510 apoc4 chr16 24049373 24049407 AAACCAATCAGCTTCCCTTGTGTCACAGTTTGTGG 42.50
chr16 23965510 24157510 apoc4 chr16 24049411 24049445 GTGGGGAGGGAAGTGGACGAAGTCTTCCTGGACAA 46.18
chr16 23965510 24157510 apoc4 chr16 24049526 24049566 AACTTTTAATAAAGTTTTACAAGCACCAGTTGTGGCGTGGT 42.12
chr16 23965510 24157510 apoc4 chr16 24049742 24049782 TAAATACAAAAGTTGTGTGAGGTTGTGCTTAGGGCTGAAGA 42.27
chr16 23965510 24157510 apoc4 chr16 24049828 24049868 AAAACAACACATTTGCACGTAAAACAGCTTTTAGCACGTTC 42.11
chr16 23965510 24157510 apoc4 chr16 24049882 24049916 TTTTGGTAAAGGTTTAGGCCTGACAGATGCGCTTG 42.38
chr16 23965510 24157510 apoc4 chr16 24049917 24049957 TTTTGCTCACATTCATGAAACTTTACATTCTGTCCACCCAC 42.05
chr16 23965510 24157510 apoc4 chr16 24049958 24049992 TTCCTCCCTTTCCTGACTCCATCTCATTGTCACGC 43.81
chr16 23965510 24157510 apoc4 chr16 24049993 24050032 ATCTCTCTGCCTTTTACTGGAGTATCAGCAAGACTTGTGT 42.67
chr16 23965510 24157510 apoc4 chr16 24050033 24050067 AGGCAAGACACATCTACTGGACACACCTCTTCTTC 42.14
chr16 23965510 24157510 apoc4 chr16 24050211 24050250 AGACATCCTGTAGACTTTAGGTAACTTTGCCAATGCATGT 42.05
chr16 23965510 24157510 apoc4 chr16 24050535 24050575 ACACAAGTCTGTGTATGTCAGCATAGAAAATAAAACCGGCC 42.71
chr16 23965510 24157510 apoc4 chr16 24051032 24051072 ACCAAAATTGACATAGACCTTCTGAACAACCATTTGTGTGC 42.19
chr16 23965510 24157510 apoc4 chr16 24051133 24051173 TTTACAGATCTGCATGGACAGAGACCATTTTGACATTCTGC 42.62
chr16 23965510 24157510 apoc4 chr16 24051347 24051387 AGCATAAATGCACGTTTTATTTTCACACCATTTGAAACGGC 42.06
chr16 23965510 24157510 apoc4 chr16 24051402 24051442 TTAAAAGACTCTCCTGTCACTGTTTTGAGAAGGATCCACCT 42.56
chr16 23965510 24157510 apoc4 chr16 24051462 24051502 ACCCTCTCTTCAAACTCTTGAATACACAAAACTTTTCCCCA 42.19
chr16 23965510 24157510 apoc4 chr16 24051503 24051540 TAAGGTCCATGTTTCTCGCCTTTGATTCCTTGTGATCA 42.31
chr16 23965510 24157510 apoc4 chr16 24051541 24051577 AAGAGTCTGTTCTTCAAACACAACCCTGTCTGTGTCT 42.18
chr16 23965510 24157510 apoc4 chr16 24051578 24051615 TGTCTGCTGCTTTGAATCTCAAGGAAGACATGTTGAGA 42.36
chr16 23965510 24157510 apoc4 chr16 24051616 24051650 TCTGTTCCCAAATTCCTTTGCCTCCGGGATTGCTG 44.90
chr16 23965510 24157510 apoc4 chr16 24051804 24051844 TATCAAATACCGTTATCTATGCAACCGTTGCCACTCTTTGT 42.20
chr16 23965510 24157510 apoc4 chr16 24052083 24052123 AACAAAGATCAGCGTTCTCATAACTCACATTTTGTCCTCCA 42.28
chr16 23965510 24157510 apoc4 chr16 24053430 24053470 CCTTTTCAGTAACAATCTGATCTGAAATGTAGGGTCAGGCA 42.10
chr16 23965510 24157510 apoc4 chr16 24053675 24053709 TTTTCAGTTGTTTGGACTCCTTGCCCTCAACTGTC 42.14
chr16 23965510 24157510 apoc4 chr16 24054206 24054246 AACTGTATTTTCATTGCCCTACACCTTACATGAAGCTGTGT 42.37
chr16 23965510 24157510 apoc4 chr16 24054483 24054523 ACTACTAATGCCTTTTCTTCCAAACCCTTTTAGGGAAGAGC 42.29
chr16 23965510 24157510 apoc4 chr16 24054545 24054579 AAAAGCTTGAGATGGCACAGCAGGTCACTGTCTAG 42.96
chr16 23965510 24157510 apoc4 chr16 24054633 24054673 AAAGAACAACAGGTGACTAATTATGTGTGTGTGAGACGAGC 42.42
chr16 23965510 24157510 apoc4 chr16 24054674 24054712 TGTTTGAATGGCTTTGGTCTTAAAGTGTTCTGCAAAGCC 42.74
chr16 23965510 24157510 apoc4 chr16 24054713 24054747 TGCAGATAAGTGACAAAGGGAACACTGGAAGGCCC 44.35
chr16 23965510 24157510 apoc4 chr16 24054748 24054782 GTCCTCCACAGACTGCAAGTGGTCAGATGTGAGCA 45.26
chr16 23965510 24157510 apoc4 chr16 24054783 24054818 GAGGTAACTGCAGATCAATGCCTCTTGGTGTGATCC 42.97
chr16 23965510 24157510 apoc4 chr16 24054819 24054853 TCTATAAACATCATGTCCTCACGGAGCCTCGCTTC 42.20
chr16 23965510 24157510 apoc4 chr16 24054854 24054893 CCCTTATTCCAGTCTAGACGCTTTCAACACTTTTCAAGCT 42.48
chr16 23965510 24157510 apoc4 chr16 24055021 24055061 TAAACAGGTCATTGACCAACAAGAACTGCTGATTTTGTGTG 42.10
chr16 23965510 24157510 apoc4 chr16 24055062 24055096 TGTGTTTTGTGCCCACACTGGATTGGGAAATACAT 42.18
chr16 23965510 24157510 apoc4 chr16 24055469 24055509 ATGACCACTTTCAAATTCACAAACCTTCATAGCTTCATGGC 42.15
chr16 23965510 24157510 apoc4 chr16 24055648 24055688 AATGATTCTCCTGACCTAGAATCCAAAGGTGGTTTCAATGC 42.47
chr16 23965510 24157510 apoc4 chr16 24055692 24055732 TAGCAGAATCCTGCATGTATCTATGTTTGTAGACAGCAGGA 42.39
chr16 23965510 24157510 apoc4 chr16 24055780 24055819 AGTCCAAATCCAGACTCTTTATCTCATGTTGTGATGTGGC 42.32
chr16 23965510 24157510 apoc4 chr16 24055867 24055907 ACAACTACAAAGTTATACACCCTTACAATTGCGCAGTCACA 42.36
chr16 23965510 24157510 apoc4 chr16 24055963 24056003 AGGCTGAGATTCAAGAAGTAGGCTATCAATCTCTTTGCTCG 42.89
chr16 23965510 24157510 apoc4 chr16 24056412 24056452 TTATTTGTATAAAATGCTGCCATGTGCAATGTCTGCTACGG 42.15
chr16 23965510 24157510 apoc4 chr16 24056944 24056984 TAAATGGACTTTGTACCATATATGCAAGGCAAGGGTACCAG 42.10
chr16 23965510 24157510 apoc4 chr16 24057023 24057060 TTTTGACAGATGTTGTTTCAAAGGTCACTGGCACTGAA 42.01
chr16 23965510 24157510 apoc4 chr16 24057084 24057124 AATAATCAAAGAAAATCTCCGTGAAAACAGCTGTTGTGGCA 42.05
chr16 23965510 24157510 apoc4 chr16 24057159 24057198 ATAGTCATTTACCACATCGCAAAGCTGTAAGGAGAACGAG 42.20
chr16 23965510 24157510 apoc4 chr16 24057199 24057233 AGATGAACGCGAGGAAAGCGAGTGATTGCAGGAGG 45.70
chr16 23965510 24157510 apoc4 chr16 24057234 24057274 TCTTGATAGGTCAGAGGTGGTGTTATTACACAACGTCATCT 42.26
chr16 23965510 24157510 apoc4 chr16 24057275 24057309 CTGTGTCCCTATAAAGGGACAAGCCATCTGTGGGA 43.48
chr16 23965510 24157510 apoc4 chr16 24057310 24057344 CATCACAAACTCAGCCCAATTCTTTCGAGGACTGC 42.49
chr16 23965510 24157510 apoc4 chr16 24057380 24057420 TTTTCAAGCAGAGCGAATCTAGAGAGCTTTAACCTGAAACG 42.45
chr16 23965510 24157510 apoc4 chr16 24057422 24057462 CAGAATAACCTTTCTTTATTAGGTTCAGTGCGCAAACACGC 42.36
chr16 23965510 24157510 apoc4 chr16 24057463 24057497 AGTATATTGGCGACATCTAGCCGCCATCCCTTGCT 44.96
chr16 23965510 24157510 apoc4 chr16 24057833 24057873 ACACCGAATCGGTCAAAATTATGATGCCTGAGATTTCTAGC 42.52
chr16 23965510 24157510 apoc4 chr16 24057911 24057946 AAAACGACAAGATGAAATTGTACTTGGCTGCAGCCG 42.82
chr16 23965510 24157510 apoc4 chr16 24057947 24057984 TGCTGATGCTTGTACTTGCTGTACACACAGGTAAAACA 42.72
chr16 23965510 24157510 apoc4 chr16 24058066 24058106 CTATGTTTATCATAAATTTAAGCAGAGGCCCAGGAGGAGCC 42.29
chr16 23965510 24157510 apoc4 chr16 24058107 24058141 CACACTGGAGCAGCATTTCACAAAATTTGGGACCC 43.23
chr16 23965510 24157510 apoc4 chr16 24058142 24058176 AGATGAAGGAGATTGCAGAGGACCTGGCAGATAAG 42.05
chr16 23965510 24157510 apoc4 chr16 24058177 24058211 ACCAAAACCGCCTTCCAGAACATTGAACAGAGCGA 44.66
chr16 23965510 24157510 apoc4 chr16 24058365 24058405 TTGTTGTGGCAGGAACTGGTTTAACGATCAATATGAGAAGC 42.85
chr16 23965510 24157510 apoc4 chr16 24058480 24058520 TACCTTGTGTTTTGTGATATCACCTCAAAACTGTTGAGCCG 42.77
chr16 23965510 24157510 apoc4 chr16 24058521 24058560 ACTGGCACATTTGTTACAGACCAATACAAAGTCACACTGT 42.59
chr16 23965510 24157510 apoc4 chr16 24058998 24059038 ATATCACAGGTCAAAAGACTTCTACCATCAGACCACACTGG 42.74
chr16 23965510 24157510 apoc4 chr16 24059090 24059130 ATATCAAGTTCAGAAGTCAGGTGGACTGAGTAACTGCATGA 42.43
chr16 23965510 24157510 apoc4 chr16 24059131 24059165 CCCCTTTTCCTTGAATTGCATCCCACTGTTGGATT 42.46
chr16 23965510 24157510 apoc4 chr16 24059990 24060030 TGTTGATTGGTTCACCAAGCATACACATGTTGTATTAGCCT 42.53
chr16 23965510 24157510 apoc4 chr16 24060084 24060118 GGGGATGAACAACCCATAGGAACCCCAATGAAGGC 44.76
chr16 23965510 24157510 apoc4 chr16 24060174 24060214 AAAACAAAACACGTAAGATGTGTGCCTTTCACTGAAGTCTG 42.13
chr16 23965510 24157510 apoc4 chr16 24060845 24060885 AGTCCACAAAATATCCAGTAAATGATTGCTCTTGCGCTTCA 42.65
chr16 23965510 24157510 apoc4 chr16 24060915 24060955 TCAGAAATGGTCAGTGATCTGTTTATTTAGGATGGGAACGC 42.24
chr16 23965510 24157510 apoc4 chr16 24060956 24060990 ACTCAAATCCAGCATTGCTACACAAAATCCCCACA 42.03
chr16 23965510 24157510 apoc4 chr16 24061029 24061064 AAAACAACAGTAAGTTCGACAAAGGTCTGGCTGACG 42.05
chr16 23965510 24157510 apoc4 chr16 24061065 24061105 TTCCTCTTCAGATTTACTCCTACACCTGCACTTCTAAAGGT 42.17
chr16 23965510 24157510 apoc4 chr16 24061182 24061222 ATTGTTCTACTAGATGTCCAGATTGGTGCTCCTTGTTCTGT 42.63
chr16 23965510 24157510 apoc4 chr16 24061231 24061271 TTGCAAGGTCTGGCTTTATGCATATACACATTAATCGCTGC 43.11
chr16 23965510 24157510 apoc4 chr16 24061300 24061338 ATGTAAATCTATGCCTCTTAGCTTGCTTGACCTTGTCCA 42.02
chr16 23965510 24157510 apoc4 chr16 24061339 24061373 ACCCGTTGCCAACTACAGCTCCAGACAATGCAGGT 46.98
chr16 23965510 24157510 apoc4 chr16 24061374 24061411 CTTCTTGAAAGAGCAAAGCAGTTGTACAGGTACAACCC 42.02
chr16 23965510 24157510 apoc4 chr16 24061434 24061474 TCCATTCGGACCAAATGTAATACATTGGCTCATTTTGCAAC 42.30
chr16 23965510 24157510 apoc4 chr16 24061692 24061732 ATTTGAACGTGGTGTTCTATATTTTGTTTTCCGCCAGTGTT 42.01
chr16 23965510 24157510 apoc4 chr16 24061738 24061778 TTGTGTTACAGAGGCACAAAGGCTAAAGTTCTAGATGTTGG 42.40
chr16 23965510 24157510 apoc4 chr16 24061779 24061814 CAAGACAGTGGCTGGTTATGCTGGCATGTACTATGA 42.66
chr16 23965510 24157510 apoc4 chr16 24061815 24061854 GGATCATCTAAAACCCGTTACCGACTCTTACATGGATTGG 42.18
chr16 23965510 24157510 apoc4 chr16 24061855 24061889 GCCAAAGACAGTACAAGTTCCCTGTGGCAAAGACT 43.27
chr16 23965510 24157510 apoc4 chr16 24061991 24062031 AATCATTCCTCCAATGTACGTATTCCACTAAACACAGTGCA 42.07
chr16 23965510 24157510 apoc4 chr16 24062183 24062223 AAGTCCACAGTTTGCAGATTAGACACGTTTACATCCAAAGA 42.22
chr16 23965510 24157510 apoc4 chr16 24062224 24062258 GGAAAGTTCACTGGGTCTGCTTCTGTCAATCAGGC 43.45
chr16 23965510 24157510 apoc4 chr16 24062272 24062312 TTTTACAACCTTTGGACAGCCTTTGCTTAACCCTCATTAGT 42.51
chr16 23965510 24157510 apoc4 chr16 24062360 24062400 AAAATGAAACGACTGTCTGAGTGCAATCAGCAAACTTTTGG 42.62
chr16 23965510 24157510 apoc4 chr16 24063609 24063649 TAGGCATGAATCATGACATTTGGAGTCCTTGTCTTCAATGC 42.71
chr16 23965510 24157510 apoc4 chr16 24063656 24063696 AGTTCTGCATAAAAGTGCCTGCACAACTGTATGATTAATGC 42.11
chr16 23965510 24157510 apoc4 chr16 24063745 24063783 AAGAATCCTTGCATGCCTTAATAATGCACACATTTGGGA 42.01
chr16 23965510 24157510 apoc4 chr16 24063784 24063818 ACTGTGGACTTTGAGTGGACAATCCATGTTTGCCT 43.05
chr16 23965510 24157510 apoc4 chr16 24063885 24063919 ATGACGTTTGTTTGGTCAAGCGGTCAGGCAGATAT 43.16
chr16 23965510 24157510 apoc4 chr16 24063920 24063954 AGGGATGGCCGGCACACAATATAACTGCAGACTCA 45.20
chr16 23965510 24157510 apoc4 chr16 24063955 24063992 GCTGGTGCAGTTGACTCAGTCCTTTATTTCTCTCTACA 42.04
chr16 23965510 24157510 apoc4 chr16 24064210 24064250 TGAATGTCTATCTTCTCTCCTAGATGAAGCTGACATTCGCT 42.06
chr16 23965510 24157510 apoc4 chr16 24064279 24064318 AGTTCTGGTCTTCTTGTTAACTGGTGCACTACTGTTCATC 42.13
chr16 23965510 24157510 apoc4 chr16 24064556 24064596 TAAGAATTTCTTCTTCTCTTGCAGTGTCAGTGTGTGTCTGG 42.16
chr16 23965510 24157510 apoc4 chr16 24064597 24064631 GCACAGGAATGGCCCGTTCCTGACAAGGAGTTAGT 45.56
chr16 23965510 24157510 apoc4 chr16 24064632 24064672 GGATAAATATGACGGACTGAGGACAGTTTTCATCAAGAGGC 42.23
chr16 23965510 24157510 apoc4 chr16 24064673 24064711 TTGTCAATGCTTGGGAAAAGATCAAAACTGCAGTTGAGC 42.75
chr16 23965510 24157510 apoc4 chr16 24064714 24064748 GCACTAGAGGGCTCACCAACAGCAGGCAGTCTGAA 46.75
chr16 23965510 24157510 apoc4 chr16 24064749 24064785 GGATGTTGTTGAGGAACTGAAGAAAAGCCCAAGAGTG 42.17
chr16 23965510 24157510 apoc4 chr16 24064786 24064821 GAGAGCTTCATCAAAATCGCTGGGTAAGGGATACCG 42.81
chr16 23965510 24157510 apoc4 chr16 24064874 24064914 TAAACTTGCTTATTTTGTGAACTTCTTCCAGTGGTTTGGCC 42.18
chr16 23965510 24157510 apoc4 chr16 24064915 24064949 TCTGAACTCGAACCAGTTGTGGACAAAGCTCGCCT 45.33
chr16 23965510 24157510 apoc4 chr16 24064950 24064985 GAATGCTCTCGGTGTTTACGGCCATTACTTCAGACC 43.13
chr16 23965510 24157510 apoc4 chr16 24064986 24065020 CTATGTTGGTGCGTACCTGGACAGTGCCATCAACA 44.36
chr16 23965510 24157510 apoc4 chr16 24065030 24065064 CCGTGCTGGACACCGTACTGCCCCAGGGAAATTAA 46.98
chr16 23965510 24157510 apoc4 chr16 24065106 24065144 AATTATGGATACCAATCTGACAGCTGTGTGTCCATTCGT 42.14
chr16 23965510 24157510 apoc4 chr16 24065176 24065216 TACTGTATCTGTGTCTTTGATACTGTCCTGTTCAGAGCAGG 42.36
chr16 23965510 24157510 apoc4 chr16 24065305 24065342 AAAAGCCTCTTGATATTGCAAAGCCTGCTTTTGAGTGT 42.36
chr16 23965510 24157510 apoc4 chr16 24065421 24065461 ATTTAGAGGTTTAACACAGAAAGGTCAGCATTCTCAAGCGC 42.82
chr16 23965510 24157510 apoc4 chr16 24065465 24065504 AAACTCTTACAATGCTGAGCTCCAAAGTTTCTCTCTAGCC 42.23
chr16 23965510 24157510 apoc4 chr16 24065527 24065567 CTTTAATGTAAAGTAGTGGCCAAACATGTAGCCTGGAGAGT 42.09
chr16 23965510 24157510 apoc4 chr16 24065571 24065611 TTCGCACAATATTAGCTTTCAACAGGGTTCTTTTCCAGTCA 42.56
chr16 23965510 24157510 apoc4 chr16 24065709 24065749 CTGTAGTATAGAGGAACATTTGTCATGGCAAGTTTTCCCCA 42.13
chr16 23965510 24157510 apoc4 chr16 24065780 24065820 TCCTAAATGCCAATCACTCACATCTGAAATGTCATCTTCCA 42.02
chr16 23965510 24157510 apoc4 chr16 24066189 24066229 AGCACATAGCAAATGAAGTAAACAGGGATTACACGATTCGT 42.31
chr16 23965510 24157510 apoc4 chr16 24066243 24066283 TTTGGTTGTGTCTTGAATCTGAATCAGTCATTTTCCTGTGC 42.02
chr16 23965510 24157510 apoc4 chr16 24066284 24066324 AAAACAAGTGAAATGCAGAACACATAGAAACGTTTCAGCCC 42.51
chr16 23965510 24157510 apoc4 chr16 24067046 24067086 ATATAGAGATGAGCTATTATTGATGGGACACGACTTCGCCC 42.47
chr16 23965510 24157510 apoc4 chr16 24067091 24067131 ACAACTTGATGGAGACAGCAGAACAACAATAATCACGATCT 42.15
chr16 23965510 24157510 apoc4 chr16 24067365 24067399 AATGAAATAATGTCCCCAAGTGTGCAACAGGAGGG 42.08
chr16 23965510 24157510 apoc4 chr16 24067405 24067445 TCTGCAATGGTTATAGTTTTGGTGGTTTCTCAATAGCAGCC 42.82
chr16 23965510 24157510 apoc4 chr16 24067446 24067486 ACCTGCTCAGGTTCATAAACACGCACTCTAAAGATTTAACA 42.12
chr16 23965510 24157510 apoc4 chr16 24067501 24067541 TTGAATCTTGTTCCACAGAGAGTTAATCTCCCACAAATGCG 42.57
chr16 23965510 24157510 apoc4 chr16 24067748 24067788 AGAGGACATGGCAACCCTTCCAAGATGATTTGATTAAAACT 42.36
chr16 23965510 24157510 apoc4 chr16 24067815 24067855 AACCTGTCATTCAACAGTCTGACCAATTAAAATGCCAAGTG 42.07
chr16 23965510 24157510 apoc4 chr16 24067940 24067980 AAGCATAAACAACAAGCCGTAAGATGCTCTAGATGTCTTCA 42.03
chr16 23965510 24157510 apoc4 chr16 24068582 24068622 TTTGGTGGAGTGATTCATTTCGGTGGAGTGTTGATTTATGG 42.78
chr16 23965510 24157510 apoc4 chr16 24068878 24068918 TGCACGTAAATTTGAATATGCTCCTCCTTAACATGACTCCA 42.10
chr16 23965510 24157510 apoc4 chr16 24068934 24068974 TTGAATAAACACTTGAGTACAAAGTAATACCAAGGGGCCGT 42.06
chr16 23965510 24157510 apoc4 chr16 24068995 24069035 TCTTGTTAGGCAATCAAATGTGATCAGTGACTTACAACCCT 42.07
chr16 23965510 24157510 apoc4 chr16 24069067 24069104 AAAAGAAGCTTGACTACCTTCTGTCTGGTAGGACCAAC 42.06
chr16 23965510 24157510 apoc4 chr16 24069116 24069156 TTATCTGGTCCTTCCATCTTGAAATGGAAAGCTGGAAAACA 42.30
chr16 23965510 24157510 apoc4 chr16 24069176 24069216 AAACATCTGATATCATACAACCCAATTCATGCTGGTCGTCA 42.16
chr16 23965510 24157510 apoc4 chr16 24069297 24069331 TTTACACCAATAACCTGAAGTAGCCTGGCTGACGT 42.35
chr16 23965510 24157510 apoc4 chr16 24069474 24069513 ATGAGCTTTCCTTATTTATAAGAGCTGATCAAGGCCAGCA 42.04
chr16 23965510 24157510 apoc4 chr16 24069657 24069697 ACTTTAGCACTTGGATTATCAGGTCAATAAATCTGCACCCA 42.05
chr16 23965510 24157510 apoc4 chr16 24069705 24069745 GAGAGATAGAGCAAATAGTTTTGCCGCTAATTCGTCTGACA 42.12
chr16 23965510 24157510 apoc4 chr16 24069746 24069780 CACTTTCCACAGAGGAGAAACTGTGAGTACAGCCA 42.39
chr16 23965510 24157510 apoc4 chr16 24069920 24069960 TACAAAGAAATAGGCTATGCATTTGCAGAGAACAACATGGC 42.02
chr16 23965510 24157510 apoc4 chr16 24070055 24070095 ATATGACCAGAGCTTTATTAAATCCTTCACAGCTTCCTGCC 42.23
chr16 23965510 24157510 apoc4 chr16 24070125 24070160 TTTTGTTGCTTTCCTTGCACTGGGTATGTACACACA 42.07
chr16 23965510 24157510 apoc4 chr16 24070319 24070359 TCGTTGCAAGGAATTCTGCTTTAGCTCATTTAGCTAGATGT 42.21
chr16 23965510 24157510 apoc4 chr16 24071723 24071762 ACAATTCAGAGAGTCTGCATACAGTGAGTGTAATGCAACC 42.34
chr16 23965510 24157510 apoc4 chr16 24071828 24071868 GTTTATGTTGACAAGTGTATATGCAAGGGTAGGGTCTGACC 42.23
chr16 23965510 24157510 apoc4 chr16 24072001 24072041 TAATCTGAAATCCTTTCTTGACATGCAAATTTGCACTGGCA 42.15
chr16 23965510 24157510 apoc4 chr16 24072059 24072099 CAGACTCAAGCACAAGTTTCTATCAGAGAGTGACATTCACC 42.19
chr16 23965510 24157510 apoc4 chr16 24072100 24072138 CGTCTCCTGCTTTTGTTCCGATCACTTCAGAAAATGAGA 42.63
chr16 23965510 24157510 apoc4 chr16 24072395 24072430 CAGTATTACACTTGTTGGGTAGAGCCAGTACGGTGT 42.04
chr16 23965510 24157510 apoc4 chr16 24072452 24072492 ACCTATCTAGTGTGTGCTTGTTGAGTGCCTCTATTTGTACC 42.83
chr16 23965510 24157510 apoc4 chr16 24072939 24072979 AAGTCTGCACTATTTGCTAATTGGGCAATACAGTGAAGTGA 42.36
chr16 23965510 24157510 apoc4 chr16 24073086 24073124 AAAAGAACCTCCATCTCTACACATCAGCTGCAGTACATC 42.06
chr16 23965510 24157510 apoc4 chr16 24073173 24073213 AGTCCCTACTTAAGAGAGTATGCGATTTGTAATGCAGCACA 42.73
chr16 23965510 24157510 apoc4 chr16 24073273 24073307 GAGAGCTTTCGTGTTCCCAGGCAGGCTGAGGATGA 46.64
chr16 23965510 24157510 apoc4 chr16 24073308 24073342 GAAGGGAACCATCGCTGTTGTGGTCGACACCCTGA 46.82
chr16 23965510 24157510 apoc4 chr16 24073378 24073414 GGATATGTAGAGACCATCAAGGGCTACAAGCTGGAAG 42.04
chr16 23965510 24157510 apoc4 chr16 24073597 24073637 AAGCAGCATTAAATGGCTGACACAAGAACTGGATTATCTGA 42.42
chr16 23965510 24157510 apoc4 chr16 24073639 24073679 ACACCAAGAAAGATATCAGTAATTCAGCCACAAAGCAGTCA 42.20
chr16 23965510 24157510 apoc4 chr16 24074216 24074255 AAAATAAAAGCAGGCAATGACTGAAACTGCTGGGTAGTTT 42.06
chr16 23965510 24157510 apoc4 chr16 24074278 24074318 ACCATTGTTGTTTTGTTTTAACCTAATGGCAGGGTTTGTCT 42.12
chr16 23965510 24157510 apoc4 chr16 24074466 24074506 TGAGTGTCAAATATTTCTTTCAGCAACACTTCTGGGTAGGG 42.32
chr16 23965510 24157510 apoc4 chr16 24075493 24075532 AAAATTGACTTTCGTTGTTTCCCATTACAACACATGGCCA 42.42
chr16 23965510 24157510 apoc4 chr16 24075549 24075589 GTTCTTAAACATGACTCCTCTGACTTTATGCCTTTCCTCCC 42.23
chr16 23965510 24157510 apoc4 chr16 24075590 24075626 TCAAGAACAATCTATAGCGATACAGTCCGTGCTGTGG 42.13
chr16 23965510 24157510 apoc4 chr16 24075627 24075661 GCACCTACGCCGGCATCTTTCAAGACCAGCTGTAC 46.14
chr16 23965510 24157510 apoc4 chr16 24075695 24075735 ATATAAAACAACACCTGAACACAACTCCATCTCTTTCCGGT 42.06
chr16 23965510 24157510 apoc4 chr16 24075747 24075781 CCCCACACTGGATGCACAAATATACACATCCCGCA 44.58
chr16 23965510 24157510 apoc4 chr16 24075782 24075816 AGAAGACAGCGCGGTCTGGGATAAACACATGAGTG 44.16
chr16 23965510 24157510 apoc4 chr16 24075817 24075851 GCGAACTCTTGTCTTCAACTGGCCTGTTACCTTTG 42.39
chr16 23965510 24157510 apoc4 chr16 24075902 24075942 ATTCTAGGTTAAGCCATGTCTAATGCTCAAACACAAGCTGT 42.24
chr16 23965510 24157510 apoc4 chr16 24075943 24075977 TATTGGATGAAGATCAGATGCCCGTGCTGCTGGCT 45.42
chr16 23965510 24157510 apoc4 chr16 24075978 24076014 GATAACCTGCACCCAGGTTAAAGCAGAATCCTTGACT 42.61
chr16 23965510 24157510 apoc4 chr16 24076059 24076098 ATATCAGCTTTAAGTGGTTCTGTGTCCATGAGCTTTACGG 42.27
chr16 23965510 24157510 apoc4 chr16 24076412 24076452 AACGAGCTTCTTGAATGAAATGACCATTTAGCATTATGGGC 42.06
chr16 23965510 24157510 apoc4 chr16 24076665 24076705 TAAGATAGCCAGTATAAGACAACAAACTGGGTCCACACTCT 42.19
chr16 23965510 24157510 apoc4 chr16 24077637 24077677 TTGTGCCCAAAATAAGAGGGACTTGTTGAGCTTAATTACCT 42.29
chr16 23965510 24157510 apoc4 chr16 24079300 24079340 AGCAATTATGTGCAGAATGTTAATTGGGGAACAACAACAGC 42.56
chr16 23965510 24157510 apoc4 chr16 24079388 24079426 AGGTTTTGCCATACACAAAACAATGCAACCTTGTAGTCA 42.20
chr16 23965510 24157510 apoc4 chr16 24079552 24079592 ATATTTATAATCAAACACAGCTAGCGGCAGACATTGCAGGG 42.74
chr16 23965510 24157510 apoc4 chr16 24079597 24079631 CCATGACACGCAGCAGGCAGTGTACTTTGCTCCAG 46.45
chr16 23965510 24157510 apoc4 chr16 24079654 24079694 AAAACTCTAGGAACAGGGTTTCAAACCAACAAGCTTTCTGT 42.69
chr16 23965510 24157510 apoc4 chr16 24081902 24081942 AAACTTTTAGGTATTGTTCATCAGAAACTGACTCCGCCACT 42.15
chr16 23965510 24157510 apoc4 chr16 24081943 24081980 GCGGGTTGCTATTGTGATCTCATGTGAATGACAGATTG 42.17
chr16 23965510 24157510 apoc4 chr16 24081981 24082015 TCCCACCCTTGTGGCAGTAAACATACCATTAGAGT 42.01
chr16 23965510 24157510 apoc4 chr16 24082016 24082051 GAAGAAGAGATGCCATTGCAGAGGTGAAGTGAAGGT 42.78
chr16 23965510 24157510 apoc4 chr16 24082475 24082509 TGTACTTGGGGCCACTGTAATTGTGTGCACTGAGA 43.93
chr16 23965510 24157510 apoc4 chr16 24082558 24082598 TTTTGTGCGTGTATGGTGTGTCTGAGTATGTAGTCCTATGA 42.49
chr16 23965510 24157510 apoc4 chr16 24082614 24082654 TCTGTGTACATGTTGATGTCTGGACTAAGTTGACACACAAG 42.01
chr16 23965510 24157510 apoc4 chr16 24082788 24082828 TCAAACTTACAGATCTTTTCTTAAACCCCTCTTCCTCCCCT 42.42
chr16 23965510 24157510 apoc4 chr16 24082829 24082866 CGCCCTGTCTTCATCAATCTCTCTTTCTCTGAGAATGC 42.54
chr16 23965510 24157510 apoc4 chr16 24082895 24082932 AAAATGTTCTCCTTGCAGACAGCACCTGAAAAGAAGAC 42.07
chr16 23965510 24157510 apoc4 chr16 24082967 24083006 TGTGTCCTTTCTTTAATGGCTTCTTTATCTGGTGGAGTGT 42.01
chr16 23965510 24157510 apoc4 chr16 24083007 24083041 CTCCAGGCTAATTTTCTGCTCTCAGGTGTTGAGCG 43.26
chr16 23965510 24157510 apoc4 chr16 24083042 24083081 GGTGTTTTACATTTCTACGTTTTCCCACTGATGTGTGGTC 42.02
chr16 23965510 24157510 apoc4 chr16 24083082 24083117 CGCTGGGATACCTCAGCTTTTCTATTCTTCATGCCT 42.57
chr16 23965510 24157510 apoc4 chr16 24083118 24083158 AATTCACTTTGATAAAAGCCATTAATGCTGCATGAGGCACG 42.58
chr16 23965510 24157510 apoc4 chr16 24083272 24083308 TGTCTTAGCTGTCTTAGGCCTCAGCATTTTGAACTGT 42.33
chr16 23965510 24157510 apoc4 chr16 24083399 24083439 TACTCACTAGATGGCAGCAGATACATGTGACTATCTGTTCC 42.20
chr16 23965510 24157510 apoc4 chr16 24083519 24083559 TTGGAAAGCACATCTGTGTCATGTTGAGTAATCTCATCACA 42.15
chr16 23965510 24157510 apoc4 chr16 24083563 24083602 AAACATGCACAATTATAGCCGAGAAAGGTGTCCATAGAGG 42.36
chr16 23965510 24157510 apoc4 chr16 24083652 24083692 TTGAGCACTCTGGTTTAGAATGACTCTTTAGTACAGCAGGC 43.06
chr16 23965510 24157510 apoc4 chr16 24084265 24084305 TGAAAGAAAATCACAGCAAAGCTTTTAATTGCGGTAGTGCA 42.42
chr16 23965510 24157510 apoc4 chr16 24084328 24084365 TTTTACAACCCAGAGAAACCCTGAACATTGTTGTGTGC 42.36
chr16 23965510 24157510 apoc4 chr16 24084506 24084546 TACCCTCAACTCATGCATAGTTTTAGCATCAGCTGATGATG 42.16
chr16 23965510 24157510 apoc4 chr16 24084587 24084627 ATAGTTATTCTGAATGGTCCAAACCCAAATCTACCACAGGC 42.22
chr16 23965510 24157510 apoc4 chr16 24084693 24084733 AGAGAGAATGTGTTTCAAGTTCTCATCTTAGGAGTGTCGCT 42.48
chr16 23965510 24157510 apoc4 chr16 24084821 24084861 GCTGTGTCCATTAATACTTCTACCAAAACTGGAGTCACTGC 42.55
chr16 23965510 24157510 apoc4 chr16 24084903 24084937 TTTTCTCCACCCATCACCCATCTCAGTCCTTCTCA 43.11
chr16 23965510 24157510 apoc4 chr16 24085529 24085569 ACCAAAATGTAATCCATCCAATCCAAGTGTCCATCACTACA 42.06
chr16 23965510 24157510 apoc4 chr16 24085644 24085684 TACACATTGAGAATTCTGACTTTACCCCACTCGCAATTCTT 42.05
chr16 23965510 24157510 apoc4 chr16 24085784 24085821 TTTTGTACTCAGAGCACAGTGTACAGTAAGTGCTGACC 42.20
chr16 23965510 24157510 apoc4 chr16 24085847 24085887 AAAAGAGGGAAAAGTGTGAGTTTGGAGCTTGAAAATGTGTG 42.27
chr16 23965510 24157510 apoc4 chr16 24086139 24086179 TAAACCAAAACAGAGATGGAAAACAGACTTTGCATTGCTCC 42.19
chr16 23965510 24157510 apoc4 chr16 24086180 24086214 AGAGTGCACATTCCCCTGCTAGAGATGGACATCGT 44.52
chr16 23965510 24157510 apoc4 chr16 24086282 24086322 TCTGATCTTTAACACTAAAGCGAGTGCCATTTAACAGCAGA 42.11
chr16 23965510 24157510 apoc4 chr16 24086324 24086364 TCCTGGCAGACAGAAAGTGATTTTCATGTACAGTAAATGCT 42.20
chr16 23965510 24157510 apoc4 chr16 24086467 24086504 TTTTCATCTCACTTTACCTTCAGTCCCCATCTGCTCTC 42.01
chr16 23965510 24157510 apoc4 chr16 24086534 24086574 AGTACTGCTGTATTTGAATTCTGTGTCTGTCCAATTACGCA 42.11
chr16 23965510 24157510 apoc4 chr16 24086610 24086650 ACATTGACAACGGTATAAATTGTGCTGGATTCAATAGCCCA 42.59
chr16 23965510 24157510 apoc4 chr16 24086651 24086685 CCTTTGCATAGCAGACTGTGTGCTCACCATTGTTT 42.53
chr16 23965510 24157510 apoc4 chr16 24086686 24086725 ATCACTTTGTAAGCTGTCTGTGTACATTGCTCTTCATGCC 42.79
chr16 23965510 24157510 apoc4 chr16 24086726 24086760 ACACTCCCTCCTCTATTGTTTCCAGAGGCTGCTAA 42.94
chr16 23965510 24157510 apoc4 chr16 24086762 24086802 TGAGTGTTGATTCTCCATTCTAATGGTTTCATTGAAGGGCT 42.17
chr16 23965510 24157510 apoc4 chr16 24086935 24086975 TGCTAGTGATAAGTTAATAACGCAGCAGTATGGCTGTTTGT 42.17
chr16 23965510 24157510 apoc4 chr16 24086976 24087015 TTCTGAGACGTCAAACAATGGCGAAGTTGATATTGCTTTC 42.02
chr16 23965510 24157510 apoc4 chr16 24087651 24087691 GTTCACTGTTAAAGAAAATATGTTGCCGAGTGATGCACAGG 42.26
chr16 23965510 24157510 apoc4 chr16 24087692 24087731 TTAAAATCCGATCTGGAACAGCATGGATGAGTGAAACAGA 42.16
chr16 23965510 24157510 apoc4 chr16 24087732 24087772 GTGGAAAACTTAAACCGTTATGCAAACAGTAGGCAAATCCA 42.17
chr16 23965510 24157510 apoc4 chr16 24091095 24091131 AAAAGTGATGTAAAGCAGGAAGGTGACCGTTTAGGGG 42.83
chr16 23965510 24157510 apoc4 chr16 24091182 24091222 AATTAATGGAAATGCTGTCATCACCTTACCCTCAGACTGTT 42.04
chr16 23965510 24157510 apoc4 chr16 24091325 24091365 ACACAAGCAATCTAATGCCTAATGGAAAATGGAGGAACACT 42.48
chr16 23965510 24157510 apoc4 chr16 24091396 24091436 AATACTGCTTTTACATTCAATTGGCTGACTACCAGTGGAGG 42.40
chr16 23965510 24157510 apoc4 chr16 24091492 24091526 AAAACAGCAGCCTCACATCTCAAATCGACCACTGT 43.11
chr16 23965510 24157510 apoc4 chr16 24091693 24091733 AAAAGCTACATCTGATCAGACAAAATCACAGAGAACTGCGG 42.53
chr16 23965510 24157510 apoc4 chr16 24091769 24091806 CTTGGCTAAAAGGCATGACTAGTCAAAGAGACAGACGT 42.31
chr16 23965510 24157510 apoc4 chr16 24091809 24091848 ACACACACATCCAGTGTGTTCAAAGTTTCCTATGCAAAAC 42.30
chr16 23965510 24157510 apoc4 chr16 24091867 24091907 GGTATACTTACAAAAGAATCTTGAAGGGAACTCGTAGCCCG 42.02
chr16 23965510 24157510 apoc4 chr16 24092011 24092051 TGATTAGAAATACTCTACCAGTTCTTTACACGCACTTGCGC 42.32
chr16 23965510 24157510 apoc4 chr16 24092077 24092117 AGAGAAACTGACAATACCTGTCAGCAGCAGTTTATAATGGC 42.35
chr16 23965510 24157510 apoc4 chr16 24092137 24092177 TTAAAATCACTTTTCATGGCATTACAAACTGCACCCTGAGG 42.13
chr16 23965510 24157510 apoc4 chr16 24092319 24092359 ACAAAGACATGGTGTAACAACATTCTTCAACCAGCCATACA 42.59
chr16 23965510 24157510 apoc4 chr16 24092379 24092419 ATACATGCTTATGTGGTCCCTTGAAACACATTTGAGACACA 42.37
chr16 23965510 24157510 apoc4 chr16 24092488 24092528 TCTAGGCTCTAAAGTAAACCACTTAACCACAGGTTTCTCCA 42.28
chr16 23965510 24157510 apoc4 chr16 24092529 24092565 CAGTCTTCTCAATCTTTGTTGTAAACCCATTGCGGCA 42.32
chr16 23965510 24157510 apoc4 chr16 24093648 24093688 TCAGCGTATCAAATGTAAGGTCTGGATATTTATTTGCCGCT 42.16
chr16 23965510 24157510 apoc4 chr16 24093691 24093731 AGTGAACATCAAAATGTGATGGTAATGCAGCTGTAACTGGG 42.93
chr16 23965510 24157510 apoc4 chr16 24093732 24093769 TTTGCTGTCATCACTTTCTTCATGCCTTCCCTCTATGA 42.20
chr16 23965510 24157510 apoc4 chr16 24093770 24093808 AGATATAAGACTGGTGCCAGTGAACTGTTTTGACAGAGG 42.03
chr16 23965510 24157510 apoc4 chr16 24094113 24094153 AATTTCTGGTTTCCATGACGGAAATCTGGTCACCTTAATCT 42.16
chr16 23965510 24157510 apoc4 chr16 24094154 24094190 GGTTGCCATGACAACCTAACAAGTTTGTTGCTGATCT 42.35
chr16 23965510 24157510 apoc4 chr16 24094204 24094244 TATCTTGAATGACCCATGGAGTGTGAACTTGCAGATTTACG 42.33
chr16 23965510 24157510 apoc4 chr16 24094249 24094286 AAACTGAAATTGGGATCGGCCAGATAGACTGATTCAGT 42.10
chr16 23965510 24157510 apoc4 chr16 24094347 24094387 AATCAGTAAAGAGAAAACAGAAGCTAACCTGGCACTACCAG 42.02
chr16 23965510 24157510 apoc4 chr16 24094391 24094431 CTGCAAAGTAAACAAGGGGATCACGAAAATCACTAAAAGCC 42.32
chr16 23965510 24157510 apoc4 chr16 24094515 24094555 ACTTGTCTTTCAGGAAGAAATACATACAGCTTGAGAGGCAG 42.03
chr16 23965510 24157510 apoc4 chr16 24094556 24094590 ACAGGGCATCACGAGGACTCGAGTAGAGCTGATAA 43.89
chr16 23965510 24157510 apoc4 chr16 24094591 24094627 ACAGACAAGGCTCAGCTATGTGAGTAATGTCAAGGTC 42.16
chr16 23965510 24157510 apoc4 chr16 24094628 24094668 TTCCTGCTATCTTTCCTTTAATGCATGAGAGATTCCCTCCC 42.96
chr16 23965510 24157510 apoc4 chr16 24094669 24094709 AAATACTGACAACCATAAAACAGCCATACTTGTCCTGCTGG 42.66
chr16 23965510 24157510 apoc4 chr16 24094710 24094745 TGTAGCTGTCTCTGCAATCTCTCCTCATCAGTCACA 42.67
chr16 23965510 24157510 apoc4 chr16 24094807 24094847 TTGAAGTAGCAAAGCGAGATAATTTTGCTAATCTGCAAGGC 42.09
chr16 23965510 24157510 apoc4 chr16 24094848 24094884 TGGTTTGATAACATTCTGCTCTGAACCCAAGCACAGT 42.82
chr16 23965510 24157510 apoc4 chr16 24094885 24094919 AGGGGTTGTGATGGAGGGACGAGGATAATGACAAA 43.33
chr16 23965510 24157510 apoc4 chr16 24095753 24095793 GTTGCCTAAAATGATTGAATGTTAACCAGAGCATGACCTCG 42.09
chr16 23965510 24157510 apoc4 chr16 24095799 24095839 ACTGCTGTTGTTTATGCAAATTTGTTTCTGTCATACCGAGC 42.41
chr16 23965510 24157510 apoc4 chr16 24095851 24095885 GCAGCTCACACACCTGCCCTCAGGTGACAGAAATT 45.99
chr16 23965510 24157510 apoc4 chr16 24095909 24095949 TGCTTTGCTGCTGCTTATCCATCTACTATTAAAGCAAAAGC 42.02
chr16 23965510 24157510 apoc4 chr16 24097178 24097215 TTTTAAGGCACTTCTGCTCATCAGACCAAAGTACAGCA 42.52
chr16 23965510 24157510 apoc4 chr16 24097699 24097739 AGAAATACAGAGTGGATCCATATTGGCAGAAAATGGAGAGC 42.10
chr16 23965510 24157510 apoc4 chr16 24097762 24097802 TCATCACTAAATCAATGCAATGGATCCAGACATCATTGCCT 42.42
chr16 23965510 24157510 apoc4 chr16 24097814 24097854 ATGAAATCCATAACAACATGCTTGAAAGCGCCTAATACAGC 42.17
chr16 23965510 24157510 apoc4 chr16 24097855 24097895 TGACTCACTCTTTTCCTCTGTCTAAATATTCACGCCATCCC 42.87
chr16 23965510 24157510 apoc4 chr16 24098052 24098092 TCTCAGTATCAAACTCTATTAGCATGCATTTGCTCCTGTGC 42.38
chr16 23965510 24157510 apoc4 chr16 24098093 24098127 TGATGTTCTGACAGGTGGATGAGCTCCTCTTAGGA 42.57
chr16 23965510 24157510 apoc4 chr16 24098132 24098172 AACTGTCAGAATCGATGATTTAAGATGGATCCGCAAATGCT 42.43
chr16 23965510 24157510 apoc4 chr16 24098277 24098317 AACGATTCCCTTGTATGCAAATCAACACAGGAGGAATTTCA 42.67
chr16 23965510 24157510 apoc4 chr16 24098319 24098354 TGCGTCGACAGAAACCTGGCAGGTTGAGGCAAGAAT 46.95
chr16 23965510 24157510 apoc4 chr16 24098355 24098393 GGCCTGCTGTAGAAGAAGGTTTTATGGTATATTGGCTGT 42.36
chr16 23965510 24157510 apoc4 chr16 24098394 24098428 GTCAGCTGTCTCGAGGTTAAGGTAGGCAGCTCACT 44.61
chr16 23965510 24157510 apoc4 chr16 24101546 24101586 ATTTTATCTAGTGACACAGACCATACGCTCTGTGACCATGC 43.11
chr16 23965510 24157510 apoc4 chr16 24102013 24102053 TTTCGTCAAGCATTATTGCATACACGAGTCTTTAGTGACCC 42.50
chr16 23965510 24157510 apoc4 chr16 24102054 24102091 AGTCCTACAGTATGTCATCCAATTCTCTTGATGGCGGT 42.80
chr16 23965510 24157510 apoc4 chr16 24104427 24104467 TTTCAGTCTCATTTCATTTCAGTGTCTTTCAGCCACACTCT 42.23
chr16 23965510 24157510 apoc4 chr16 24104542 24104582 TACAATGTAATCAAACTATGCATTTGTTTGCTGTGTGCCCC 42.40
chr16 23965510 24157510 apoc4 chr16 24104909 24104949 AATATTTTGGGCCCACTAAATATTTGCTTAGGCTTTGCTGC 42.46
chr16 23965510 24157510 apoc4 chr16 24105815 24105849 TGCTATTGCCCACACCAGATACCATTCACCCTTAT 42.32
chr16 23965510 24157510 apoc4 chr16 24105924 24105964 TGTTCGAGTCTTTGTTTGTCGATACCTGTATGGTTTCAGAG 42.01
chr16 23965510 24157510 apoc4 chr16 24107408 24107442 ACTGGCCATCACACATGTTTCCAGTGTCTGAGATG 43.01
chr16 23965510 24157510 apoc4 chr16 24118621 24118661 TTATGTTAAGAAGACCTGAAGATGCTGCAACCAATAAGCCA 42.27
chr16 23965510 24157510 apoc4 chr16 24119565 24119605 ACATTATGGTGTCCGAAGTCTCTTTGTTAAGAAGCTTGTGT 42.10
chr16 23965510 24157510 apoc4 chr16 24120504 24120544 TTATACTCTTCTAAAGGCTGTAACACCAGAATGGCTGTCGG 42.85
chr16 23965510 24157510 apoc4 chr16 24123649 24123689 AAGTTCATTCTAATTTTGCAGCATTTCCAGTTTCCAGGTCC 42.15
chr16 23965510 24157510 apoc4 chr16 24123855 24123892 GGGGAACTTTAGGAAACCAGGAAAAGGTGTGAACTACA 42.43
chr16 23965510 24157510 apoc4 chr16 24128031 24128071 TTTATAGGGGTTTTCTCATTGAGTTCAACTGGTCTGTTGGC 42.49
chr16 23965510 24157510 apoc4 chr16 24129038 24129078 ATGGTGAATGGTAATGAATTTAATTCTTGGGCTCTCACCCA 42.29
chr16 23965510 24157510 apoc4 chr16 24129215 24129255 TGACATTTCTGTATGTGAATGATGACATCACATGCTGCACT 42.50
chr16 23965510 24157510 apoc4 chr16 24134705 24134739 GCACGGTGCATTTGGTGTGCAAGCCCCTTTATTCT 45.75
chr16 23965510 24157510 apoc4 chr16 24135021 24135061 AACATAAATATGAAACTGACCTCAGCGGAGGATGAAATGCT 42.18
chr16 23965510 24157510 apoc4 chr16 24135388 24135428 TAAAATCGGTTTCTGCTTTCTGAACAATAAATGTGCCAGGC 42.36
chr16 23965510 24157510 apoc4 chr16 24137271 24137311 ACCAACTCATGCTTTAACTGCTCATTAAAGTGCAAATGTGC 42.61
chr16 23965510 24157510 apoc4 chr16 24137312 24137346 AAGGTCACTATAACACTGCTCCAGCTGTCATCTGG 42.23
chr16 23965510 24157510 apoc4 chr16 24137404 24137444 AGCATTTATAGTTTCTCTGCCTTTCTTCATGTTTGTCCCCT 42.18
chr16 23965510 24157510 apoc4 chr16 24137562 24137598 TTTTCTCTCTCTAAACAAGGACGTGTCCCTCTGGTGC 43.42
chr16 23965510 24157510 apoc4 chr16 24137620 24137654 CAGCAGCGCTCGTCTCCAGGGAGGAGATGCTATTG 46.72
chr16 23965510 24157510 apoc4 chr16 24137655 24137694 TTTCCTAGTCCCACTGCTCTCATTCACAATTATTACAGCC 42.06
chr16 23965510 24157510 apoc4 chr16 24137695 24137729 ATTACTGGCTCTCTCGCTCCACGCAGTCTGGGATG 46.27
chr16 23965510 24157510 apoc4 chr16 24137730 24137769 GAATATGAACAAAGAGGCTGTTCTGCTGTTGTTTCTGGTG 42.21
chr16 23965510 24157510 apoc4 chr16 24137807 24137841 CCACGCAGCAGCCTACACCCTCCTACACACAAACA 46.98
chr16 23965510 24157510 apoc4 chr16 24137852 24137890 TTTTCATAAAGTGTCCCCAGAAGTGACCCCATCATACAC 42.28
chr16 23965510 24157510 apoc4 chr16 24137900 24137935 GGGGAGGCTCTCCAAAGAAATAATGGATCACTGAGC 42.79
chr16 23965510 24157510 apoc4 chr16 24137938 24137972 GGGGATGAAAGTTCAAAACCATCTAATGCAGGCCA 42.26
chr16 23965510 24157510 apoc4 chr16 24138653 24138693 TCTATGCTATTCCACAGACTACACCACTTCTTCACACAACT 42.38
chr16 23965510 24157510 apoc4 chr16 24139337 24139371 TTTTCACAAGGAACTTAGTGGTCAGCAGCGCAGTG 43.61
chr16 23965510 24157510 apoc4 chr16 24139454 24139494 TCAATAGTGTCAAATGCAATCTGTACGCTCATAATTGCCCC 42.82
chr16 23965510 24157510 apoc4 chr16 24139495 24139534 TGGGCCAACTCACAAACAACACTCAAGACTAATGAATAGG 42.53
chr16 23965510 24157510 apoc4 chr16 24139539 24139579 AAAATGGCTGGCCATATGTCCCATTTAGTTCATGGAAATTG 42.22
chr16 23965510 24157510 apoc4 chr16 24141244 24141284 AATATGCACCCATTTTGAGCCAGACTTACAGAAAACCTTGA 42.56
chr16 23965510 24157510 apoc4 chr16 24141309 24141343 CCACAGGCCCCGCGGTCACTTGGCAGATAAATTTT 46.57
chr16 23965510 24157510 apoc4 chr16 24141344 24141381 TTGTGATCGTCCACTGTGACTTGGGAGATATTAAGGGA 42.59
chr16 23965510 24157510 apoc4 chr16 24141392 24141432 TCTATGGTATAGCGATCTGTAAATGTTCCAGCATCAGAGCC 42.70
chr16 23965510 24157510 apoc4 chr16 24141433 24141467 TACGGAGGACTTGTAGGCGACTTGCTTTCTGCCTC 45.06
chr16 23965510 24157510 apoc4 chr16 24141635 24141674 AAAGGTAACCACAGCCATGTTGAAATAAAGCCATATTGCA 42.02
chr16 23965510 24157510 apoc4 chr16 24141838 24141878 TAGCGAGTTACAAGCATATCCATTCATTTGTCAGCAATGCC 42.95
chr16 23965510 24157510 apoc4 chr16 24142484 24142524 ATTAACCTATTTCATATCGGGTCATATCGGGTTGTTTGCGT 42.05
chr16 23965510 24157510 apoc4 chr16 24142594 24142628 TTTTCCAGCCTTTTGCACTACCAGATTGTGTGCCA 43.67
chr16 23965510 24157510 apoc4 chr16 24142629 24142663 CATCAATGGTGCTGGCATTGTGCATTGCGCACACT 46.31
chr16 23965510 24157510 apoc4 chr16 24142795 24142835 TTAAAATCTTTATGTCAAAACATCCAATCCTCCGGAGGCCA 42.34
chr16 23965510 24157510 apoc4 chr16 24142836 24142875 AGTCTGATGTGAGAGCAGAAATCCTGGTACTACCAAAACT 42.53
chr16 23965510 24157510 apoc4 chr16 24143002 24143042 TTTTGCTTTTGATTGGGACTTTTGGTCAAATCGGTAACTGT 42.18
chr16 23965510 24157510 apoc4 chr16 24143172 24143212 GATATACAAATCAAACACGTCAAAGAAGGCAGAAAGTGGCC 42.17
chr16 23965510 24157510 apoc4 chr16 24143316 24143356 TTGAAGTTTACTGTAACTAGGACCTTTACCCCAGTAGCTGC 42.69
chr16 23965510 24157510 apoc4 chr16 24143423 24143462 AGTTTGCTCCCTCCCACTAGTTATAGTTACTGAATCAGCA 42.31
chr16 23965510 24157510 apoc4 chr16 24143490 24143525 AAAACTCTCCAAAAGCCAAAACCTTGCCCCTCTAAC 42.36
chr16 23965510 24157510 apoc4 chr16 24143690 24143724 CCTCTGCAGAGGTGGTGTACGTACAGGGCAGCATG 46.85
chr16 23965510 24157510 apoc4 chr16 24143730 24143769 ATCTCCTTTAAGAACGTGCATTTCTGGATTCACCTTGACT 42.14
chr16 23965510 24157510 apoc4 chr16 24143852 24143892 TTATTTGAAAACTGTACTTGTTTGGAGGGAAAGACCCAGGG 42.51
chr16 23965510 24157510 apoc4 chr16 24143901 24143936 GGGGAGTGAGCAACACTCATAATAATTTGGCAGACG 42.03
chr16 23965510 24157510 apoc4 chr16 24143937 24143971 TCTTTTCACCACAGCAGCATCAGAGTCACACACAG 43.15
chr16 23965510 24157510 apoc4 chr16 24143972 24144008 TCAGAAATGATCCACATGCTGTGAGTCTGAAACAGCC 42.94
chr16 23965510 24157510 apoc4 chr16 24144009 24144043 ATTGTGTTCCCGCTGCCTCCAAACATGAAGCCCAG 46.58
chr16 23965510 24157510 apoc4 chr16 24144044 24144078 CTGCACAGAACCAGGTGCAAGAGAGAGCCAGGAAA 45.65
chr16 23965510 24157510 apoc4 chr16 24144079 24144113 AAAGGGCGGTCGATAACCCTTTGCTCTCATCAAAT 42.97
chr16 23965510 24157510 apoc4 chr16 24144414 24144453 ACCATGCTGCTTAACATTCATGTGGAAACTGTTTGAAGAG 42.13
chr16 23965510 24157510 apoc4 chr16 24146146 24146186 GTAATTTATGTTCTTCACTTCACTCCCACTTTGCACAAGGC 42.16
chr16 23965510 24157510 apoc4 chr16 24146267 24146307 TGGTGTAGCCTTGTTTAGAAAGATCACATGAGAAATGTGGC 42.61
chr16 23965510 24157510 apoc4 chr16 24146308 24146342 ATCGGGACAGACAATAATCTCCCCTAGGATCCTCC 42.47
chr16 23965510 24157510 apoc4 chr16 24146348 24146388 TCCTAGATCCCTTTGGCTGATAGACAACACACATAAACACA 42.63
chr16 23965510 24157510 apoc4 chr16 24146389 24146423 CACCCGCTAACATTCTCATGACTCCCACCCGGAGC 46.94
chr16 23965510 24157510 apoc4 chr16 24146424 24146458 ACAGAACCCAAACAAACAGCTCCTGTTCAGTGAAG 42.10
chr16 23965510 24157510 apoc4 chr16 24146459 24146495 AGAACAACTTCACAAGCTGAGTGAAACAAGCAGAGGC 43.40
chr16 23965510 24157510 apoc4 chr16 24146496 24146533 TGTGCTTTCGCTTTAAAACTGAATGAGTGCAACACAGG 42.71
chr16 23965510 24157510 apoc4 chr16 24146534 24146568 AGCCAGCGCACACCAGTCAGATACTATGGGCACAT 46.59
chr16 23965510 24157510 apoc4 chr16 24146612 24146652 TAAAACACATCACTTTTGCAAAATGCCCATATGTGGCAAAC 42.02
chr16 23965510 24157510 apoc4 chr16 24146808 24146848 TGCTTTAGAAGTTTACAGTTTCAGTTGCATAGCCCTTACCT 42.06
chr16 23965510 24157510 apoc4 chr16 24147088 24147128 TTCCTTTAGTGATTGACATTGAACGCTTCAAAGAGCTCAGT 42.37
chr16 23965510 24157510 apoc4 chr16 24147129 24147163 ATGTAATAGTGGGGTCAAAGGGGTCAAAGGTCAGT 42.05
chr16 23965510 24157510 apoc4 chr16 24147217 24147257 TGCAGTCATAAACTGTTTCCCTTGATTTGACCATCTTCTCA 42.21
chr16 23965510 24157510 apoc4 chr16 24148582 24148622 AAGCTCACTTCAGTTCCACTTCTCTCTTTTACTCTCACTGC 42.97
chr16 23965510 24157510 apoc4 chr16 24148637 24148677 TACTATATGTCCACTCTTCTTTTCTGCCTATACGGGAGCAG 42.09
chr16 23965510 24157510 apoc4 chr16 24148678 24148712 CTGCACAGACAGAGGGGCAATTAAAGGGCAATTAG 42.36
chr16 23965510 24157510 apoc4 chr16 24148719 24148753 CTCCGTTCAATCTCCACCTCAGCAGGGGCTGGATG 46.89
chr16 23965510 24157510 apoc4 chr16 24148770 24148805 ACGTGCGGGTGGGTGCGAATGATAGCAAGTGGTAAA 46.95
chr16 23965510 24157510 apoc4 chr16 24148859 24148893 GACTGTGAGCAGCAGACACATCGACAGACACTCAC 44.23
chr16 23965510 24157510 apoc4 chr16 24148951 24148988 TACAGTATTTATGAAGCGCATCAAGTCTGCACACTGCA 42.64
chr16 23965510 24157510 apoc4 chr16 24148999 24149039 TCAAGGCAGTTTTCAGATGGATGGATCATTACAGTATTGGC 42.48
chr16 23965510 24157510 apoc4 chr16 24149047 24149081 GGCAAGACAGAACTGGGCCAGCCGACTTCAGAGAG 46.99
chr16 23965510 24157510 apoc4 chr16 24149085 24149119 GAGAGCTGCTGCAGTCAAAGGCTGCCATCACACTT 46.27
chr16 23965510 24157510 apoc4 chr16 24149131 24149171 TCTATCCTAAAGCGTTAGCTGAACAGTATCCTTCACACACA 42.37
chr16 23965510 24157510 apoc4 chr16 24149172 24149206 CGCACAGTAGGAGAACAGATGCAGCTGTGAACTGA 44.07
chr16 23965510 24157510 apoc4 chr16 24149207 24149241 GTCAGCTGCCTCTCTATTTCAGCTTTCAGGGTCTG 42.84
chr16 23965510 24157510 apoc4 chr16 24149295 24149335 AGTATTAGTAACAAAGCAGATGCTGAGAAAAGACTTGCGCA 42.38
chr16 23965510 24157510 apoc4 chr16 24149393 24149433 ACAGTAGTACAAGGGAAATCCAAAAGACATGATCAGTGTGC 42.32
chr16 23965510 24157510 apoc4 chr16 24149469 24149503 ACGAGGAACAAGGCAATGCTCAACACACAGGAAAA 43.56
chr16 23965510 24157510 apoc4 chr16 24149504 24149543 CAAACCAGGAAACCACTTCGTACCAAAATAAGACTCAGCA 42.73
chr16 23965510 24157510 apoc4 chr16 24149613 24149647 CTGTGTGTGCGTGTCCAGATTGTTGTCAGCAGCTG 45.38
chr16 23965510 24157510 apoc4 chr16 24149648 24149682 TAGGAGTTGATGTGCACAGTAAGTTCTGGGCGTTG 42.89
chr16 23965510 24157510 apoc4 chr16 24151682 24151716 GTCCTTTCTTTCATCTAAAAGTGGGCCCTCCCCTG 43.01
chr16 23965510 24157510 apoc4 chr16 24151756 24151790 AACTGCCAGCGCAAGCACCCACAGAGAGATTGATG 46.28
chr16 23965510 24157510 apoc4 chr16 24151795 24151835 ATGCAGATGAATGGTGTGTATACAGTATCTTTCCACTGTGC 42.25
chr16 23965510 24157510 apoc4 chr16 24151836 24151870 GGACAAACTGTGCACTTATGTACGCACACACACTC 42.44
chr16 23965510 24157510 apoc4 chr16 24151913 24151947 GATCCCTCCCTCATGGGCGAAAGCTTCCAATGTAA 44.17
chr16 23965510 24157510 apoc4 chr16 24151948 24151982 ACTCAATTCTCCATTAACAGCAGCTCGCAGGTACA 42.51
chr16 23965510 24157510 apoc4 chr16 24151984 24152024 AGTCTACATGACATGTAAGCTGTCTGTCCATTCTCTGAAGA 42.13
chr16 23965510 24157510 apoc4 chr16 24152025 24152059 CTCAAACAACAGGAGCCGTGGTGCATGTTCTCACA 44.89
chr16 23965510 24157510 apoc4 chr16 24152060 24152094 CTGGTTGATGCATAGTTGGGTGTTGCTTACAACCT 42.11
chr16 23965510 24157510 apoc4 chr16 24152139 24152178 AAAACAAAGCATTCCACTCTTTAAAGCGATCGTTCAACCA 42.18
chr16 23965510 24157510 apoc4 chr16 24152270 24152310 TATACTTATTACTGCCAGTTTCCCTAAAGCTTGCATTGGGG 42.24
chr16 23965510 24157510 apoc4 chr16 24153128 24153168 TATCAGAAAACTACTTTAACGGTGTGTGCAGATGCTTCACA 42.19
chr16 23965510 24157510 apoc4 chr16 24153342 24153382 AAAATGAATATACGATGAGGATCCCTTTTCAGTCTGCTGCA 42.04
chr16 23965510 24157510 apoc4 chr16 24153390 24153430 TATATCAGCCATAGGCCACATGCAGTTCACTTTTACTTTCA 42.03
chr16 23965510 24157510 apoc4 chr16 24153493 24153531 AACCTTCTGGCGAATATCCAGAAGAAACTGAATGGATGA 42.02
chr16 23965510 24157510 apoc4 chr16 24153532 24153566 ACATGTCTTTCTAACCGCATGTGACAGTGGGTCAG 42.92
chr16 23965510 24157510 apoc4 chr16 24153567 24153603 CACAGCTCAGCAGCTGCATTCAATTCAAATGTTCTGT 42.80
chr16 23965510 24157510 apoc4 chr16 24153608 24153648 AAACGACCTATGTATCTGTCAAATGCACAACCAGTGAATGC 42.97
chr16 23965510 24157510 apoc4 chr16 24153649 24153683 AAAAGACACCAAACACAGGCTGAAATCAAACCCCA 42.41
chr16 23965510 24157510 apoc4 chr16 24154095 24154135 ACAATGCAGCAGAAGCAAAATAAAGAGAACATGCACAAACA 42.59
chr16 23965510 24157510 apoc4 chr16 24154181 24154221 TGTCCACAATTAACACTGAACTGAGCAGTTTCACATTCAGA 42.33
chr16 23965510 24157510 apoc4 chr16 24154273 24154307 AAAACAACAGACACCCGTGCTGATGAAAGCAGCAC 44.27
chr16 23965510 24157510 apoc4 chr16 24154477 24154517 AATAAGCCTTAAGTATGGCTTCTGGAAACTAACCCAAGTGC 42.44
chr16 23965510 24157510 apoc4 chr16 24154646 24154686 TTTACGGAGGGCTGTAATTTTCAGTGTTGATGTTGTTCTGA 42.39
chr16 23965510 24157510 apoc4 chr16 24154687 24154724 ATGTTATTGCTATGGAAACAGGGTATCAGGCAGGACTG 42.31
chr16 23965510 24157510 apoc4 chr16 24154725 24154759 CCATGGGGAACAGCAGTGAGTGGGAAGTGAGAGTT 45.28
chr16 23965510 24157510 apoc4 chr16 24154760 24154794 TCAGGGCAGCCTCAATGTCAGCAGTGTTACAGCTG 45.81
chr16 23965510 24157510 apoc4 chr16 24154795 24154829 GATGACATTCACTACTGCTGATGCTGACAGCACAC 42.13
chr16 23965510 24157510 apoc4 chr16 24154830 24154867 GTCAGGACTCAAACTTCAGTCCTTTCCTCACACAAAGT 42.41
chr16 23965510 24157510 apoc4 chr16 24154889 24154929 TTAAGATACAGAGCAGAAGTCATGTAGACCACCTTTGTGCA 42.67
chr16 23965510 24157510 apoc4 chr16 24156200 24156239 AAAACAAGACAATAGCGACTTTATAGCAGGAAGTGGGTGA 42.10
chr16 23965510 24157510 apoc4 chr16 24156352 24156388 TTAATAGATGTAGAAGGTGGAGAGGGGCATGATGGGT 42.47
chr16 23965510 24157510 apoc4 chr16 24156389 24156423 CCATGTAAGGCCTGACATCAGTCATCACTGCTGTG 43.18
chr16 23965510 24157510 apoc4 chr16 24156424 24156458 ATGAGACAAGAACAGGTGCAAGAGCACCAATAGCA 42.86
chr16 23965510 24157510 apoc4 chr16 24156628 24156664 GGGAAATAAGAAGTGAAACTGCGGTTGGGAAACAGAC 42.31
chr16 23965510 24157510 apoc4 chr16 24156818 24156858 TAAATCATGTGAACTTGAGTCACTCTAGTCAGCTGTTTGCC 42.23
chr16 23965510 24157510 apoc4 chr16 24156869 24156909 TCTCATCTCATCCCAATTATTGTCAACTTTGAGCCTGTCAC 42.23
chr16 23965510 24157510 apoc4 chr16 24156910 24156945 AAGCATCAAATGCAGACATTCCTCATCCTCATTCGC 42.27
chr16 23965510 24157510 apoc4 chr16 24156985 24157023 AATTCGTATTTCCTGTTTGTGTGAAATGCATGACTGCCA 42.22
chr16 23965510 24157510 apoc4 chr16 24157105 24157145 TGCAAAATAGCATACACACACAGCTTTCATGAAGTTTTGCA 42.43
chr16 23965510 24157510 apoc4 chr16 24157437 24157473 TAGGGTTCACCAGATTCACCAATGATAGGGTGTTCAG 42.01
chr16 23965510 24157510 apoc4 chr16 24157474 24157509 ACATTCAGTTTTCCTCAGGACAGTCCCATTTCAGCA 42.64
chr19 17710393 17960393 klf2b chr19 17710878 17710913 GGCCTTAAGCTCATTGACTCATGTTGTTGTTGCTGT 42.44
chr19 17710393 17960393 klf2b chr19 17710970 17711004 AAGACTGGCCTCGAACAGGTCCTGTGCTCATTGTA 44.86
chr19 17710393 17960393 klf2b chr19 17711005 17711039 TAGAGTGAAGAGGCCAGCAGGAGGGATCATGCTCC 45.89
chr19 17710393 17960393 klf2b chr19 17713372 17713412 ATAACAGAAGTATGAAGAAAGGCAGTTTTAATGGCGCCTCT 42.27
chr19 17710393 17960393 klf2b chr19 17713413 17713447 GTTTTCTCAGGCTGGACATTGACCGGCTGCAGTAC 44.95
chr19 17710393 17960393 klf2b chr19 17713448 17713482 GTGAGCGGCGTCACCTGCACATCATGACTAACACT 45.78
chr19 17710393 17960393 klf2b chr19 17713486 17713526 CCACTTCTACTATCATATCCGTTATCCTGACAGCAGATCCA 42.01
chr19 17710393 17960393 klf2b chr19 17713535 17713569 CGGAGCTGAGCGAGAGAGGACACCGACTGATCAAA 46.06
chr19 17710393 17960393 klf2b chr19 17713595 17713635 TTCATGAGTATGAGTGAGTGACTGAACACGTACATCACAGC 42.93
chr19 17710393 17960393 klf2b chr19 17713636 17713675 TTAATCTGTTAATACACTGACGCACTGGTGGAAACACACA 42.26
chr19 17710393 17960393 klf2b chr19 17715515 17715555 TGCTTTAAAGGTTAGGGTTACATTTCACGTAAACACGCTCA 42.46
chr19 17710393 17960393 klf2b chr19 17715556 17715596 AAGTTACGTCCTTTTAGCGTTCTGTGCATGTCAGAAAATGA 42.58
chr19 17710393 17960393 klf2b chr19 17715597 17715637 TGACCTGCCAAACAAATCTTCGGAGAATGCTAAGATATTGC 42.80
chr19 17710393 17960393 klf2b chr19 17715699 17715739 AAAACAGCTCAAAGTGACAGCAACGCTAAACTTAATCAACC 42.33
chr19 17710393 17960393 klf2b chr19 17715740 17715780 CATCCTTCAAATCTCAGCATTCCTGTCTAAAATGAGCGAGG 42.65
chr19 17710393 17960393 klf2b chr19 17715817 17715857 TTGTCAAGCTATTTAAATCTTCCCTGTTCATGTGAGCAGGT 42.25
chr19 17710393 17960393 klf2b chr19 17717056 17717096 TATTTTACTTAACATCCGGGAGGCCAAATTGATGCAACTCT 42.34
chr19 17710393 17960393 klf2b chr19 17718215 17718255 TATGTAAACTCTTAGCTAAGCACTGGATGTTTGACAAGCCC 42.20
chr19 17710393 17960393 klf2b chr19 17718288 17718322 AAAATGACAGTTGCGTAAGAGACGGAAACAGGCAG 42.22
chr19 17710393 17960393 klf2b chr19 17718374 17718409 AAAAGCGTTTACGCATTTGTGCACGACGAATTCTCC 43.12
chr19 17710393 17960393 klf2b chr19 17718432 17718466 AAAACAAGGCCAGCAGGTATGTTTGACAGGTGAAA 42.24
chr19 17710393 17960393 klf2b chr19 17718467 17718503 TGCGTGGAATGTGTATATTTTGCAACGCTACTCAGTG 42.11
chr19 17710393 17960393 klf2b chr19 17718504 17718538 CTGCAATGAAAACACGCCCGTAACTGTACGCATGA 43.90
chr19 17710393 17960393 klf2b chr19 17718566 17718605 AGATTATTACGAGCATCCTCTGCAAGCAAAACAGATAGCA 42.19
chr19 17710393 17960393 klf2b chr19 17718883 17718922 TCGATAACAGGATTGCTCAAAACAGTCCAAATGAATGCAG 42.01
chr19 17710393 17960393 klf2b chr19 17722790 17722830 TTTCTATCCTTTCACCCTGATGGCTTCATAACAGACACAAC 42.23
chr19 17710393 17960393 klf2b chr19 17722901 17722941 TCTCCTTCTGAAGTATCTGACTCAGCACATCTTTCATCTCG 42.37
chr19 17710393 17960393 klf2b chr19 17722942 17722982 GCACTTATTTTACTGGCTTTATGAGTCTTGGAGCTGTCAGA 42.17
chr19 17710393 17960393 klf2b chr19 17723007 17723047 TTTCATATCTCAATTTGGCTGCATGTTATCGGCAGAATCCC 42.93
chr19 17710393 17960393 klf2b chr19 17723048 17723085 AGCCATGCAATGGTTTGTGTAAAGTGTCTGTAATTGGT 42.04
chr19 17710393 17960393 klf2b chr19 17723086 17723124 TTCCACTGGAGATAGCGAGCAGCTGTATCTTATCTTACA 42.21
chr19 17710393 17960393 klf2b chr19 17723125 17723159 GTGTGTGTGAATCACTGTAGTGTTGTGTTGGCACT 42.16
chr19 17710393 17960393 klf2b chr19 17723160 17723194 AGAAACCCTCTGTGTGTGCTAGAGAATAGGGGAGT 42.59
chr19 17710393 17960393 klf2b chr19 17723208 17723242 GGTATCGAACCTCACCCTGCGCTGTGACTCACCTG 46.76
chr19 17710393 17960393 klf2b chr19 17723248 17723282 CTCCTGTGGGCGGATTGAGACGGAGACACTCTGTC 46.29
chr19 17710393 17960393 klf2b chr19 17723283 17723317 TGCACACTTCTGCACCTCTGATAAACACTGCTCAT 42.81
chr19 17710393 17960393 klf2b chr19 17723344 17723384 TGCTACATGCATAAATGCAAAAGCAATCTTACGAGTTTGGC 42.64
chr19 17710393 17960393 klf2b chr19 17723385 17723420 AGAAGCTGACGTGGAAGCATCAGTGTTTGTTTTAGG 42.03
chr19 17710393 17960393 klf2b chr19 17723921 17723957 ACACATTTGTACAGTGCAGTGTTTTGACCTCTTTGCT 42.09
chr19 17710393 17960393 klf2b chr19 17724872 17724908 TTTTATCAAGCAACGGGTGATCACGGGTTAACTCACT 42.60
chr19 17710393 17960393 klf2b chr19 17724915 17724951 AAAATGCCAAGCTATTTGCGTTAAACGCAACAGGTTT 42.05
chr19 17710393 17960393 klf2b chr19 17726021 17726061 TGTACACTTCTACAACTCTGATAAGGACTGCTCATTGGACA 42.24
chr19 17710393 17960393 klf2b chr19 17727254 17727294 ACGAACTCAAACATTTCTCCTGGAAATCCTCTGTTCATTCA 42.16
chr19 17710393 17960393 klf2b chr19 17727341 17727381 ATTCCTCCTAAGAAGCAATAAATGTGCATGGCTCATGATCT 42.16
chr19 17710393 17960393 klf2b chr19 17727382 17727421 GCAGTGTGTTCTGGAGAACGCAGTTAAGAAATTCATTACG 42.09
chr19 17710393 17960393 klf2b chr19 17727422 17727461 ATGCAATTATACAACCTTCACTCTCATTCCTCTGCTGTCC 42.22
chr19 17710393 17960393 klf2b chr19 17727462 17727499 ATCTGTACAGGTATGACTGATAAGGCAGTCACTCAGCA 42.42
chr19 17710393 17960393 klf2b chr19 17727545 17727584 TACGGAGTAGTAAAACACATTAAGCAACACACACACTCGG 42.31
chr19 17710393 17960393 klf2b chr19 17727585 17727621 TCATCTAAGGACAGACACACCTTCAGCACTTGAAAGC 42.56
chr19 17710393 17960393 klf2b chr19 17727657 17727697 AATGACTGATATCAAACACACCTTTTCAAGTGCACAGGAGA 42.30
chr19 17710393 17960393 klf2b chr19 17729214 17729248 AAAAGCAACAACCTTCAGCAAGTGCCACAGCAACT 44.36
chr19 17710393 17960393 klf2b chr19 17729347 17729387 ATTTTCTTTTAAATCTCAGGTGACGCAACTAAATCCCCGGT 42.52
chr19 17710393 17960393 klf2b chr19 17729437 17729471 CATCAGCCATTGAGCTGCAGCGAAGGTCACTAAGG 44.87
chr19 17710393 17960393 klf2b chr19 17729472 17729510 TGATTCACACTAGAAATTCAACACAAAAGCGAGGGCTCA 42.69
chr19 17710393 17960393 klf2b chr19 17729511 17729545 TCCAGCGCAGTTCCCATCCGATCTATCATGACTCA 44.50
chr19 17710393 17960393 klf2b chr19 17729546 17729581 TACACTTCAGTCACAATAAAGCAGAGCAGGCTCACA 42.34
chr19 17710393 17960393 klf2b chr19 17729586 17729626 TCCCAGAAGTCTTTGTTCGGAGACTCTGAAAGTACAATAGC 42.75
chr19 17710393 17960393 klf2b chr19 17729627 17729661 TGGTTAAGGAGACTAACCGGGGCGGATGGACTAGT 45.32
chr19 17710393 17960393 klf2b chr19 17729662 17729698 TTACCATTCCATAGGAGCCTCAGGTGACTCAGTTACA 42.41
chr19 17710393 17960393 klf2b chr19 17732060 17732100 AAGTCAAGCGTAAAACACATTACAGTAATGACGACTGAGCG 42.61
chr19 17710393 17960393 klf2b chr19 17732185 17732223 AAAATGACCCAAACACGAACATTTCCAACCAATTTTGCG 42.33
chr19 17710393 17960393 klf2b chr19 17732224 17732261 ACATCACCAGTTCCTGTATTGTAGACTTGACCTCCTGA 42.40
chr19 17710393 17960393 klf2b chr19 17732328 17732368 ACATCGTGATCAGTAAAGTTAATCAGTGTCGTCCTCCTTGT 42.61
chr19 17710393 17960393 klf2b chr19 17732369 17732403 AGGAAACGCTGATAAACACACGTCCTGCTTGTGAG 43.29
chr19 17710393 17960393 klf2b chr19 17732404 17732438 TCCTTCATCAGAGCCACTGACTCAACATGCTTTGT 42.68
chr19 17710393 17960393 klf2b chr19 17732439 17732476 GCTGTATGATGGTCTCAGTCAGTGCATTGTATTTGGGA 42.49
chr19 17710393 17960393 klf2b chr19 17736469 17736509 AATTTTCATGCATGAATCACAGTTTACCACCAATGTGTGCA 42.40
chr19 17710393 17960393 klf2b chr19 17736532 17736571 AAAATGCCTGACGATAAACAGAAAAGGGATCAAATGCACC 42.37
chr19 17710393 17960393 klf2b chr19 17736602 17736642 CCTCTCACAGGATATTATGTCATTTCATACGCATGTGTCCG 42.23
chr19 17710393 17960393 klf2b chr19 17736643 17736678 CAGGCATTACACTCTCCATATCCAAGCATGTCCAGC 43.05
chr19 17710393 17960393 klf2b chr19 17736717 17736757 AACTTTCACTGCTGCGGCTGTAAAATCAGATTTAGAGATGA 42.31
chr19 17710393 17960393 klf2b chr19 17736793 17736829 TTGCTTGGGAAAGACGCATGATTTGGCTTTATACCTC 42.16
chr19 17710393 17960393 klf2b chr19 17736868 17736908 AAACTTGGAAAACATATATGATCCCACACACCCGCTTTAGT 42.30
chr19 17710393 17960393 klf2b chr19 17736912 17736952 AAGAGATCATGAACACATGGTCAGGTCACGTTTATTCTCAC 42.13
chr19 17710393 17960393 klf2b chr19 17737003 17737038 AAAAGCGTATTCCAGGGTCTGTTACCATTCCTGACA 42.33
chr19 17710393 17960393 klf2b chr19 17737103 17737143 AAATGCTATATGATTATTGAGCCGCATGACACTGGGATTGA 42.28
chr19 17710393 17960393 klf2b chr19 17739168 17739206 AAAACAGGCTTCCATGTAAGAAAACCCCAACTTTGAGTC 42.08
chr19 17710393 17960393 klf2b chr19 17739207 17739246 CACAGCAACTCAGGAAACTCTACCAAACAAATGTGATCCA 42.76
chr19 17710393 17960393 klf2b chr19 17739620 17739654 CCCCAACTTTCAGTCTACAGCAACTCTGCCAAACA 43.26
chr19 17710393 17960393 klf2b chr19 17739795 17739829 TTCAGTTCTCTCAGGCCTGGATTGTGTGTTTCTGG 42.82
chr19 17710393 17960393 klf2b chr19 17739834 17739868 CCTGTGGCCTTCAGTCGGAGTGACCACAGAGAGAA 46.04
chr19 17710393 17960393 klf2b chr19 17739869 17739903 AATGAGCCCTGAGTAAACAGCATCCACAGGCCTGA 45.23
chr19 17710393 17960393 klf2b chr19 17739904 17739938 CTGACATCAAACGCTGCGTCTAGAGCCACAAAACC 43.89
chr19 17710393 17960393 klf2b chr19 17739950 17739990 AATCTGGAACAAGGACATACATTCACTTTCCTAGAGCGAGG 42.89
chr19 17710393 17960393 klf2b chr19 17740012 17740050 TTTTATTTGGAGGAGGATTTGACAGAGCAGCTTCTGTCT 42.10
chr19 17710393 17960393 klf2b chr19 17740051 17740085 GACCTGCTGACGTCTTACACTCTTTCAGGATGACC 42.54
chr19 17710393 17960393 klf2b chr19 17741243 17741283 AATGGGTGTATGATTGTGTTATTTGATGATGGATGGCCACA 42.58
chr19 17710393 17960393 klf2b chr19 17741364 17741404 TTAAATTCCCAGTTGTCACTTGCATCCTATGCATGAACACA 42.66
chr19 17710393 17960393 klf2b chr19 17741405 17741444 ATGATACTGAGTGTCAACAATCTGATCAGCATTTCCCTGC 42.49
chr19 17710393 17960393 klf2b chr19 17741634 17741674 ATAGTAACAAGCTTGGATGGATGCTTGACCTAATAACCAGC 42.21
chr19 17710393 17960393 klf2b chr19 17742247 17742286 AGTAATGCTCTATGGATGCTTCACTTAAGCGCATTTACCA 42.22
chr19 17710393 17960393 klf2b chr19 17744784 17744823 GTTTCCTGTAGGATGCTGATTTCAGCTGACTGAAAACTGC 43.18
chr19 17710393 17960393 klf2b chr19 17748994 17749034 CCATTAATTCCTGGCACATACAAAGTCACAAATAACAGCGC 42.50
chr19 17710393 17960393 klf2b chr19 17749035 17749069 TTTCATGTGTGCCGTCTGCCCAAGCTACGAGTGTG 46.09
chr19 17710393 17960393 klf2b chr19 17749070 17749104 TTTGTTCAACAACAGCGAGGTCCAGGAAAACGCCG 45.41
chr19 17710393 17960393 klf2b chr19 17749129 17749164 TTTTCTCTCTCCGGCACCTTCTCTGTATCTACAGGA 42.24
chr19 17710393 17960393 klf2b chr19 17749165 17749199 AACATCTTTTCGTGGGCCAGGAAGTGTCGCCGTCT 46.99
chr19 17710393 17960393 klf2b chr19 17749224 17749262 AAAACGCCGTTCTCAGCCAATGGGAGGCGGGTTATTTTA 46.65
chr19 17710393 17960393 klf2b chr19 17749263 17749297 AGTGCTGCTATAAAAGAGAAAGCGCTCGCAGGTTT 43.25
chr19 17710393 17960393 klf2b chr19 17749298 17749332 CACACCACTGAGCTCAGAGACCGCGCTGGGTTAAA 46.89
chr19 17710393 17960393 klf2b chr19 17749333 17749367 CTGCGACTCTGAGTCACTTCACAGGCTCTCGCTGC 46.86
chr19 17710393 17960393 klf2b chr19 17749368 17749402 AGAAAGACTGACTCACTGAACACACAGATGCGCTC 42.77
chr19 17710393 17960393 klf2b chr19 17749403 17749437 ATGGCCAGATGTCAATCGCCTATGTAGGCACGGGT 46.52
chr19 17710393 17960393 klf2b chr19 17749440 17749480 TCCTTTTGGAAAGGAAACACAGTGATGTGAGAAGAAACTGA 42.23
chr19 17710393 17960393 klf2b chr19 17750181 17750221 CATTAGCCGGGGTGTCATGTATATTCATTGACTTGTTCAGT 42.28
chr19 17710393 17960393 klf2b chr19 17753245 17753285 GCCAACAATCGATGTGTCATTATAGTCAATTACGCTTTCGG 42.02
chr19 17710393 17960393 klf2b chr19 17753286 17753320 TGGGGCATTTCAGAATGGTGCAATTATGTGTCAGC 42.71
chr19 17710393 17960393 klf2b chr19 17753321 17753361 ATCTTCCTGTCATTTATGCAAGCCTAAAGCATAGCTACACG 42.40
chr19 17710393 17960393 klf2b chr19 17753366 17753400 AAAATATCCCCAGCCTGACGCTTTCTGAGAGAGAG 42.28
chr19 17710393 17960393 klf2b chr19 17753401 17753435 ATGCTGGCGGATTTCTGTAATTAGCACACGCCGCT 46.14
chr19 17710393 17960393 klf2b chr19 17753436 17753470 GCCAGACAAAAGACTGCCGAGGGTCAGGAAGAAGA 45.31
chr19 17710393 17960393 klf2b chr19 17753474 17753514 ATCCTACAGACTGAGAATTTTCCAAGAAAAGCCCTATGTGG 42.03
chr19 17710393 17960393 klf2b chr19 17753530 17753569 ACCTAAGACTCCTTCACATTAGACTTCCTAAGGCACATGA 42.15
chr19 17710393 17960393 klf2b chr19 17753752 17753792 TTTTAAAGGGTGAAACCCCACTCTTTTACTTCAAGTCCACC 42.60
chr19 17710393 17960393 klf2b chr19 17755886 17755926 AAGTGAGTTCAAAGAGCTGGAGAATTTTCCAAGAAAAGCCC 43.03
chr19 17710393 17960393 klf2b chr19 17755927 17755961 AGCGTGTAGGAATGATGGCTACCTGAGCCTCCTTC 44.83
chr19 17710393 17960393 klf2b chr19 17755997 17756031 AAAGCGGATCATGACCGCATGTTTAGGAGAAGTGC 43.48
chr19 17710393 17960393 klf2b chr19 17756035 17756069 GTCACCTAGAGAGAGGACGGAGACCGGCTGACCAC 46.91
chr19 17710393 17960393 klf2b chr19 17756159 17756199 GAGCTACATTTGACTAAGGAGCTAGAGATTTGCTCATCTGC 42.08
chr19 17710393 17960393 klf2b chr19 17757738 17757778 ATAATTCTGCGACTGTGAAACAACATGAGGTTGAGCAAATG 42.16
chr19 17710393 17960393 klf2b chr19 17757825 17757863 AAAAGAGGTTCCCTTCTAAGCTGGGGTCTGATTTCTACG 43.09
chr19 17710393 17960393 klf2b chr19 17757873 17757913 TGCTCTTAGCTGCATTTAGCTTTAGATTTATTCCCCAGAGG 42.08
chr19 17710393 17960393 klf2b chr19 17757937 17757977 TTATTAATACGAGAGCAAACACGAGACAGAAAGGGTTCACC 42.08
chr19 17710393 17960393 klf2b chr19 17757985 17758024 ACACACGTTCAGGATGTTATTCTGTTAGTCTTTGAGTGGG 42.15
chr19 17710393 17960393 klf2b chr19 17758025 17758065 TGGCCTGATATTTAAAGGAACAGACGCTCACTTTTACATGC 42.75
chr19 17710393 17960393 klf2b chr19 17758066 17758100 ATTTTCTCTCCTGGTGGTCGCCGTGAGAGGACTGC 46.54
chr19 17710393 17960393 klf2b chr19 17758101 17758137 ATATGTGTGCGCTTTGGGAAAGTCAGTCTTTTCCATC 42.08
chr19 17710393 17960393 klf2b chr19 17758192 17758226 CCCCACCAACCCATCATTAGTGGGATTGGAGAAAC 43.25
chr19 17710393 17960393 klf2b chr19 17758264 17758298 AAAATGGCCGTCTGATGATGGGGTCGGCGTAGAAT 45.51
chr19 17710393 17960393 klf2b chr19 17758299 17758333 AAGCGAGGGGTACCTTGTGTTTTGCTATTCGGATG 43.18
chr19 17710393 17960393 klf2b chr19 17758334 17758372 TTTATTAAGCCACATGCACACAGGAAAGTGAATCACACG 42.15
chr19 17710393 17960393 klf2b chr19 17758373 17758407 CTCATGTTTGTGGCTTCGTTCAATGCACACGCTGT 44.37
chr19 17710393 17960393 klf2b chr19 17758509 17758549 AACATGTTGAATGTTCTCCATCTACTGTCACACCAACAAGT 42.26
chr19 17710393 17960393 klf2b chr19 17758569 17758609 TTCTAACATGCTCACAGTTATACTATGGTGCTGTTGGATGC 42.23
chr19 17710393 17960393 klf2b chr19 17762141 17762175 CATGTGAGAATCACCACGCACACCAAAAGAGTACC 42.27
chr19 17710393 17960393 klf2b chr19 17763075 17763109 AAAAGGTGGACCCCTGAGGGACTAAATCTTCAACA 42.16
chr19 17710393 17960393 klf2b chr19 17763197 17763237 AAAATGCAGATCTCAGCAAGTTCAGATCCGCTAATAACTGA 42.09
chr19 17710393 17960393 klf2b chr19 17763238 17763273 TAAATGAAGCTTGAGAGCCGTTGAGGTGACAGATGG 42.72
chr19 17710393 17960393 klf2b chr19 17763278 17763318 ATCTGACAACATCAGGTGAAACTGAGTGAGTCTTAGAACGT 42.56
chr19 17710393 17960393 klf2b chr19 17763344 17763384 TGAAGTCAGTTCGTGAAAGCTGTTGAGTCATCTTAAAAGCC 42.69
chr19 17710393 17960393 klf2b chr19 17763400 17763434 CCGGCGCTGCAGCTGTGAAGCAATCACAAACTTTC 46.22
chr19 17710393 17960393 klf2b chr19 17763435 17763469 TCTGTTCGCTTCCTCCGAGCAGCACTTCTGAAAGT 45.18
chr19 17710393 17960393 klf2b chr19 17763470 17763504 ATCTGTATGAGTGTCAAACGTTAAACTGCGCAGCG 42.31
chr19 17710393 17960393 klf2b chr19 17763559 17763599 ATGTTGGAGCTGTCATTCCACATAATGTATTGCTGTAAGCA 42.44
chr19 17710393 17960393 klf2b chr19 17765410 17765450 AAGTGCTAGCAAATTTCAACAACATTTGTGAGGAAATGCCT 42.39
chr19 17710393 17960393 klf2b chr19 17765451 17765491 GGTGATGCATTGAACAGTGCTACATTTCAAGACTGATGTTG 42.29
chr19 17710393 17960393 klf2b chr19 17765537 17765576 AAACGGATTGGTTAATGCACTGCAATGACAATTGTACACT 42.14
chr19 17710393 17960393 klf2b chr19 17769554 17769594 AGCAGCATCAATGCATAACATAAATGCTTTAAAGAGCCACA 42.08
chr19 17710393 17960393 klf2b chr19 17769595 17769630 GAAGAGCCTTTATTTAACCTTGCGCATCTGTTGGCC 42.81
chr19 17710393 17960393 klf2b chr19 17769631 17769670 ATCAGTTAAATCAGTTTAGATCACGAACGCACGCTTCAGG 42.67
chr19 17710393 17960393 klf2b chr19 17769671 17769711 TGGAGGAATACGAAATCTCAGCTTGTGTTATGAGTCACATG 42.02
chr19 17710393 17960393 klf2b chr19 17769712 17769747 AGAAAATATGCAGGGTGTGTACACGACCAGTTCTCA 42.22
chr19 17710393 17960393 klf2b chr19 17769748 17769782 CTATTCATCACTAGCGCAAATGAACTCCGCGTCAC 42.24
chr19 17710393 17960393 klf2b chr19 17769975 17770015 ACCTGACGAATGTCTGAAATAAAACATCTCTATGGTGTGCA 42.04
chr19 17710393 17960393 klf2b chr19 17770061 17770101 TAAAACATAATGCACACTTTGCATCATCATTCTGGCTGTGC 42.54
chr19 17710393 17960393 klf2b chr19 17770214 17770254 TAAAGATTAAAATCAGCAGTGCACAAACCGTTAAATGGCGC 42.70
chr19 17710393 17960393 klf2b chr19 17770255 17770295 CTTCAGCATTCACAATAAAGACAGGCAGTATGTGAGACTGC 42.82
chr19 17710393 17960393 klf2b chr19 17774036 17774076 AAACGTACTCTAGTAAACCTTCAAGTGCACAAGAATGTGGT 42.05
chr19 17710393 17960393 klf2b chr19 17774077 17774111 TTGTCCTGAAACAATGGCCTCATCCTCAAACCACA 43.08
chr19 17710393 17960393 klf2b chr19 17774255 17774294 ATGATAACCCTGAATGAAACCATGCATGCATTTCATCTGG 42.12
chr19 17710393 17960393 klf2b chr19 17774300 17774340 AGTAAAGATGCAAACACTGACAGATGGAGAAGGTTGAGAAG 42.13
chr19 17710393 17960393 klf2b chr19 17774342 17774382 ATGATGTGTGTGAGTTTGAAGAGGAAAACCCTGAAATCAGA 42.19
chr19 17710393 17960393 klf2b chr19 17774424 17774458 ATGTCTTTAGGCAGATGCACAGAAACTCAGGGTGT 42.57
chr19 17710393 17960393 klf2b chr19 17777248 17777288 TTTTACAGTGCACCGACATAAATCACACTTGCTCATTTGTG 42.22
chr19 17710393 17960393 klf2b chr19 17777289 17777328 CACCGGAACAATCGCACGTTCCTATTGTATTTCTAAGTCA 42.42
chr19 17710393 17960393 klf2b chr19 17777343 17777383 AAAATCTGTTATTGAGGGTGTAAGTGTCGTATGGCTTCCTC 42.07
chr19 17710393 17960393 klf2b chr19 17777384 17777418 TCAGGGCGTATATCGGAGCATAACCCTTTAACCAC 42.32
chr19 17710393 17960393 klf2b chr19 17777419 17777453 ACAAACCGCTTCTCAACCTCAACAACAACCTTCTT 42.09
chr19 17710393 17960393 klf2b chr19 17777454 17777488 CCTTCTGTTTACACCCGTTCTCTCGCTAACAAGCC 43.16
chr19 17710393 17960393 klf2b chr19 17777534 17777574 AAAAGTCAAAAGTGTTCAACTGACAGGTCATGACCTTACGG 42.71
chr19 17710393 17960393 klf2b chr19 17777575 17777609 CAGGCCACCAAGCAGGTTAAAGGAAAACAACACTG 42.98
chr19 17710393 17960393 klf2b chr19 17777656 17777696 TGGCTTTTGCATCATTGCATAAATTAAGGTTGGTGTACACA 42.15
chr19 17710393 17960393 klf2b chr19 17781078 17781118 AAGTGAAAACAACTTGTTGCTTTTGATGCAAAGGGTTCATG 42.03
chr19 17710393 17960393 klf2b chr19 17781169 17781209 AACACATCTCATTAAGTCATGATCTCTGAGGGCCTTGAATG 42.03
chr19 17710393 17960393 klf2b chr19 17781211 17781251 TGCAGACACACAACAAGACTCTCATTTCAAAATGAAAGCTG 42.20
chr19 17710393 17960393 klf2b chr19 17781252 17781289 ACAGGCATTTACTGAATCATGCATTCAGTCATTGCAGC 42.54
chr19 17710393 17960393 klf2b chr19 17781441 17781481 TTAGATTTGAAACAGCGTGAGAAAATGAACGACAAGGATGC 42.09
chr19 17710393 17960393 klf2b chr19 17781489 17781529 ATTAAAGTGCTCATGAGGAGGATTGCAGAAAGTCATGTAGC 42.41
chr19 17710393 17960393 klf2b chr19 17781530 17781565 GTTGACGCGGATGCAGGAGTCATAATGAAAAGAGTG 42.21
chr19 17710393 17960393 klf2b chr19 17781566 17781605 AAGATGAAAGCGTTTTATAGGGCATTTCCCCATTTTGGAC 42.18
chr19 17710393 17960393 klf2b chr19 17781606 17781644 ATACAAGTGTGCCAGATTCAGGTTTGAGCAGGAAATAGG 42.58
chr19 17710393 17960393 klf2b chr19 17781653 17781693 TGAAACTAGAGCAAAATCCCCTCTGATGCTATTCTCAGAGA 42.26
chr19 17710393 17960393 klf2b chr19 17781812 17781851 ATCAGCCTGAAAGAATAGGTTGAGGTTTGTCTCCATTTGT 42.22
chr19 17710393 17960393 klf2b chr19 17784286 17784326 TCACATAAACACTGCTCTTCTGAACTGAACAACAAGCAAGT 42.57
chr19 17710393 17960393 klf2b chr19 17784362 17784401 AAAACCTCAACAATGATTGTAGTTCCTCACAGGTTGAGCA 42.52
chr19 17710393 17960393 klf2b chr19 17784402 17784440 GGTTTCTCAGACAGCTGCTCTATATCTTAAGGGGACACT 42.53
chr19 17710393 17960393 klf2b chr19 17784441 17784475 TTGCTCAGTTTAGGGATCAGACGCTTTTATCCGGT 42.38
chr19 17710393 17960393 klf2b chr19 17784500 17784535 AAAATTACACCCTAAGCTGGAAGGAGTTGCCCAAAC 42.09
chr19 17710393 17960393 klf2b chr19 17784536 17784571 CTGCACCCTCACTCCACTTAAACAACACAAACAACA 42.29
chr19 17710393 17960393 klf2b chr19 17784572 17784606 AAAGAGAAGCTTAACGCCGGCGAGTGCTGAGGTCA 46.73
chr19 17710393 17960393 klf2b chr19 17784607 17784643 AGCTTTAGCGTTCCTTGGCTTCACTTATTAGCAGACC 42.80
chr19 17710393 17960393 klf2b chr19 17784645 17784679 GCCTGCAGGTGATGAAGGGTCACTCGGAGAGAGAG 46.26
chr19 17710393 17960393 klf2b chr19 17784680 17784714 AAAAGGAGATGGACAGTCAAGGTGAAGGAGGACAG 42.22
chr19 17710393 17960393 klf2b chr19 17784715 17784749 AGGTTACGTCGTGACCTCCTCCAGGCCATATGTCC 45.88
chr19 17710393 17960393 klf2b chr19 17784750 17784784 TTCTCAGACTGACCAATAGCCTGCTTGACCTTCGA 43.26
chr19 17710393 17960393 klf2b chr19 17784785 17784819 CCTCTGCTTCACATTGTCTCTTGCAGCACAAAACT 42.45
chr19 17710393 17960393 klf2b chr19 17784820 17784854 ACTCCATCAGAGTGACGAGGAATCAACATGGAGTG 42.18
chr19 17710393 17960393 klf2b chr19 17784909 17784949 TAACAAGTGTGTCCCAAATTGTTGTATGTTTAAGGGGCTGT 42.63
chr19 17710393 17960393 klf2b chr19 17785324 17785358 GTTGGTAGAAAGCAACAGGCGATTTGCTTCCTTCA 42.49
chr19 17710393 17960393 klf2b chr19 17789162 17789201 ACAATTGTGCTACAGCACACATTTTATCAGTTGCAATCCT 42.04
chr19 17710393 17960393 klf2b chr19 17789611 17789645 TTTTGAAGGTTTGATGCTGCCTGGCAACAGTGTTA 42.53
chr19 17710393 17960393 klf2b chr19 17789646 17789680 CAGTGTATAACAAACCCACACTGGCTGTGCGAGGA 44.32
chr19 17710393 17960393 klf2b chr19 17789681 17789716 TGACTATAGCACTATTGAGAGGCCAGGTCAGACACA 42.44
chr19 17710393 17960393 klf2b chr19 17789718 17789752 CCCCTCGCACTGACTGACAGCAGTTGGGTAATAAT 44.00
chr19 17710393 17960393 klf2b chr19 17790928 17790968 TCTAGTGAATGAGCCTCTCAGCACTAATACTTTCCTCTGTC 42.15
chr19 17710393 17960393 klf2b chr19 17790969 17791003 ACTCAGAGAAGGGAATGTGAAGCCGTCTGTGGCAG 45.31
chr19 17710393 17960393 klf2b chr19 17791004 17791039 CAGGATCAAGACAAGCCACTTAATCAGCAGAGGTCA 42.45
chr19 17710393 17960393 klf2b chr19 17791040 17791074 AACGTTCTCGAACCCGCAGCAGCTGCACAGATCTA 46.71
chr19 17710393 17960393 klf2b chr19 17791088 17791122 GGAGCGTCCAGCACAGGCCAGACACACACATTAAT 45.96
chr19 17710393 17960393 klf2b chr19 17791123 17791157 GCAGTGTGACAGATTCAAGTCCCACAACTATGCAC 42.29
chr19 17710393 17960393 klf2b chr19 17791163 17791203 TTTAAGGTGCGCTTGAAATGCAATACATCTTAATTACCCGC 42.26
chr19 17710393 17960393 klf2b chr19 17791204 17791238 TTTTGCCTTTCGGGTGTCTTTGAAACGCTCTCATG 42.73
chr19 17710393 17960393 klf2b chr19 17791289 17791329 TCAGACTTATGTGAGGAAAGACAGTTCTGAAAATACCACGC 42.07
chr19 17710393 17960393 klf2b chr19 17791347 17791387 AAAGCTCATGAAACATGTCAGAAATGTATGTTTGGACAGGC 42.10
chr19 17710393 17960393 klf2b chr19 17791488 17791522 AAAAGATGAAGAAAAGCACAACCTTCCCTCCGCCT 43.24
chr19 17710393 17960393 klf2b chr19 17791555 17791590 TTTTGACAATTGCACAGTGTAACCGCCCAAATGTCC 43.03
chr19 17710393 17960393 klf2b chr19 17791665 17791700 TTTTAAAATCCGTTCACTGTGTGTGCTTGAGCACCT 42.18
chr19 17710393 17960393 klf2b chr19 17791735 17791775 AATTGCTGACGATGTTTGCTTTATGTTCAGTACACACCTTG 42.11
chr19 17710393 17960393 klf2b chr19 17791806 17791840 AAAATGCATTGCTTGCTGCATTGAACACCAGGATG 42.37
chr19 17710393 17960393 klf2b chr19 17791841 17791879 AGATCACTGCCAACCTTAAACTAAGCAACGTTCACATGT 42.70
chr19 17710393 17960393 klf2b chr19 17791891 17791931 TTGCTCCCATTGGTTTATTCATCAGTGAATCGATTTGCAAG 42.15
chr19 17710393 17960393 klf2b chr19 17791936 17791976 ATTTTAATGGTCTGATGGACGAATGTATGGACGAGGAAAGG 42.14
chr19 17710393 17960393 klf2b chr19 17792533 17792573 AAATTGGATGAAAGGAGGAAGGATGAGTGGATAGATGGAGG 42.72
chr19 17710393 17960393 klf2b chr19 17794028 17794068 TTTGACTCGCTTCACTGGGAGATTTTGCTTAAATGAACTGA 42.53
chr19 17710393 17960393 klf2b chr19 17795335 17795375 TCTTACAGTGTACATACATCCTAGAATCACCCATGGCTTGT 42.27
chr19 17710393 17960393 klf2b chr19 17795600 17795639 AAATAAACTGTCATGAAATGGCCTAGACAAGGTCCAGACC 42.36
chr19 17710393 17960393 klf2b chr19 17795867 17795907 TATTGTGCAAATGTCTTTGGTCAACAAAGCTGGTTTAGAGC 42.30
chr19 17710393 17960393 klf2b chr19 17796718 17796758 TACACATACATCCTAGAATCACCCCTGACTTGTATTCACCC 42.29
chr19 17710393 17960393 klf2b chr19 17797160 17797200 AAAGAAATCAGACATTCATGAAATGGCCTAGACAAGGTCCA 42.17
chr19 17710393 17960393 klf2b chr19 17797498 17797538 ACATTTGCACAGTACTGTTCACATACATCCTAGAATCACCC 42.08
chr19 17710393 17960393 klf2b chr19 17797563 17797597 AAAACCGAGTGAGATGTGACCGCAATTGCAAGTGT 43.67
chr19 17710393 17960393 klf2b chr19 17797600 17797640 TTCTTGACCGCACAAACACAGCAGATTTAATAGAAGCTACA 42.37
chr19 17710393 17960393 klf2b chr19 17797663 17797703 GCACTAGTCAAGTAGTTAAAGCAGCTCTGGATTATTCAGCA 42.03
chr19 17710393 17960393 klf2b chr19 17797712 17797746 GCGTGTGTCGGATCAAAAGCCACAACCTGCACAGT 46.69
chr19 17710393 17960393 klf2b chr19 17797747 17797781 TTCCTGTTGGTGAAAAGCCTAGCGAAACACTCGCT 44.44
chr19 17710393 17960393 klf2b chr19 17797811 17797845 AAAACTACAGCGATCGCAAACCACACGACCACAGC 45.22
chr19 17710393 17960393 klf2b chr19 17797867 17797903 AAAACACAGCTTTTGTTTATGGCGCGTGTCAGAATCG 43.07
chr19 17710393 17960393 klf2b chr19 17797904 17797938 CGTGCTGCTCACACCTAAACGTGCGTCTCCGTTAA 45.86
chr19 17710393 17960393 klf2b chr19 17797939 17797973 ATAAAGCGACTGCTCTGCGGCCTTCAATACAACCA 44.41
chr19 17710393 17960393 klf2b chr19 17798000 17798039 GGGGTTACACCCTGAAACAGGTTCACTAATTTACTCATGA 42.02
chr19 17710393 17960393 klf2b chr19 17798040 17798074 CTGTTGAACGGACGAGTACACCAGCACACCAGTAT 43.88
chr19 17710393 17960393 klf2b chr19 17798193 17798233 TAGCATTAACTGGAAGAGCCAGAAATTGAGTCATGTGAGTC 42.05
chr19 17710393 17960393 klf2b chr19 17803488 17803528 TCAGATCAATTGGGATTGTTTTGTGGTTTTCATCAAACCGG 42.39
chr19 17710393 17960393 klf2b chr19 17803529 17803565 CTCAAACCAGCATGCATATTTCTGCTGGTCATTTCCA 42.34
chr19 17710393 17960393 klf2b chr19 17803601 17803641 TAAATGACACACACTTCAGTCAGATGAACTGGATTGAGTCG 42.04
chr19 17710393 17960393 klf2b chr19 17803643 17803683 TTCACCTCTATCAGCATTTTGTAACCACACTTTTCCAGTCA 42.15
chr19 17710393 17960393 klf2b chr19 17803684 17803718 GTAGCTTTTGACCTGCTCGACCTTACAGACGGGAT 43.70
chr19 17710393 17960393 klf2b chr19 17803720 17803754 CTCGGGAAACAGTCTGAAGCCTAAAAGGCCCCGTG 45.94
chr19 17710393 17960393 klf2b chr19 17803783 17803818 AAAACGCAACAGAGAAACAAGGCAGCTCTTAAACCT 42.20
chr19 17710393 17960393 klf2b chr19 17803819 17803854 TTGGCCTTTTGGTCACTTAACCATCAGTGATGCTTT 42.06
chr19 17710393 17960393 klf2b chr19 17804029 17804069 AAAACAAATGGCCCGATCACACTTGTTTGCCTTAATTTACA 42.38
chr19 17710393 17960393 klf2b chr19 17805615 17805655 AAACGAACTGCAAATGCTTGAAAAGTACACACAATTGTGGA 42.48
chr19 17710393 17960393 klf2b chr19 17805765 17805805 TTGTGCGAATACCTGTGGTTTGATCATTTTCCATTTGTTGT 42.21
chr19 17710393 17960393 klf2b chr19 17805817 17805857 ACAGGAGTAAAGGATTGTGTGTCATTATCCAAAAGAAGCGG 42.48
chr19 17710393 17960393 klf2b chr19 17805893 17805933 TAATAATATCAGTTCATGCAAAGGTCAAAAGGTCACCGGCT 42.29
chr19 17710393 17960393 klf2b chr19 17806928 17806968 ACTCTTACCCAGAAACACAATATACCAAAATCAATCCGCGA 42.09
chr19 17710393 17960393 klf2b chr19 17806987 17807027 AGCTGATGTCTGAAATTTAAACAAGATCCACATGTGCAGGA 42.52
chr19 17710393 17960393 klf2b chr19 17807029 17807069 TGTGTTGTGAGTTTTGATTGAGACTGGTTTATACAGGCAGA 42.10
chr19 17710393 17960393 klf2b chr19 17807146 17807180 GAGAGTTTCTGCAGGAATGTCCAAATGCACTTGCT 42.39
chr19 17710393 17960393 klf2b chr19 17807181 17807218 TCTGAATGTGAGGTACCAGAGAAGAAACAGACACACGC 43.38
chr19 17710393 17960393 klf2b chr19 17807219 17807253 GCCTTTGGTCCATCCATGGTCCGAGTGAGCATCTG 45.92
chr19 17710393 17960393 klf2b chr19 17807790 17807830 TTTAGACATCCTCCTGTCATCAAAACTGTAGCAATGCATCA 42.10
chr19 17710393 17960393 klf2b chr19 17808000 17808040 GAAAGAACGCTTGTTTTACACCAAATCTCCTACTCTGTTGC 42.05
chr19 17710393 17960393 klf2b chr19 17808072 17808109 AAAACTAGCAAGTGTCAAAGCATGGGTGAACACAAAGT 42.21
chr19 17710393 17960393 klf2b chr19 17808110 17808144 TTGCAGGAATGAAAGGAAAGCAATCGTGCGGATTT 42.75
chr19 17710393 17960393 klf2b chr19 17808194 17808234 AGAAATACTCCAGTCTGACAATCAAAACACTTTACGAGCCG 42.32
chr19 17710393 17960393 klf2b chr19 17808236 17808271 AGCGGTGCGGTTTAGCAGGTTGTGATTAGCCGCTAA 46.93
chr19 17710393 17960393 klf2b chr19 17808273 17808313 AGCTAATAAATGAGAAACACACACTCGCCCAATTAGAACCG 42.56
chr19 17710393 17960393 klf2b chr19 17808314 17808349 TATGGAGCCGATATGAGGATTCCGTCAAAACACACA 42.17
chr19 17710393 17960393 klf2b chr19 17808350 17808384 CACTGGTGTAGAGGTGTTGCTGGAACGCAGAGAAG 44.37
chr19 17710393 17960393 klf2b chr19 17808424 17808464 AGCAGAAAGGCTAATAAACGGTTTGATATGCTAGGTGTTGA 42.11
chr19 17710393 17960393 klf2b chr19 17809400 17809438 TGGACTACATGAAGTCGTGTGAAATACCATTTTGCCAGC 43.02
chr19 17710393 17960393 klf2b chr19 17809541 17809581 AACTATCTAAGCGTTATCTAAGAGTAGGCCACAATCGGTGC 42.72
chr19 17710393 17960393 klf2b chr19 17810484 17810523 ATTACGTTTACTATTGCTATCGCATGGTTGTCTCCTAGCC 42.03
chr19 17710393 17960393 klf2b chr19 17811337 17811377 AAACTAAAGCCTTTACCCCTTAACTTTCACCGTTCAACAGG 42.70
chr19 17710393 17960393 klf2b chr19 17811927 17811967 TTACTTTAAAAGTACACTTAAGCAAGCTGCAGGAGGACTGC 42.51
chr19 17710393 17960393 klf2b chr19 17812029 17812069 ATTTGCATGTCACATTGCTCTTTTGCAAGTTGATTTAGGCA 42.67
chr19 17710393 17960393 klf2b chr19 17812365 17812405 ATGCTAATAATAACCCTAAAATTCTGCATCACGTGCGCTGA 42.55
chr19 17710393 17960393 klf2b chr19 17812406 17812443 TGACATCCTCATGTTTTGCCAGTCATCATGTTTTGTGC 42.59
chr19 17710393 17960393 klf2b chr19 17812522 17812562 TTGACGCTTATTATGTAACACTACTCCAAAGCATGTGCAGA 42.13
chr19 17710393 17960393 klf2b chr19 17812602 17812642 CATGACGTTGTGTCTATATATGCAATTACATGCAGTGCAGC 42.09
chr19 17710393 17960393 klf2b chr19 17812669 17812708 AAAAGCCAGTTTGTTCCCAAAACTGTCCCCAAATATTTCT 42.12
chr19 17710393 17960393 klf2b chr19 17812709 17812743 AGCAAAGTGAAACGAGAGCTGGAGTTTGTCCAGGC 44.77
chr19 17710393 17960393 klf2b chr19 17812744 17812778 CTTTGAATTCCTCGCACGTGCCAGACCGACTCTGT 45.74
chr19 17710393 17960393 klf2b chr19 17812786 17812820 TTTTCAGCCGTCTTGTGTTTTCCTTACGGAGGCCG 44.87
chr19 17710393 17960393 klf2b chr19 17812821 17812855 GGCTCCTCAATGCAATCATTCTCCGATTCCTGGCG 45.00
chr19 17710393 17960393 klf2b chr19 17812877 17812911 GAAATGGGGCCAAACGGGCTTCCTGAGACACTCTG 46.20
chr19 17710393 17960393 klf2b chr19 17812948 17812987 AAAATAACTCTGGTATAAAAGGTCCAGGCAGGATCCCAGT 42.75
chr19 17710393 17960393 klf2b chr19 17812988 17813022 CACTTACACAGCGAAGAGCAACTTTCAGGCACGCA 45.06
chr19 17710393 17960393 klf2b chr19 17813023 17813057 GACCTCTGTGGAGTCACGCCATCGCATGAACACGA 46.81
chr19 17710393 17960393 klf2b chr19 17813058 17813092 CAAAACCACAGTCACACACTGCATCAAACACACGC 43.51
chr19 17710393 17960393 klf2b chr19 17815735 17815773 GACTGCATGTGGCTTACTTAGCATTTACAGCATGTTAGC 42.22
chr19 17710393 17960393 klf2b chr19 17816259 17816299 AACTGGAAGAAGAATCCGGTTTCTAGGATTTTCTCAGTGTG 42.02
chr19 17710393 17960393 klf2b chr19 17818080 17818120 TCTCTGTCAACATACATGTTGGATTGCTTGTATCACTGTGT 42.01
chr19 17710393 17960393 klf2b chr19 17818262 17818302 AGACTGATCCGTCTGCATTTAAAAGCGTCTACAGTTTAGAC 42.04
chr19 17710393 17960393 klf2b chr19 17818343 17818383 AAAATGGGTGTTATGCATAAACTTCACACACAAATCACCCG 42.37
chr19 17710393 17960393 klf2b chr19 17818384 17818418 AAACGTGACGCGAAGCTGACATGAGATTGACATGA 43.11
chr19 17710393 17960393 klf2b chr19 17818444 17818484 GAACCTGCTGTTTGTAAAATTCCTTCGAGAAGAATGCAAGG 42.29
chr19 17710393 17960393 klf2b chr19 17818485 17818519 GTGTTGTAATGTTTATGCCTCGTGCATTGCTGGCA 43.00
chr19 17710393 17960393 klf2b chr19 17818520 17818556 TGAATGCAATTCATAGACCTCAAGTCACACCAGGTGA 42.22
chr19 17710393 17960393 klf2b chr19 17818557 17818592 ACACCGCATTGGTTATAATGCAATGTTCAGATGCCA 42.29
chr19 17710393 17960393 klf2b chr19 17818792 17818832 AGTAAATAAAGCACTGGTTGAAATGCAATGTTCAGATGCCA 42.01
chr19 17710393 17960393 klf2b chr19 17818850 17818889 AACAAGCAAATGGACCATTGGTTATGATGCAATGTTCAGA 42.13
chr19 17710393 17960393 klf2b chr19 17822039 17822073 CTGGTCGACTAAAGCGAGAGGAGGACATGCGAGAG 44.81
chr19 17710393 17960393 klf2b chr19 17822074 17822114 AAGTTTGAGATCATCTAAAATCGTACCCAGTGGCTTCCATT 42.01
chr19 17710393 17960393 klf2b chr19 17822257 17822295 AACGAGTGAAGAGCAGAAGACTATGTGCACATACAAGTT 42.06
chr19 17710393 17960393 klf2b chr19 17822360 17822399 TTTTCCACAAACCATCCCATCCCTACATTGTTCAAATTGC 42.43
chr19 17710393 17960393 klf2b chr19 17822415 17822455 CCACGTAAATGCAGCATCAACTACATTCATACTGCAAATCC 42.24
chr19 17710393 17960393 klf2b chr19 17822581 17822621 AAATAATGATTCTCAGAAATAACCGAGGACGCCTGACTTGG 42.23
chr19 17710393 17960393 klf2b chr19 17822631 17822665 AAAATCCAGCATTAAACACACCGGCCACGAGAATC 42.56
chr19 17710393 17960393 klf2b chr19 17822693 17822733 ATTTCGCTTTCGATCCGACTATAAGAACGCTGAAAATCTCC 42.39
chr19 17710393 17960393 klf2b chr19 17822811 17822851 TGTTTAAGAAGCCGTAAGTCAAATAAGGACGTTTTCTGCCA 42.48
chr19 17710393 17960393 klf2b chr19 17822892 17822932 TAAATATTCATACTGTGCGACAGCATGCATACACTTGCACA 42.59
chr19 17710393 17960393 klf2b chr19 17822935 17822975 CTGACACATCATTTAGAAATGATGCATGTAATGTGGCCTGG 42.07
chr19 17710393 17960393 klf2b chr19 17823011 17823045 CCTGCGCGCACATGACGTCTGTAAATGCTTTCATT 44.27
chr19 17710393 17960393 klf2b chr19 17823064 17823104 TACCTGAATGAATATTTAACGTTCAGCCGCCTAAACATGGT 42.25
chr19 17710393 17960393 klf2b chr19 17823105 17823139 GACTGTTACCACAAACAAGAGCCGTTATGCGTGCT 43.60
chr19 17710393 17960393 klf2b chr19 17823178 17823212 AATTAGCTCTGCTTATGGAATCAACAACGGCCGTC 42.09
chr19 17710393 17960393 klf2b chr19 17825651 17825689 TTTTGCTGTCAGTGTTAATAATGCACGCACATGAAGTCA 42.10
chr19 17710393 17960393 klf2b chr19 17825691 17825731 TGTGTTATAACATTCAGTCATGAGTGAGAGTCACCTGAGCA 42.50
chr19 17710393 17960393 klf2b chr19 17825766 17825806 AGACCAGGATATATTTCCTGCAGACTTCTGTGGAAATCAGA 42.31
chr19 17710393 17960393 klf2b chr19 17825807 17825843 ATGACGGCATATTCCTCAAATACCTTTCCCAACACCA 42.53
chr19 17710393 17960393 klf2b chr19 17826484 17826524 ACTCCAATGGGAGGCTTGTTTAATCAGCTTTAATGTGATGA 42.34
chr19 17710393 17960393 klf2b chr19 17826561 17826601 TTCTGACTGGATTTTGAGAGTCCCATTTTATTTCCATCGCC 42.56
chr19 17710393 17960393 klf2b chr19 17826602 17826636 AAACTAGAAGCGCAAGAAGCTCTGGTTTGCAATGA 42.16
chr19 17710393 17960393 klf2b chr19 17826639 17826679 ATGGAGTTTGCATAATTGAGATTACGTGAAACCTGTGAGCA 42.47
chr19 17710393 17960393 klf2b chr19 17826759 17826793 AAAAGCCCAGAGAAACCAAAGCAGAATATGCGCAT 42.53
chr19 17710393 17960393 klf2b chr19 17826794 17826832 ACGAGACCTTTATCAGACTCATGACTCTGTTATGAGCGA 42.22
chr19 17710393 17960393 klf2b chr19 17826833 17826872 TAAACTGAGGTCATGAGGTCAATGTGAGCAATTTACAGCA 42.26
chr19 17710393 17960393 klf2b chr19 17827580 17827616 CCAAACCCAAACTGCAGGTTAAGTTGCCAAAAGAATG 42.10
chr19 17710393 17960393 klf2b chr19 17827789 17827829 TTGTAAGGCTTTACAGACTCTCATCTCATTGAACAATGGCA 42.06
chr19 17710393 17960393 klf2b chr19 17827940 17827980 ACCAGTGCAGATGGGAATCAGTGCATAAATGACATTTTACA 42.59
chr19 17710393 17960393 klf2b chr19 17828271 17828310 TTTTGGCACCAAAACCCATATACTGCACATGTTAAGTTGC 42.62
chr19 17710393 17960393 klf2b chr19 17828863 17828897 GCACCCAAACCCCGGTACTGTATATGTTAAGTTGC 42.12
chr19 17710393 17960393 klf2b chr19 17829428 17829464 ATAATGTTCAGCTCCCAAACCCCTGTACTGTACATGT 42.02
chr19 17710393 17960393 klf2b chr19 17829655 17829695 TCGAACAATTGCATTATGTTACACCATGCACACATTTAGCA 42.08
chr19 17710393 17960393 klf2b chr19 17830043 17830083 CTTTCGGTATCAAAACACATGCACTCTACATGTCAAGTTGC 42.22
chr19 17710393 17960393 klf2b chr19 17830338 17830375 AAAAGCATGGTACTTTCACAGATGAGAAGCACAATGCG 42.39
chr19 17710393 17960393 klf2b chr19 17830849 17830889 CAAAAGTACCACTATAGAGCACCAAATGGAAACAAACGTGC 42.25
chr19 17710393 17960393 klf2b chr19 17830945 17830979 TTTTCTATGGCTGTCAGTGTGTTGAATGGCGGCCT 44.63
chr19 17710393 17960393 klf2b chr19 17830980 17831014 CACGTGCTGTAAACAATCTGACGCGTCTCGTCCTC 44.60
chr19 17710393 17960393 klf2b chr19 17831015 17831050 GGGACATCATTAACCAAAACTAATGGCCGCTGAAGC 42.71
chr19 17710393 17960393 klf2b chr19 17831051 17831085 AAAGCCAATAATTCCCACCAAGCATCAGCATTCCA 42.34
chr19 17710393 17960393 klf2b chr19 17831121 17831155 GCGAGGAGCGAGGCTCAGATGTGAGAGGAGAGAGT 46.81
chr19 17710393 17960393 klf2b chr19 17831191 17831226 GTTTAGACAAACCCGCTGCGCGCGCACAATCATCAT 46.93
chr19 17710393 17960393 klf2b chr19 17831227 17831261 GATAATGCGCCTTTGAGCGCGCACACAATGCCTTT 46.20
chr19 17710393 17960393 klf2b chr19 17831262 17831299 CTCATTAATCACGCTTCTGAACACAGAAGTCTCGCTGA 42.37
chr19 17710393 17960393 klf2b chr19 17831344 17831378 AAAATCCAGCTGTCATGCTGGGGCAGTCTCAGTGT 45.65
chr19 17710393 17960393 klf2b chr19 17831969 17832009 GAAACCACAGGTGTGGAGAACTACAAAACAAACACAATAGC 42.20
chr19 17710393 17960393 klf2b chr19 17832043 17832083 TTAACCTCAAACCCTGCATAAAACGGCTTTCTTTACAACAC 42.14
chr19 17710393 17960393 klf2b chr19 17832085 17832125 TTTGCCTCCTTCACCTTTTATACACAGTACAGAGTTCCAGG 42.99
chr19 17710393 17960393 klf2b chr19 17832135 17832175 AGGCACGCGCATTTATATATAATGACAGGGAAAACATGACA 42.46
chr19 17710393 17960393 klf2b chr19 17832275 17832315 AGTCATTGGAAAGCGCGTATATTTGGAGACTAAATTACGCA 42.31
chr19 17710393 17960393 klf2b chr19 17832317 17832351 GGGTGAATGTAGGCTGTCGGGCGCTGGAATTACAC 46.12
chr19 17710393 17960393 klf2b chr19 17832352 17832388 TTGGATCAATTCGAGCTTTTCTTTGAAACGCCTTGGT 42.33
chr19 17710393 17960393 klf2b chr19 17832394 17832434 TTTTGTGTGTGTTTCTACTACAGAGATGATAGTGACACGCC 42.01
chr19 17710393 17960393 klf2b chr19 17832511 17832545 CTGTCCCGCACTGAGAAACGAGAAGCGCTGGAGAG 46.91
chr19 17710393 17960393 klf2b chr19 17832546 17832586 AGCGCACTGTGCCTTATATATAGACTATCTTTGGGAACTCT 42.16
chr19 17710393 17960393 klf2b chr19 17832587 17832621 GAACGCGGTTTCCACCGCGCACACAATTGGTCTAG 46.87
chr19 17710393 17960393 klf2b chr19 17832622 17832656 GAGCCGTATTTATTAAGTAGGAGGCGCTCCTGCCG 44.10
chr19 17710393 17960393 klf2b chr19 17832657 17832692 GGCAAACTTTGTTCATGACTGTGGAAGTTCACTCGA 42.12
chr19 17710393 17960393 klf2b chr19 17832696 17832730 AAAAGCGCGCAGAAGTTTGACATCTCTTCAGGAGC 43.80
chr19 17710393 17960393 klf2b chr19 17832731 17832765 AAGTGCATTAATACTGAATACACACCGAGCACGCG 42.09
chr19 17710393 17960393 klf2b chr19 17832766 17832800 TGGACATGGCTTTACCTTGCCTTTTGCCTTCGATT 43.61
chr19 17710393 17960393 klf2b chr19 17832801 17832835 TCAACGTTTGCAAACCAGAAGGAGAAGCTCTGGGA 44.19
chr19 17710393 17960393 klf2b chr19 17832848 17832888 TTGACACTTTTATGCACTTTTAAACGAGGGTGAAGTCAGGG 42.78
chr19 17710393 17960393 klf2b chr19 17832889 17832923 CAATGCGGGAAACCTCACCTCAGATGTGGTTAAAA 42.09
chr19 17710393 17960393 klf2b chr19 17833564 17833604 TCTGATTTTGTATCAGCATCAGAAAGAGCATTACTGCCAGG 42.40
chr19 17710393 17960393 klf2b chr19 17834200 17834240 TAAAGTTTCATATGTTGGTCTGAAGAGTTGAGGTGACAGCG 42.21
chr19 17710393 17960393 klf2b chr19 17834241 17834275 AAACGCTCATGAAACGCTTTCAGGATGAGTCTTGC 42.58
chr19 17710393 17960393 klf2b chr19 17834317 17834354 TTTTCAGAGATGGAAGATTGAGGAGCACAAACCACTGA 42.27
chr19 17710393 17960393 klf2b chr19 17834366 17834400 CCTCCGCTCAACGTGGCACTGAACACAGACACTTG 46.27
chr19 17710393 17960393 klf2b chr19 17834401 17834435 TCGAGGCCGTAAGGATGACGAGGATCTCAGCAATT 44.58
chr19 17710393 17960393 klf2b chr19 17834436 17834470 ATTTAGACCTGGAGTTTATCCTGGCCAACACCACG 42.77
chr19 17710393 17960393 klf2b chr19 17834492 17834526 GAGTTCATCTCCCACTCCGAGCCATGCGGCATGTA 46.65
chr19 17710393 17960393 klf2b chr19 17834527 17834561 CTCCACTGCAGTTTACTCATCTCCAGAAGCACCTC 42.63
chr19 17710393 17960393 klf2b chr19 17834565 17834599 CATACGGCCTCATGGCAGAGCTCCTGCGATCTGAT 46.57
chr19 17710393 17960393 klf2b chr19 17834600 17834634 GTAGACTCCACGTATGACACCACAGTGCAGGGGAG 44.93
chr19 17710393 17960393 klf2b chr19 17834677 17834711 TGAAATCAAAGTGGAGCCGCCGATGGATGGCTACG 45.98
chr19 17710393 17960393 klf2b chr19 17834714 17834748 CCGGTGATAGGCATGGTGCCACAAACCTGCCAAAA 46.75
chr19 17710393 17960393 klf2b chr19 17834749 17834783 AATCAAGCAGGAAGGCAACGTTTCATGCATGATGT 42.63
chr19 17710393 17960393 klf2b chr19 17834784 17834818 CTTTCGAGCAGCCCAGACTAGCAGTTTCTCCGCAG 45.79
chr19 17710393 17960393 klf2b chr19 17834855 17834889 GACTCCCACCTCCGTCAAACGACATATACACAGAG 42.24
chr19 17710393 17960393 klf2b chr19 17834930 17834964 CAGTTCACCGCGCCACACCAGTTTGCCATGTATGA 46.49
chr19 17710393 17960393 klf2b chr19 17834996 17835030 CGGGCTCTTCTCACTCCTCCGTCCTCTCCGTTAGA 46.48
chr19 17710393 17960393 klf2b chr19 17835031 17835065 GCTAATGGAGTCTAAACCCAAGCGAGGGCGACGCA 46.97
chr19 17710393 17960393 klf2b chr19 17835071 17835105 CCGAGGAAGCGCATGGCGACACATACATGCACATA 46.06
chr19 17710393 17960393 klf2b chr19 17835109 17835145 CGGCTGCGGGAAGACGTACACCAAAAGCTCCCATTTA 46.88
chr19 17710393 17960393 klf2b chr19 17835146 17835180 AAAGCGCATCACCGCACTCACACCGGTAAGAATGC 46.58
chr19 17710393 17960393 klf2b chr19 17835330 17835370 TGTGCATGCTTGTTAATGCATTGATTTAATCTCGAGTGTGC 42.47
chr19 17710393 17960393 klf2b chr19 17835818 17835852 AAAACCATACCACTGCAACTGGGAGGGATGCGGAT 45.62
chr19 17710393 17960393 klf2b chr19 17836054 17836094 ATAACAAAGTAGCTGGTACTACATAGATCACGCAGAGCTCT 42.03
chr19 17710393 17960393 klf2b chr19 17836119 17836153 AAAAGCATCCTGAAAGGCTGGTCCTACGAATCGGT 44.02
chr19 17710393 17960393 klf2b chr19 17836154 17836192 GTCCAATCCGGAGACTGTTATGTTGAATTAACGATGCCA 42.63
chr19 17710393 17960393 klf2b chr19 17836193 17836227 CAACGAGTGCAAAGCCTGACGACTAGCAAACCAAA 43.87
chr19 17710393 17960393 klf2b chr19 17836228 17836265 GTGGAAAATGCACAACGATGTTGACAATGTTTTGCTCG 42.42
chr19 17710393 17960393 klf2b chr19 17836298 17836338 ACCAGGGCTGGGAGGATAAAATCATTATTGTGAATCAAGAA 42.02
chr19 17710393 17960393 klf2b chr19 17837671 17837708 GGATCTTAGAATTGATTCCAGAGAGAATCGGGACGCAG 42.17
chr19 17710393 17960393 klf2b chr19 17837846 17837886 AAGTGTGTAATTTAGGTGCATTGGATCACACCAACAGATGC 43.05
chr19 17710393 17960393 klf2b chr19 17837887 17837926 AACTTTTGTAAGTGTTAAAGGGACGGCTCACTCCAAAACT 42.59
chr19 17710393 17960393 klf2b chr19 17838091 17838127 CGCATGTTCCCTATTGTAAAACATTCCTCAAACGGCG 42.76
chr19 17710393 17960393 klf2b chr19 17838128 17838162 GCACATTCAGTGTCCTCTTGTTCAATAGCACCGGA 43.10
chr19 17710393 17960393 klf2b chr19 17838265 17838305 TATAAATACTCATGTGTGGTGTCGTTTGCCTGTCATGTTGG 42.57
chr19 17710393 17960393 klf2b chr19 17838306 17838340 ATGTGGCTTCTTCGCTGGTCTCTTATTATGGGCTG 42.81
chr19 17710393 17960393 klf2b chr19 17838341 17838375 CTTTGAAGCGACTGGAAAGCAAAGTCCCCAGAAAC 42.76
chr19 17710393 17960393 klf2b chr19 17838393 17838427 CCCCACTCAAGCTCACCGACTCGGGTATTATAGCG 45.00
chr19 17710393 17960393 klf2b chr19 17838428 17838462 CAGACCAAGATGCTTTCCAGCTGCGTCAGGTCGAG 45.95
chr19 17710393 17960393 klf2b chr19 17838463 17838497 GCCAGCAGCCTGTGGCTTCTGCCTATAAATACAAA 43.47
chr19 17710393 17960393 klf2b chr19 17838507 17838547 TCCATAATTACAGAGAGAGAATTTAGATGCGTCTGGACGGC 42.73
chr19 17710393 17960393 klf2b chr19 17838548 17838582 TCTGCTCAACATCTCAGACTCGCAGACATCAAAGA 42.07
chr19 17710393 17960393 klf2b chr19 17838584 17838619 GCACCGCTGCAGCTTTGATCTGCAACCTGCAAGATA 46.52
chr19 17710393 17960393 klf2b chr19 17838647 17838687 ATTAAATACTGCGGCAACTTCTACTTACCTGGGTTTGAGAG 42.07
chr19 17710393 17960393 klf2b chr19 17838760 17838800 ATACAGCACAGGTCAATAGGTTAAACACACCTACAGATGGT 42.64
chr19 17710393 17960393 klf2b chr19 17840796 17840830 AAAATACACCGAAGAACATCACCGGCATCCAGTTG 42.21
chr19 17710393 17960393 klf2b chr19 17840831 17840865 TGTGTTTTCTTAGAGTTGTGCTCGTTCTGCATGCG 42.45
chr19 17710393 17960393 klf2b chr19 17840928 17840968 AAATGTGATCCAGTCTATTATTAGCCGACTCAATGCAGTGG 42.15
chr19 17710393 17960393 klf2b chr19 17841009 17841049 ACTTTTACTACCAGTCTGAAGAGAACAGAAACAGCAGCTTC 42.03
chr19 17710393 17960393 klf2b chr19 17842048 17842082 GGGGTTTTATCTGAAACTCAAGAGCGGGGACGATA 42.41
chr19 17710393 17960393 klf2b chr19 17842328 17842362 GGGGTGGAGTTTGCAATCTGAAACTGAAGATCGGG 43.53
chr19 17710393 17960393 klf2b chr19 17844795 17844834 AAAAGTCTGGACTTTCTGACACCTGAGCTCTTCTCATTTG 42.31
chr19 17710393 17960393 klf2b chr19 17844835 17844869 TCCATCACAGAATCGGCTCTTTCAGGCCGTCAGTA 44.70
chr19 17710393 17960393 klf2b chr19 17844870 17844908 AACACAAACTCACGCTGGAATTTCCTGTTATTCCAAACG 42.38
chr19 17710393 17960393 klf2b chr19 17844909 17844947 GGGCTAATTAACATACCCAAGCTAAAATTCGTGCAGCTG 42.30
chr19 17710393 17960393 klf2b chr19 17844955 17844995 ATTTTCACACTCAGAGAGATCTCAATCTTTCCAAGGACCCG 43.01
chr19 17710393 17960393 klf2b chr19 17844996 17845034 GACTTCATTCTTTCAGCTCGAGTTACTGGACTGATCCAG 42.09
chr19 17710393 17960393 klf2b chr19 17845168 17845208 TTAGGATCAATTCTGCACTGATATGAATGCGAGTGGATGTG 42.28
chr19 17710393 17960393 klf2b chr19 17845249 17845283 GTGACACTGTTTTGGCAACAGCTGGATCTGAGGGC 45.31
chr19 17710393 17960393 klf2b chr19 17845345 17845384 TTTTCGTTTTGCCCTAAATGCAATGCAAGTCATGTAGTGG 42.70
chr19 17710393 17960393 klf2b chr19 17847260 17847300 ACCCATAACCTGCTGATTTTAGTGTTACGTATCACAGATGC 42.22
chr19 17710393 17960393 klf2b chr19 17849187 17849227 AAAACATCACAGCAGGTTCCTTCAGAAATACAGAACAAGCC 42.99
chr19 17710393 17960393 klf2b chr19 17849269 17849309 TGGGAAGGAAAATCCCATAGTAAAGGATTCATTGGGAATGC 42.49
chr19 17710393 17960393 klf2b chr19 17849778 17849815 ACTGTCATGCATTTACCTGGATGAGAGTTTCTCTGGTG 42.30
chr19 17710393 17960393 klf2b chr19 17852177 17852213 AAAACTGAATCCAGATCATGTTCTGGGCATCTGAGCT 42.51
chr19 17710393 17960393 klf2b chr19 17852221 17852256 GCGCAAGGGCCAGTTCCAGATCCTGCTCTTCTTGTA 46.76
chr19 17710393 17960393 klf2b chr19 17852310 17852344 CATTCCAGCTGCTGCGCCTCACTTCCGAACTGAAG 46.44
chr19 17710393 17960393 klf2b chr19 17855551 17855587 TTTTGTTCTTACTGCAGCAGCTCTTAAAGCATTGGGT 42.07
chr19 17710393 17960393 klf2b chr19 17855588 17855628 TTGATTTCTCAGGGTGATTTGTGAAGGGATTTGTGTTCACC 42.91
chr19 17710393 17960393 klf2b chr19 17855629 17855663 CAGGGTGGAGTAGGTGTTTGGTGGTTGAAACAAAC 42.46
chr19 17710393 17960393 klf2b chr19 17855664 17855698 ACATGCAGAGAGCTCAGATGTGGTCAGCAGACCCG 46.57
chr19 17710393 17960393 klf2b chr19 17855699 17855733 AGATTCACCTTACCTTCATGTGTTCAGTGCCTGGG 42.76
chr19 17710393 17960393 klf2b chr19 17855734 17855770 AGAGACACCAATTACACTGCACAGCACTAAAGACTGA 42.08
chr19 17710393 17960393 klf2b chr19 17855771 17855808 AGCATGACATGCAAAACACAAAGAGTCTCATGCAAACA 42.53
chr19 17710393 17960393 klf2b chr19 17855809 17855843 TGCTGCGCTGCAAACTAAACATGCAATATGTGAGC 43.29
chr19 17710393 17960393 klf2b chr19 17861050 17861084 TTATTATTGCAGCGCAGGTCAAGCCAATGTGGATT 42.38
chr19 17710393 17960393 klf2b chr19 17861570 17861610 TTAATGTGCGCTTTGACTCAAACAAGACTATTTTGCCTTGT 42.12
chr19 17710393 17960393 klf2b chr19 17861959 17861999 ATCTGTGGAGTTAAAACGATCAACAATGCTGCACTACATGA 42.43
chr19 17710393 17960393 klf2b chr19 17862067 17862107 CGTCTTTCTGTCTCCTTATCTTGATATGTATGCATGCACCC 42.26
chr19 17710393 17960393 klf2b chr19 17862122 17862159 AAAACTCAAAACGTCCTCGTGTTTGTGCACATTTGTCG 42.99
chr19 17710393 17960393 klf2b chr19 17862308 17862342 AAAATGCAAGCTGCAGATGCACTGCAAGAAAAGTC 42.22
chr19 17710393 17960393 klf2b chr19 17862343 17862377 TGCAATACGTGAGCTCAGGTCAAGCTGACCCAGAT 45.05
chr19 17710393 17960393 klf2b chr19 17862434 17862474 TCAGGGATGCTTACAGCTACACAAGTATCTCGTAATATGCT 42.23
chr19 17710393 17960393 klf2b chr19 17862515 17862555 TAAAGAGTATGGAGTAACTGTGACACTGTGGTGAAAGCTGT 42.60
chr19 17710393 17960393 klf2b chr19 17862556 17862591 TCTCACTCCATGTTAGAAAACAGGAAGCGTGTTGGT 42.49
chr19 17710393 17960393 klf2b chr19 17862615 17862655 AGAGTCATTCTGAGGTCATGATATGTTGGTAAGGTCACAGT 42.22
chr19 17710393 17960393 klf2b chr19 17862752 17862792 TGTTGCGCATGAATGATTGATAGTAAAGTTGTTGCAGAAGC 42.43
chr19 17710393 17960393 klf2b chr19 17866243 17866282 TTTTCCACTATAGGACTTCCTCCTGTTGTTCCTGTTCAGC 43.09
chr19 17710393 17960393 klf2b chr19 17866283 17866318 TGCATCATCAGATAACACTGACCTGAAACTGCAGGC 43.07
chr19 17710393 17960393 klf2b chr19 17866403 17866437 TACCCCATGTCCTAACCTGTTGGAGGTAATGCAAT 42.11
chr19 17710393 17960393 klf2b chr19 17871450 17871490 ACTAAATTATAAAGCGAGGCATGATTTTGGCAAAAGCACGT 42.26
chr19 17710393 17960393 klf2b chr19 17871491 17871525 GCGGCATGACACAAATGGACAAAATCGAAGCGGTG 44.89
chr19 17710393 17960393 klf2b chr19 17871526 17871562 GCAAATATCGGGATGAAGCAAATGCAGCTACAATGGA 42.38
chr19 17710393 17960393 klf2b chr19 17871563 17871603 AGACAATAAACAGACAAGGCTAGCTAGAAGACGATCAGACG 42.58
chr19 17710393 17960393 klf2b chr19 17871604 17871641 GTGGGTTTGACACTGCACTTACAGCTCTAAATTCTGTG 42.01
chr19 17710393 17960393 klf2b chr19 17871642 17871676 GATGGGTTTACAGCAGACCGTAACCCTGAAGACCC 44.12
chr19 17710393 17960393 klf2b chr19 17871677 17871711 TCGTTCTGTGTGTGTCGCAGCACCAAACCCTTGAT 45.95
chr19 17710393 17960393 klf2b chr19 17871712 17871750 TATGAACCACTGAACCACTATTCGTGACGGACGTATTCT 42.62
chr19 17710393 17960393 klf2b chr19 17871751 17871787 TCCCTGAAACTGTCAGAGAAAACAAAGATGACACCCA 42.30
chr19 17710393 17960393 klf2b chr19 17871867 17871907 TGTTAGAATCTCCTAGAACCGGTTTAAATGCATCTGATCGC 42.07
chr19 17710393 17960393 klf2b chr19 17871939 17871979 TCATTTAGATTCAAGCTCTGACTTAAGCTCTGTAAGCCCCT 42.53
chr19 17710393 17960393 klf2b chr19 17872017 17872057 TAGAAAGGAAACACCCATATTAGGGTGCTTGTATGTTGTGG 42.16
chr19 17710393 17960393 klf2b chr19 17872307 17872346 ACTGCAGAATTGAATTGAAAGCAACTGAACTTGTCCATCC 42.28
chr19 17710393 17960393 klf2b chr19 17872382 17872421 AATAAAGAGGGTTGGCTAATGATTGGTAGTAGGGATGCAC 42.06
chr19 17710393 17960393 klf2b chr19 17873172 17873208 TTTTAACCAACGGCATCCATAATTTCGGTTTCGGTGT 42.21
chr19 17710393 17960393 klf2b chr19 17873520 17873559 AAAAGCCTTAAAATGCAGGAAACCCTTGATATGTGAAGGG 42.04
chr19 17710393 17960393 klf2b chr19 17873621 17873661 AGACAGGTGATTTACTTTCACATCAGTTCAGATGCTCCATC 42.07
chr19 17710393 17960393 klf2b chr19 17873686 17873726 AGCTTCATCCACACAGTTCAACATACTTGCAAATAGTGAGG 42.59
chr19 17710393 17960393 klf2b chr19 17874040 17874077 AGAGTCATTAATTGCATAGTGCGTCTTCTTGGCTCAGT 42.27
chr19 17710393 17960393 klf2b chr19 17876152 17876192 TACACATTTCAAGCGAACTGCAGCTAATTCTTGTAAGTCCT 42.25
chr19 17710393 17960393 klf2b chr19 17876280 17876319 ATCTTTGATGAAATGAGTGTTTTAGATCCTCAGCAGCCCA 42.25
chr19 17710393 17960393 klf2b chr19 17876440 17876480 GTAGCAATATTTCCAAACCATTACAAACACCAACACCACCC 42.40
chr19 17710393 17960393 klf2b chr19 17876497 17876537 TTGAAATGAGCTGAATCTCAAAATCTGTCAGCAAGCAGAGA 42.44
chr19 17710393 17960393 klf2b chr19 17876578 17876618 TGAGAGGAAAATCACCACATTGATGGTTATGAACAGATGGC 42.58
chr19 17710393 17960393 klf2b chr19 17877344 17877383 TTAAAGCAGCTGAAATGTGATATTTGAGCACATCCCTCGA 42.46
chr19 17710393 17960393 klf2b chr19 17878478 17878518 AACACATCTTGGTGATTTTGACCCTTAAAAGAAATGCAGCA 42.12
chr19 17710393 17960393 klf2b chr19 17878587 17878627 TCAAAGTGAAAATGCAGAAACGTTGAAAGTGAGAAGCTACG 42.10
chr19 17710393 17960393 klf2b chr19 17878638 17878678 AAACTGATAAATGCTGTGTATATGGAGTGTGAGAACCTGGC 42.26
chr19 17710393 17960393 klf2b chr19 17878679 17878713 ATGAACAATTTTAGCCACCCGTGGGAAACCCAGCG 45.29
chr19 17710393 17960393 klf2b chr19 17878714 17878752 CTCAGTTTTAGGGTGTGAACCGCATGTGAACTTTAGAGG 42.81
chr19 17710393 17960393 klf2b chr19 17878753 17878787 AACTCTCGACTCTGCATCTTGTGCCATGGAAAGGA 43.79
chr19 17710393 17960393 klf2b chr19 17878797 17878837 TTTTCCTCTCAGCTCAGAGATAGTAGTGAAACTACAGCACC 42.37
chr19 17710393 17960393 klf2b chr19 17878838 17878872 ACACCCTGCCCTTTCTGTGCCTGTTATAGTCATAA 42.17
chr19 17710393 17960393 klf2b chr19 17878873 17878910 ACAACACCAAACACGGGGTCACATTAGTAGTGTAAACA 42.43
chr19 17710393 17960393 klf2b chr19 17878940 17878979 AGTCCTCACTTTAAAGCGGTCAATGCAAAGTGTAAACAAG 42.02
chr19 17710393 17960393 klf2b chr19 17882015 17882055 TTCAAGCATATGGTTTCCTTGAATGGTAAATGATGACCGCT 42.61
chr19 17710393 17960393 klf2b chr19 17882062 17882101 AACTGTTCAGGGTAACCACTGATAATACTGCAGGAAACAG 42.12
chr19 17710393 17960393 klf2b chr19 17882102 17882136 TGATACACAGTGAAATCAGCAGCGGAAAGCAGACT 42.78
chr19 17710393 17960393 klf2b chr19 17882138 17882178 TGATGATACGATTCCTGAACAAACAGATGATTGCCCATTCT 42.18
chr19 17710393 17960393 klf2b chr19 17882590 17882630 AGTAATTTTCTCGCACATCAGTGAGAGAAAAGTTGGTTGGC 42.92
chr19 17710393 17960393 klf2b chr19 17882676 17882712 AAACAACTATTGCTGATGAAACCCAGCTGTGTTGTCG 42.42
chr19 17710393 17960393 klf2b chr19 17885471 17885511 AATGCTGCATGGATTTAATGGAGATAGCGATTAAGACTCCG 42.34
chr19 17710393 17960393 klf2b chr19 17885512 17885552 ATGGCAATCAAATCTATGCATCAATAGGATGGAGACGATGC 42.58
chr19 17710393 17960393 klf2b chr19 17885593 17885633 AATTCTCCTGCAATTGATGTGCATATGAAGGATCTGTGTGT 42.48
chr19 17710393 17960393 klf2b chr19 17885745 17885785 ACACAGACAGACTTCCTCACAAATACTCTCTCATATGCAGT 42.27
chr19 17710393 17960393 klf2b chr19 17885846 17885880 CCCCATTCGAATTATGCGTGTTTCCATCAGGTTGT 42.31
chr19 17710393 17960393 klf2b chr19 17891532 17891568 TTTTGGAGCAGAAACGACCAAGGCTTCTCCTAAAAGA 42.61
chr19 17710393 17960393 klf2b chr19 17891794 17891828 CTTCATTTTGTGTGCGTGACTCTGCAGTGGTCAAT 42.56
chr19 17710393 17960393 klf2b chr19 17891829 17891869 TATCTCATTCTAAAACGCCTCTTATCTTCCCTGTGACAGCT 42.36
chr19 17710393 17960393 klf2b chr19 17891870 17891904 GTGCGACGATCAGCTCACAACGCACTGATGCACTT 46.40
chr19 17710393 17960393 klf2b chr19 17891921 17891957 AAAAGGAGAAGTGCTCGACTTTCCCTTTTCAGACTCA 42.25
chr19 17710393 17960393 klf2b chr19 17891958 17891992 CTGTGCATGATCTGCCTTATTGAGTTTGGTGGCTG 42.61
chr19 17710393 17960393 klf2b chr19 17891997 17892036 ATGAAATATCTGACGTTGGTTGTGAAATGCGGTTCATGTC 42.11
chr19 17710393 17960393 klf2b chr19 17892090 17892129 ATTAATCAAGCTTTACCGCAGACAATAGCTCGTAGCTCTG 42.23
chr19 17710393 17960393 klf2b chr19 17893630 17893670 TAAATAGAGTTCCAGATTTCAGCATTCAGTCTGGACCGAGT 42.46
chr19 17710393 17960393 klf2b chr19 17893747 17893787 TTTTAGGAATCTCATTTCAGGAATGCAGCACACGAAATCCC 42.95
chr19 17710393 17960393 klf2b chr19 17893798 17893838 TAACATTACCACACCACATGATGAGCACTTCATTTCGTTCT 42.30
chr19 17710393 17960393 klf2b chr19 17894126 17894166 TAAATCAGTAAATCACACGAGCTCTTTGATGTTAGCAGGGG 42.19
chr19 17710393 17960393 klf2b chr19 17894218 17894252 GAGGAGGCAACGGGTACGTCGGCCTTCGGTTTATC 46.90
chr19 17710393 17960393 klf2b chr19 17894253 17894292 GACTCTGAACTCTGCGAATGAACACAAATCACAACACAAG 42.19
chr19 17710393 17960393 klf2b chr19 17894293 17894330 TGCTCAAACATAAAACAATAGACATGCTTGCAGCCTGT 42.17
chr19 17710393 17960393 klf2b chr19 17895123 17895163 AGGTAATATTGCACATGGCTGTTTATTACTCCAGCTACCAC 42.19
chr19 17710393 17960393 klf2b chr19 17895978 17896018 TTTATTACAACAGAAATTAAGGCCCTGGTAGTGTCTGCGAG 42.18
chr19 17710393 17960393 klf2b chr19 17896051 17896091 AAATCCTGGTAATTCCATTCACAATGAAAAGGCCCTCAAAC 42.11
chr19 17710393 17960393 klf2b chr19 17896198 17896238 TATAGGCAGCATAATGCACAGTTTGCAATAAGAGCTAACGT 42.39
chr19 17710393 17960393 klf2b chr19 17896307 17896347 TCTCTCATTGATTGCAGTGTATATGTGGCACTCTTTGAGTG 42.18
chr19 17710393 17960393 klf2b chr19 17896384 17896423 AAACACTTACATGTTTGCTAAATGACCTCATGCTGCAGAC 42.11
chr19 17710393 17960393 klf2b chr19 17896424 17896458 AGCCTGCACTACGTTTATCTTCCATCCATGCAACA 42.91
chr19 17710393 17960393 klf2b chr19 17896459 17896499 TTACAAAGCCTGTAAAACAGACAGACAGGAAGTAGACTGGC 43.15
chr19 17710393 17960393 klf2b chr19 17896502 17896542 ACCTTCCTCTTTCTAAATGTGAGGACGGTATGTGTTAATGC 42.07
chr19 17710393 17960393 klf2b chr19 17898298 17898332 TTTTAGCCCAAGGCAGACACCCGGATCTGCGTTGA 46.96
chr19 17710393 17960393 klf2b chr19 17898701 17898735 GCGTCCACGGACACACACCGACACAAAGAGAGGTA 46.56
chr19 17710393 17960393 klf2b chr19 17898761 17898801 AGCGCATATTTATGTTATACTTACATCAGCGGTGTGTTCGA 42.03
chr19 17710393 17960393 klf2b chr19 17898839 17898879 TATTTGTCCATCGATGTTAAATGAAGACTGAACCCGGACAA 42.05
chr19 17710393 17960393 klf2b chr19 17898912 17898952 TCATCATGTTCATTCAGCATATTTGTGGGATGGGGTAAAGT 42.28
chr19 17710393 17960393 klf2b chr19 17898953 17898987 TTAAGTTTAGTGAACTCGACGGCGATGCGTGTTTG 42.23
chr19 17710393 17960393 klf2b chr19 17898988 17899028 TGCGTTTCCTACTTAGGATTAATCTCGTGTATTTGATCGCG 42.10
chr19 17710393 17960393 klf2b chr19 17899029 17899065 TGTGTAACGTTACGGATTCGATTCGATCAGACTCAGC 42.26
chr19 17710393 17960393 klf2b chr19 17899069 17899109 ACGTTTGCGTGGATTAAAACACAAGAGATGGATATACGTCT 42.11
chr19 17710393 17960393 klf2b chr19 17899125 17899165 TTTTAACCGATATTTCGAGCTATAAATGCGGAGTGATCGCA 42.18
chr19 17710393 17960393 klf2b chr19 17899166 17899200 CCCACGGTATCGCAGTGTTGTTGATCCAGTGTTAA 43.05
chr19 17710393 17960393 klf2b chr19 17899201 17899235 AGGTCAAACACGCGCCAGTAGTTGATACATCGACA 43.90
chr19 17710393 17960393 klf2b chr19 17899252 17899291 ACCTACCATTTCGTCGATACAGCGAAACATTGTTACATGT 42.31
chr19 17710393 17960393 klf2b chr19 17899292 17899328 GTGCTCCCATACGGCACATACAATCAAAGTGGTTAAC 42.21
chr19 17710393 17960393 klf2b chr19 17899478 17899516 AAAAGAAAGAAAGCAAAGCCAACATGAGCAAGACATCCA 42.37
chr19 17710393 17960393 klf2b chr19 17899517 17899551 AACTCCTCTCCACAAGTGCAAAGAGGTGAGGAAAC 42.78
chr19 17710393 17960393 klf2b chr19 17899552 17899586 ATCATAGCTTGGGCTTTGTCAGAAAGCCAGCGTTG 43.83
chr19 17710393 17960393 klf2b chr19 17899587 17899627 CTCCTGGACAGTGAAGGATTTAACAGCAAACGATATGTACA 42.01
chr19 17710393 17960393 klf2b chr19 17899628 17899668 GTATACTGGATTAGAAAGGCTTTCATGACCCCAAAGCATCA 42.21
chr19 17710393 17960393 klf2b chr19 17900225 17900265 TGATCTATTTATACCACTCTTTTGTTGTGCTGTGCTGACGT 42.11
chr19 17710393 17960393 klf2b chr19 17900388 17900427 ATTTTAGCACTTTGCTTCATCTCAACAAGTGGTGTGTTGT 42.06
chr19 17710393 17960393 klf2b chr19 17900473 17900507 GGGGTTGTGTCTTCAGATGCCAGTTTTCATCCTTT 42.14
chr19 17710393 17960393 klf2b chr19 17900839 17900879 ATTCAATCATGTCTTCTTTCAGGATTCAGAAAGAGCTGGCT 42.16
chr19 17710393 17960393 klf2b chr19 17900896 17900930 CCCCACCTAACTGCAGGTATGGAAAATGCTTTGGA 43.20
chr19 17710393 17960393 klf2b chr19 17901220 17901254 CCTGGCATTCAAACATAAACATGCGGCAGGTCAGA 43.86
chr19 17710393 17960393 klf2b chr19 17901713 17901753 AAATTAACCACGCTTGTGCCTGAGACAAAGAATGTAGTAGA 42.12
chr19 17710393 17960393 klf2b chr19 17901772 17901812 AATTGGTGTGTTAAAGCGTAATGTGCTTTATGACATGCAGG 42.35
chr19 17710393 17960393 klf2b chr19 17901813 17901847 ATCATCCTCCCGCTTAACTCTGCCAAACCTTTCGC 44.63
chr19 17710393 17960393 klf2b chr19 17901848 17901882 AAGTTTGCTGGTGACACAAAGCAGCAAACTCAACA 42.86
chr19 17710393 17960393 klf2b chr19 17901997 17902037 TTTAATAGCAGTAATTGTGACCTCTCAGATGGGGCTCAAAC 42.13
chr19 17710393 17960393 klf2b chr19 17907204 17907244 TTCAGAAATTTGACAAGCAGCATGTTATCTCTGATCCGAGT 42.19
chr19 17710393 17960393 klf2b chr19 17907280 17907320 GTTTGTTTCTTATTTCTGTGGTTGGCATTGGTTCTGTCTCA 42.01
chr19 17710393 17960393 klf2b chr19 17907327 17907362 TTTTGCAATTTGTTCACCGAGGTCAAAAGGCAGTTG 42.07
chr19 17710393 17960393 klf2b chr19 17907363 17907397 ATGCTGTAGTAGAGGCTGTAGTGGCTTGTTCTTGT 42.03
chr19 17710393 17960393 klf2b chr19 17907398 17907436 AATCCCTTCTCTTCCTATGGTGTAAATGAAGACCCAGGA 42.38
chr19 17710393 17960393 klf2b chr19 17909608 17909648 TTGATTATAGATGGGTGTGTGAGGCAATTCCTGCTTTTAGG 42.35
chr19 17710393 17960393 klf2b chr19 17909649 17909685 ATCATGCATGTAACAGTCAGGACAGGTGAAACTGACG 42.72
chr19 17710393 17960393 klf2b chr19 17909771 17909811 TGTTGGCATGATTCAGCATGTGAAAGTCAACTAAAGAGAGC 42.97
chr19 17710393 17960393 klf2b chr19 17909812 17909852 ACTCTGACTGGTTATTCAACAATGAATCAGAGCACAAGTGT 42.14
chr19 17710393 17960393 klf2b chr19 17909940 17909980 TAGATTCTCAGGCATATTTGAAGGAGCAAATCCCTTCAGTG 42.06
chr19 17710393 17960393 klf2b chr19 17910051 17910091 ATCTAGGTTTTGGCATTCTGAATGAGAAAACAGATACCGCT 42.15
chr19 17710393 17960393 klf2b chr19 17910127 17910162 TGCAGAATGCGTACTCTTGAATTGTTGCTGTCTGTT 42.02
chr19 17710393 17960393 klf2b chr19 17910163 17910200 TGATGTGTTCACATGCAGAACCAAATGTGAGACAATCG 42.19
chr19 17710393 17960393 klf2b chr19 17910236 17910275 TGTACTGGTCTAAACTCACAGTTGTATTGACCAGTAGCGG 42.80
chr19 17710393 17960393 klf2b chr19 17910434 17910474 CCTGTGACTTATTAGATGTGTCGAGATTTGCCTGTCTTAGC 42.14
chr19 17710393 17960393 klf2b chr19 17910669 17910709 TATCAGTTTCATTACATGCTGCATGGACTTACAACTGGTGT 42.22
chr19 17710393 17960393 klf2b chr19 17910710 17910748 TGGGGATGGTGCTTATGTTTTATAGACAAGTTGGCTTCA 42.33
chr19 17710393 17960393 klf2b chr19 17911002 17911036 AACCAGCTATTGCAGAGCTCTGGCTGTCTGCAGGT 46.71
chr19 17710393 17960393 klf2b chr19 17911177 17911217 TTGAATTGTTGTTCAGAGCTATGCTTCAGTAAGGACTGTGT 42.12
chr19 17710393 17960393 klf2b chr19 17911218 17911257 AAACTGTCTCTTGTGACAGTCTCTGTAAATGCACAACTGA 42.07
chr19 17710393 17960393 klf2b chr19 17913440 17913479 ACCTTATACTTTGTTTTCACCCCTTAGCTCTTAGTGCCAC 42.16
chr19 17710393 17960393 klf2b chr19 17913668 17913708 ATGCTATTTTCTTAGCTATTCCCGTGTGTTTTGTGGTGTGC 43.14
chr19 17710393 17960393 klf2b chr19 17913956 17913996 AGTTAATTGAGACTTCATGCGAGGTCCTTTCAGTTACTGTG 42.09
chr19 17710393 17960393 klf2b chr19 17914001 17914041 TATATCACTGTGTTGAAAAGGCTGGATCCAAAATTGAGCCG 42.81
chr19 17710393 17960393 klf2b chr19 17914140 17914180 CTCTCTGTACAAAGCAATTAGTCACAAGACTCAAGACAGGC 42.31
chr19 17710393 17960393 klf2b chr19 17914281 17914319 CTACTACTTGAGAATCTCTGATCTAGGCCATGCTGCTCA 42.38
chr19 17710393 17960393 klf2b chr19 17914320 17914359 TTTTCATCTCTGCATGTGTTCTTAGTGCTGGTCCAAAAGG 42.95
chr19 17710393 17960393 klf2b chr19 17914396 17914430 TCCTCCAGGTTCAGTGTATGAGGGAGGAGTGTTTT 42.90
chr19 17710393 17960393 klf2b chr19 17914431 17914466 TTCTTGACATCGCTTTCACACCAGACTATCCCTTCA 42.08
chr19 17710393 17960393 klf2b chr19 17914650 17914690 TGAATATCACAAAGACTAACATGGCAGAATGCACAACTTGC 42.07
chr19 17710393 17960393 klf2b chr19 17914757 17914796 TTTAATGACAGTGGTCCTGTTTTCTTTTGTCAGGTGACGT 42.53
chr19 17710393 17960393 klf2b chr19 17914797 17914837 TTCGCACAAGAATCTATCATTGCAACATCAATAGTCAGGGT 42.25
chr19 17710393 17960393 klf2b chr19 17914873 17914907 TCCAGCGCTCACTATCTCCAAAGTGCTACTGTCTA 42.76
chr19 17710393 17960393 klf2b chr19 17914908 17914942 TCTGCTCTCTGCTCACAGACTGTAACCCTGGTAAG 43.06
chr19 17710393 17960393 klf2b chr19 17914943 17914978 TCACACGTCCGTAAACACACTTCAAGCTAATCAGGA 42.23
chr19 17710393 17960393 klf2b chr19 17915253 17915287 TTTTAACTGTGCGACTCGTGCCGAGAGAGCACCCT 46.53
chr19 17710393 17960393 klf2b chr19 17915288 17915325 TTGGAGTTCGGAGGAAATTTACCACTGATCACATCACC 42.44
chr19 17710393 17960393 klf2b chr19 17915326 17915360 GTTCTGTACTTGCATGATGGGCAAGACAATCGCAG 42.66
chr19 17710393 17960393 klf2b chr19 17915489 17915529 TTCACATTCCATTGCTCTACCAATGATTTTCTACCCAAGCT 42.34
chr19 17710393 17960393 klf2b chr19 17916908 17916948 ATAATACTGCTTTAGAAGCAAGCAGTGCATGTCAGTACAGT 42.05
chr19 17710393 17960393 klf2b chr19 17917001 17917035 TTTTCTACAGCTGATCCTCTGGTAGGAAGCATCGC 42.39
chr19 17710393 17960393 klf2b chr19 17917036 17917070 CACGCAGTACACAACCAACAGACCAGAACACGACA 44.52
chr19 17710393 17960393 klf2b chr19 17917071 17917105 GGATAGCCAAACAGTGGACCAAACGTTACGCCACA 44.77
chr19 17710393 17960393 klf2b chr19 17917106 17917140 TAATTTTCTCCGACTGCAGAGTGCTGCTTGTCGGA 43.96
chr19 17710393 17960393 klf2b chr19 17917141 17917175 CATCTGTGGGAAGGGGTGGCGGGTCTAAAAGAGGA 46.34
chr19 17710393 17960393 klf2b chr19 17917176 17917211 ACTGGTGTGAAGGGGATCCATAGGGTAGAAGATACA 42.15
chr19 17710393 17960393 klf2b chr19 17917376 17917416 TTTTCATCCTTGTCAATTGAAGTCTCAGCATGAGCCTATGG 42.55
chr19 17710393 17960393 klf2b chr19 17917441 17917481 TCCCCACCAATATTAAAGCTGAAGTTGGAGTACAAAGTTGC 42.65
chr19 17710393 17960393 klf2b chr19 17918116 17918156 TCTTCATTTACATGGAAATCGTGTCATAATGCAGTTCGCCT 42.49
chr19 17710393 17960393 klf2b chr19 17918285 17918325 AATGAAATGTTTGAAACGCATATCTTTCAAGACTCGGTGCA 42.02
chr19 17710393 17960393 klf2b chr19 17918594 17918634 AAGTGTTACATAATCAATAACAGCATGGCACAGGGATGACA 42.31
chr19 17710393 17960393 klf2b chr19 17918648 17918688 AATGTGGAAGGTGTTCCTACACAATTTTACTGTGGGTTTGA 42.47
chr19 17710393 17960393 klf2b chr19 17918874 17918914 AACCGGAAAACATTTGAAATGATGCTGCCACAAATAATCCA 42.47
chr19 17710393 17960393 klf2b chr19 17919095 17919135 TATCCTAACTAAGAGTGATGTACAATTCCTGCTTGGGTGCA 42.53
chr19 17710393 17960393 klf2b chr19 17919514 17919554 CTTAGAAGTCTGGAAGAAACCCAGACACTCAAATACAGTGC 42.23
chr19 17710393 17960393 klf2b chr19 17919555 17919592 AAGTCTTCTGGTGTGGTGTTCAGATGTCATTAGATGGG 42.15
chr19 17710393 17960393 klf2b chr19 17919648 17919685 TCAGGCGGCTAGTGAGGCTGGTGAAGGGTTCGATTAAA 46.95
chr19 17710393 17960393 klf2b chr19 17919686 17919720 GTGCTTCTGTCTGTCACGGTCACCTCCCAGAGTTT 45.20
chr19 17710393 17960393 klf2b chr19 17919774 17919808 GCTCCCGCAGCTCACACTTGTTCCCCAATACCATC 46.19
chr19 17710393 17960393 klf2b chr19 17922178 17922213 CTGCACAACTGTGGCATTTCAAGAACCTGAGTTTGA 42.50
chr19 17710393 17960393 klf2b chr19 17922226 17922266 ACAACCAACCCATACACAGTTTGAATGATGTGACTTTGTCA 42.69
chr19 17710393 17960393 klf2b chr19 17922298 17922338 TTTTATCTCTGGACCTGTCAATCTCCTTCTTCAAGACCTCC 42.49
chr19 17710393 17960393 klf2b chr19 17922343 17922383 TTTTGAATGACTCAAGACAGTCTACACTGTAGACCAGCACG 43.04
chr19 17710393 17960393 klf2b chr19 17922384 17922418 AAACCGTCAGCCACTGAGAAGAAGTGTTTGGGTAA 42.74
chr19 17710393 17960393 klf2b chr19 17922419 17922453 ATCAAGACCCTCGCGCAGCCCTCTTGTGTCGTAAA 46.64
chr19 17710393 17960393 klf2b chr19 17922454 17922488 GGCGTAACTGCTCTCTCACTCCACGGTCTGTCTCA 45.88
chr19 17710393 17960393 klf2b chr19 17922526 17922563 TTTCTGCACCTAAAACAGGAAAGACGTTTACACATGGC 42.18
chr19 17710393 17960393 klf2b chr19 17923030 17923066 TGAAGTCATGTTCTAAGTCAGCTGGACCTACACAAGC 42.25
chr19 17710393 17960393 klf2b chr19 17923067 17923105 AGTCAGTCATCAGATGTCTGACTGCTAAAGCACAGATCT 42.57
chr19 17710393 17960393 klf2b chr19 17925174 17925210 TTTTCATAGTCCTGAGCAACAACTGAGTCTGTTGCGC 43.23
chr19 17710393 17960393 klf2b chr19 17925235 17925275 CCTACAGTATGACTCCCATATAGTAATTGCTCCAGGATGGC 42.54
chr19 17710393 17960393 klf2b chr19 17925276 17925310 TGTTTTCCCCACAGATGCCATACCACAAACCACAA 43.42
chr19 17710393 17960393 klf2b chr19 17925311 17925345 CCTTGCAGCCCTTGCCCATAGTGACCTGTCATGAA 45.85
chr19 17710393 17960393 klf2b chr19 17925385 17925425 ATAAGTTTAGTGTGCTACCAAAATGTCTGACCACCTCTCCC 43.03
chr19 17710393 17960393 klf2b chr19 17926622 17926661 ACTTACTCACCTTACGCGGATAGACAGACAATGTACATCA 42.29
chr19 17710393 17960393 klf2b chr19 17926667 17926707 ATCGACCAAATCGGTCAATGATAGATAGATCACACGAACGT 42.67
chr19 17710393 17960393 klf2b chr19 17926708 17926745 CAACACAAGATTTCTAATGTCATCGCTCTGTGCCAGTG 42.18
chr19 17710393 17960393 klf2b chr19 17926746 17926785 GTGTTGTATATATAGCTTCCGGTAATCGATTGCTCGCCTT 42.04
chr19 17710393 17960393 klf2b chr19 17926786 17926826 TTTGCTCTTTAGTCGGAATTGTTGCTGATAAGTGAACGTGG 42.87
chr19 17710393 17960393 klf2b chr19 17926916 17926956 AAAATGAATTCCGTATGTACACTACATTTCCCGAATGCCCG 42.79
chr19 17710393 17960393 klf2b chr19 17926957 17926991 CAACACTAGGAACCGGAAATACGCACTGAACTGGC 43.49
chr19 17710393 17960393 klf2b chr19 17927013 17927051 TTTTCTCTCTCTTTCCGGTTAGTACGCCATCAAGTAAGC 42.09
chr19 17710393 17960393 klf2b chr19 17927199 17927233 TTTTATGCTAAATCGCGCAGAGCGGGGCAGCTAAT 44.81
chr19 17710393 17960393 klf2b chr19 17927368 17927408 AACTAGTCATGCCGAAACTACATACCGGTCACATAATACCG 42.82
chr19 17710393 17960393 klf2b chr19 17927419 17927459 TTCTGCGTCATAAATAAAGCCAAGTTAAGGCTTTCCATTGG 42.01
chr19 17710393 17960393 klf2b chr19 17927502 17927539 TTTTACTTGCGGTATTCAGATGTCAGAATCGTGGTCGG 42.60
chr19 17710393 17960393 klf2b chr19 17927808 17927848 TATATTTGAAATTTATACAGGCTGAGGCATCATGGGAGCGT 42.01
chr19 17710393 17960393 klf2b chr19 17927849 17927888 ACAAGTATATGCAGGAGTTATGGAGGAAGAAGCAGTCTGA 42.32
chr19 17710393 17960393 klf2b chr19 17927908 17927942 CGTGTGCGGTGCTGGCAATACCGTCAACTGTCTTC 46.57
chr19 17710393 17960393 klf2b chr19 17927943 17927977 CCTTCATCGGGCTCCAAGACCCACCAGACCAGATA 46.02
chr19 17710393 17960393 klf2b chr19 17927978 17928012 AAGCCCGTAGACTGGGATACAAGGCCAAACAAGGT 45.20
chr19 17710393 17960393 klf2b chr19 17930994 17931034 TTTGTCATACAGGCTATGTTATCTACCGTATACGTGTGCGC 43.03
chr19 17710393 17960393 klf2b chr19 17931046 17931081 CAAGCGCCCTGTGCCTAAAGGTGCCACCTATGGTAA 46.99
chr19 17710393 17960393 klf2b chr19 17931082 17931116 ACCTGTGCATCATGGCGTCAACCAGATCAAGTTTG 43.78
chr19 17710393 17960393 klf2b chr19 17931117 17931151 CACGCAGCCTTCAGTCAGTAGCTGAGGTATGTAAA 42.43
chr19 17710393 17960393 klf2b chr19 17931152 17931186 CAGCATCTCAGCCTGTGAGGTAATCCTCAAAAGGA 42.45
chr19 17710393 17960393 klf2b chr19 17931233 17931273 AATCATGCTATAAAATTAGGGCTTGGTTTTGCAGTATCGCG 42.06
chr19 17710393 17960393 klf2b chr19 17931287 17931327 TATGGATTACTGGTTTCCTACTGCATACATGACCAAAAGGC 42.19
chr19 17710393 17960393 klf2b chr19 17932759 17932798 ATTTCTGAGCAAGTTATTTAAACGTAATGCCTGCCTGCAG 42.17
chr19 17710393 17960393 klf2b chr19 17932862 17932901 AACGACATGGCAGAGGAGATGCTTTTCTAAAGTTATTCCT 42.04
chr19 17710393 17960393 klf2b chr19 17933067 17933107 GAACAGAACTTATTGTAAGGGATATGCATCGAGACACCTGC 42.34
chr19 17710393 17960393 klf2b chr19 17933114 17933153 AAACAAAAGCTCTGGCTAATGTATTTTGGCGTTCTTGTCA 42.11
chr19 17710393 17960393 klf2b chr19 17933537 17933577 AGTACCAAAGTACAATAACTTAAGAAGCCTGCAGTCAAGCC 42.31
chr19 17710393 17960393 klf2b chr19 17933578 17933617 ACAACTCTTTTCTGTGTATAAGCATGACACCATGCTTCCC 42.71
chr19 17710393 17960393 klf2b chr19 17933668 17933708 AAGTCTTTGAAAGCTGATTGGAGCAATTTGTAACAGTTGGC 42.46
chr19 17710393 17960393 klf2b chr19 17933880 17933920 AGTTATATATAAATAAGGAGGCATCGCACATGGCAAGGTGC 42.42
chr19 17710393 17960393 klf2b chr19 17934148 17934188 ATAATATATCAAGGGGACTCCCACTTTTAGCCATGGCTTCT 42.52
chr19 17710393 17960393 klf2b chr19 17934191 17934231 TTACGGTTTCTGTCAACCAGTAATGCACAAGACTTTGATCA 42.34
chr19 17710393 17960393 klf2b chr19 17934300 17934334 TCTCCGGGTCCTGAACTCCTACTGGGTGGGTGAAG 46.88
chr19 17710393 17960393 klf2b chr19 17934347 17934387 AGTTCTTTGAAGTCATCCTTATTGACACCTTCCACAAAGCC 42.61
chr19 17710393 17960393 klf2b chr19 17934388 17934422 ATTAGACGCAACCCCGACACTCAATGGATTACCAA 42.58
chr19 17710393 17960393 klf2b chr19 17934478 17934512 CGTGGTCTGGGCAAGGGCCACAAGTTTCACCTTAC 46.41
chr19 17710393 17960393 klf2b chr19 17934522 17934556 CTCTCGACGTGCTGCATGGAAGAGACGCAACACTC 45.90
chr19 17710393 17960393 klf2b chr19 17934557 17934593 TGCAGCTGCACCGTTACCGCTAGACAAAGTGTGCTTA 46.59
chr19 17710393 17960393 klf2b chr19 17934672 17934712 TCCAGTTGTTAGTCAACCAATCAACCATGAAACAAATTGCA 42.06
chr19 17710393 17960393 klf2b chr19 17935075 17935115 TAGGAAGCCACTTAACATGGGTTCTTTAACTTGATGGTTCC 42.26
chr19 17710393 17960393 klf2b chr19 17935135 17935175 TTGGCAAATTTAAACTGGTGCAATTTGGATTTGTTGGAACC 42.17
chr19 17710393 17960393 klf2b chr19 17935176 17935213 ATGATCATTGATCTGAGGTTTTGATCGCCTTGGGTTCA 42.57
chr19 17710393 17960393 klf2b chr19 17935214 17935248 TGAAAGTCGGACATGCCAACAGCCAATCTCACAAC 43.72
chr19 17710393 17960393 klf2b chr19 17935307 17935341 AAAAGAAACATGCTGCAAGGTGTAAAGAGCTGCCC 42.89
chr19 17710393 17960393 klf2b chr19 17935612 17935649 ATTCGGTTAATCTAGCAGTTGATGTGGACAATGGGACT 42.08
chr19 17710393 17960393 klf2b chr19 17935657 17935696 AAGTGCAACTGTGGGAATAATTTGCTAGAAAACACCAGTG 42.12
chr19 17710393 17960393 klf2b chr19 17935745 17935785 ATTTTCTAATGTTGTAGAGCATTCCTGTCAAAGACACCGGA 42.05
chr19 17710393 17960393 klf2b chr19 17935786 17935825 AATTGACCTAGAGTCAATCTATGGAGACACCTTTGCGTCA 42.67
chr19 17710393 17960393 klf2b chr19 17935826 17935864 GAGGGCTTGTCTGACAATAAAGTTAAGTTAGCCTGGTCA 42.19
chr19 17710393 17960393 klf2b chr19 17935882 17935922 ACTCAAATTTGTTCTCTGCTTTTATCACATCCAGGTGTGCA 42.74
chr19 17710393 17960393 klf2b chr19 17935923 17935959 CACACACATCCAACATGCAAACCATTATGCCACATCT 42.63
chr19 17710393 17960393 klf2b chr19 17935962 17935996 CCCCAAGCCACTGAGGGATGCTTAATTGACCCCAA 45.85
chr19 17710393 17960393 klf2b chr19 17935997 17936037 ACCTAGCCAAGTTTGAGGCTTAAGAGAAAACCTAAGAACAG 42.03
chr19 17710393 17960393 klf2b chr19 17936038 17936074 GCATCTGGGCCACAACAGACTATGTAAACTACCAAGT 42.53
chr19 17710393 17960393 klf2b chr19 17936075 17936111 ATGCAGCACACCAAGAAAAGACAACATTTCTCATGCA 42.52
chr19 17710393 17960393 klf2b chr19 17936501 17936541 TGATTATTTGGGGATGCATGTTAAGAGGCTTAATGGTAGGG 42.20
chr19 17710393 17960393 klf2b chr19 17936542 17936576 GAGTTGCACTTTCAGGTTGAAGTCCCGGTACCAGC 44.77
chr19 17710393 17960393 klf2b chr19 17936604 17936644 TGAGGAGAAGAACGTAATAGCTGTACATTCACACTGCAAGT 42.74
chr19 17710393 17960393 klf2b chr19 17937566 17937602 ACTCCCTAACCATTAAGCCTCTTACATGCTTCATCCC 42.10
chr19 17710393 17960393 klf2b chr19 17939635 17939674 ATCTCATAAGGGTGTTGTCATAATTCATGGGCAAACTCGT 42.25
chr19 17710393 17960393 klf2b chr19 17939723 17939757 CCCCAGACCCCTGACCTCTGTAGTCAGATCCTAAA 43.78
chr19 17710393 17960393 klf2b chr19 17939783 17939823 TTTGGTATGAGAACAATCTCACATGCTCATCAGTTCAGTGG 42.32
chr19 17710393 17960393 klf2b chr19 17940881 17940921 ATACAGAGAAATTTGCCTACAAAGTTGCCCGAACTATGTGC 42.89
chr19 17710393 17960393 klf2b chr19 17941269 17941304 CTTGCGAGTGAATGTTTTGTCGTCCAGGTTTTACCA 42.28
chr19 17710393 17960393 klf2b chr19 17941408 17941448 TGGCTTCCTCTGAGTTTGTAGATCTTCTTCCATTAATGTGC 42.10
chr19 17710393 17960393 klf2b chr19 17941476 17941516 AAATAGTCAGTTTACTGTTTTAAAGCGAAGCTGTCAGGGCG 42.87
chr19 17710393 17960393 klf2b chr19 17941517 17941554 TTTTCTTTCTGTATGTAAGAGGAGCTACAGCCCAGGGG 43.10
chr19 17710393 17960393 klf2b chr19 17941555 17941591 TCATCAGAGCACTTCGGGTGTGGGGTAAGGGTGCATA 46.97
chr19 17710393 17960393 klf2b chr19 17941592 17941626 GAAGACCCCTGCAGGAGCATTAAAAGTGTGTCAGT 43.01
chr19 17710393 17960393 klf2b chr19 17941627 17941661 GGGTTATGCTGACACTAATGCAGAGGGAGGAGCCA 45.07
chr19 17710393 17960393 klf2b chr19 17941662 17941696 CCGTCGTGAAGTGGGTCACATGATCTGGAGACAGT 44.90
chr19 17710393 17960393 klf2b chr19 17941717 17941751 GCTCTATTCGCCCTACGTGCGCCCACACAGTGTTA 46.87
chr19 17710393 17960393 klf2b chr19 17941752 17941789 AACCGAGGCTCGTTTTATTCAGAAAACCGATCTACAGC 42.75
chr19 17710393 17960393 klf2b chr19 17941799 17941839 TTTTGACAGACTTGTAACCGTGTCGTTTTAGGCTCTAATGC 42.68
chr19 17710393 17960393 klf2b chr19 17941849 17941888 ACGTTTCGGACTTCGGATGTCTACTTTTCCAAAACAAAAC 42.06
chr19 17710393 17960393 klf2b chr19 17941936 17941973 TTTTCCTACCTAGCAACAGGGCGCTTTTATCCATTTTG 42.08
chr19 17710393 17960393 klf2b chr19 17941974 17942008 TTGGCTTAACAGTTACTTGGGAATGTTCCGCAGGT 43.03
chr19 17710393 17960393 klf2b chr19 17942013 17942053 TCTAGGTAGAGAGATAACTTGCTCGTTTATTGGATCACGGC 42.42
chr19 17710393 17960393 klf2b chr19 17942079 17942113 AAAACGGCAGTATCGGACAGGTGACTGCGGCTCAA 46.93
chr19 17710393 17960393 klf2b chr19 17942114 17942148 AGCTGTCGGAGGACATGGAATCCACAAAGGCTGGT 46.62
chr19 17710393 17960393 klf2b chr19 17942318 17942358 TTTGCAGCATGAAAACACTAAGTAGGTTAATAGCGTCAGGC 42.82
chr19 17710393 17960393 klf2b chr19 17942369 17942409 ATGCTATAGATTGTGGGTTACTATTGAGCTGCAGTCTCTCA 42.27
chr19 17710393 17960393 klf2b chr19 17942410 17942444 ACTCACATGGATTGCTCAGCCTAGCCATGTGCATC 44.58
chr19 17710393 17960393 klf2b chr19 17942445 17942479 TGTGTTTACGCGTTTTGTGCGTCTGCTCCTATTGG 43.85
chr19 17710393 17960393 klf2b chr19 17942480 17942516 CCGAGTGAAACAGTGACGTACGTGTTGCATAATTTGC 42.69
chr19 17710393 17960393 klf2b chr19 17942521 17942555 CAGCATGGATGCGTCTGCAGCTGCAGATACACGTG 46.56
chr19 17710393 17960393 klf2b chr19 17942556 17942590 AGGTGGCTGTGGACTGACCCACTTTTCAGCTTTTA 44.13
chr19 17710393 17960393 klf2b chr19 17942622 17942656 GGGGCGGGACTAAGAACTTGCTCTATGACGTTCAT 43.80
chr19 17710393 17960393 klf2b chr19 17943035 17943075 AGCCTACACCCTGAAAGAGGTATTATGTAATGGTGTTACCT 42.19
chr19 17710393 17960393 klf2b chr19 17943076 17943110 AACCGTTTAGAGTGGGGCAGCAGAAATCAGGTCAA 44.14
chr19 17710393 17960393 klf2b chr19 17943111 17943145 CCCATACGGAGAGCACAGAGTCAAGTCCACTTTCT 43.41
chr19 17710393 17960393 klf2b chr19 17943374 17943414 TTAGAAAACAGCAAGCCTAACAGAAGTCTTCTTGTCTTGCT 42.22
chr19 17710393 17960393 klf2b chr19 17943415 17943453 CTTTTGTGTGTCATCCACCAGGTGGAGTAATAGCTTACA 42.18
chr19 17710393 17960393 klf2b chr19 17943489 17943523 TGCCACAGTGACTCCTCCAACAGCAGCTTTCAGTC 45.72
chr19 17710393 17960393 klf2b chr19 17943550 17943584 GCCAAGGCGAGACCCTTCATGTGGCCTCTCATTCT 46.92
chr19 17710393 17960393 klf2b chr19 17943589 17943623 CACCAAGGCATGGTGGAGGGAAAGCACGATCACTC 46.17
chr19 17710393 17960393 klf2b chr19 17943875 17943915 ATGCATCTATGCTTAATAGCAGGGAGCTCATAATGCAAACA 42.30
chr19 17710393 17960393 klf2b chr19 17943962 17944002 GCTTCATCATGAAGTAATGGTCTAGCTATTCGAGGAAACGG 42.20
chr19 17710393 17960393 klf2b chr19 17944036 17944076 TCTCATTTTCTGTATTTCTGCTCCTGCAGAGATTAACGGTC 42.03
chr19 17710393 17960393 klf2b chr19 17944077 17944111 TGGTGCTGCTATGTAAAGTGTGTGGAGATGTGGCG 44.51
chr19 17710393 17960393 klf2b chr19 17944165 17944205 TGGAGTGTTTATCACTCAAACTAGGTGTTAGTAGCCACTGC 42.91
chr19 17710393 17960393 klf2b chr19 17944364 17944404 TCTTGATGAACAAATCAGGTATTTTGTTGTGCTGTGCAACA 42.14
chr19 17710393 17960393 klf2b chr19 17944405 17944439 AGGTCCTCTTGTAGCATTTGCAGAATCAAGGGCAA 42.98
chr19 17710393 17960393 klf2b chr19 17944583 17944623 AAAGGCATTACATGGGTGAAATTTACTTGTGCATCTTCCTG 42.05
chr19 17710393 17960393 klf2b chr19 17944657 17944697 ATAGAAAGCCCCTACCCAACAATCTGTTTAACTAGCAGAGC 43.11
chr19 17710393 17960393 klf2b chr19 17944698 17944737 AAAGTTTCTGACAAAATGCTGTCTTCAGTCCTGAAAGGGA 42.50
chr19 17710393 17960393 klf2b chr19 17944738 17944772 CACCTGCTCTACATACTGACCCCAAGGCTGGACAC 45.24
chr19 17710393 17960393 klf2b chr19 17944773 17944807 CCGTTACTCACTGTGTGGGCACTGTGACCCTGACA 46.60
chr19 17710393 17960393 klf2b chr19 17944850 17944890 TCAGGAGGAGCATTCAGCAGAACATTCAGTATAAGAAGTGC 43.15
chr19 17710393 17960393 klf2b chr19 17944891 17944927 CTTAAGAACGAAAGCTGTCCCATTATGCGCATCAACA 42.18
chr19 17710393 17960393 klf2b chr19 17944998 17945035 GCTGGCTCTGTGTCCTAGTTCTAAACAATGTCATCTGT 42.23
chr19 17710393 17960393 klf2b chr19 17945188 17945228 AGCTGTTAGTCTGTTAATGGTTGTGAATTGACTGTGTCTGT 42.08
chr19 17710393 17960393 klf2b chr19 17945229 17945263 GCTCCTTAGCTGTGCGTTTTGGCCGGATTCCCAAA 46.63
chr19 17710393 17960393 klf2b chr19 17945264 17945298 CGAGAAAAGCAACGCATGCTGCTTGAGATGCAGAA 44.27
chr19 17710393 17960393 klf2b chr19 17945299 17945334 TGCTATGAACAATATGATGAACAACAGCCACGGCAA 42.03
chr19 17710393 17960393 klf2b chr19 17945335 17945369 CCAGTCCCTTAACAACCAGACTTCAGCTGCTGATG 43.15
chr19 17710393 17960393 klf2b chr19 17945370 17945406 GCACTTCTGAGGATGGCACTTCTGAGGATAGTACTTC 42.05
chr19 17710393 17960393 klf2b chr19 17945425 17945459 CCCCTCAAGCTCACCCAGGAGCAATCGATCTGAAT 45.24
chr19 17710393 17960393 klf2b chr19 17945460 17945495 CCAGCCCAGATCCTGAGCTGCAGATTGCCATGGATA 46.59
chr19 17710393 17960393 klf2b chr19 17945496 17945530 CAAGCTCAAGCTCAGACTCATCCAGTGCTACTGAC 42.73
chr19 17710393 17960393 klf2b chr19 17945567 17945604 GCACATCAGGAGACATTCATGTATAATCAGGAGCAGGG 42.44
chr19 17710393 17960393 klf2b chr19 17945605 17945640 CAGTATGGCTTCAGAGGCGCTTAATAACTACAGCCA 42.47
chr19 17710393 17960393 klf2b chr19 17945641 17945675 TTGCACAGAGAAGACTCAGGAGGTCTTGAACCACC 43.70
chr19 17710393 17960393 klf2b chr19 17945676 17945715 AGAACAATGTGTCCTCAGTAAGTGAACAGAATCCACAGTC 42.01
chr19 17710393 17960393 klf2b chr19 17945716 17945750 GAGCTGTGGTCCACAGGGTCCTGAAGACTCTGGTC 46.26
chr19 17710393 17960393 klf2b chr19 17945751 17945785 AAGACTACAGTACTCTGAGCAGCTGTCCAGTCCGA 43.78
chr19 17710393 17960393 klf2b chr19 17945786 17945820 CTTTCCAATAACAGCTCCAGGGGACCATCTCTGCA 43.96
chr19 17710393 17960393 klf2b chr19 17945822 17945862 ACCCTTACTTTTAGAGCTCACAATGATCATGAAACCCATGC 42.58
chr19 17710393 17960393 klf2b chr19 17945863 17945899 CAATGGCAGCTATATTGTCCCAACATTTCCAAGAGCA 42.09
chr19 17710393 17960393 klf2b chr19 17945900 17945934 AACAGGATGCACCTGGTGAGTACCAGTACCAAAAG 42.69
chr19 17710393 17960393 klf2b chr19 17945960 17946000 ATTCTGAAACTTTCATGATGCTATTTTACAGGTCTGCCCGA 42.26
chr19 17710393 17960393 klf2b chr19 17946032 17946072 ATCAGGTCACAGTATTTGGGAAGAATTTTCCATGAGCTTCA 42.17
chr19 17710393 17960393 klf2b chr19 17946108 17946146 CGTATTCCAGGATTCAAAGATCTATCCCAGCATGACCAG 42.21
chr19 17710393 17960393 klf2b chr19 17946285 17946322 TTTTATACAGGTGCTGGTGGTCCGTTTTACATCCTTGT 42.43
chr19 17710393 17960393 klf2b chr19 17946323 17946357 TCGATGTGAAGGAGCGCAAGGTTACATTTCTGAGT 42.60
chr19 17710393 17960393 klf2b chr19 17946358 17946392 GGCAGGAAGTATAGCGTGGATGCTCTGCGCTCGTT 46.95
chr19 17710393 17960393 klf2b chr19 17946393 17946432 GGGAGCTGGAGATCTTCTCAACTCAATGTTTGACTTTACA 42.09
chr19 17710393 17960393 klf2b chr19 17946433 17946472 GAAAAGCTGCAAGCTCTGAATCTTAGTGAGGAGGAAATGA 42.41
chr19 17710393 17960393 klf2b chr19 17946473 17946507 GTCTCTTCACCGCTGTAGTGTTGGTGTCTGCAGGT 45.31
chr19 17710393 17960393 klf2b chr19 17946616 17946655 AAAACAGAAGGAACAAGAAGTGAGTGGTATCAGGAATGCT 42.13
chr19 17710393 17960393 klf2b chr19 17946711 17946747 CAGATCGCTCTGGTTTAGAGAATGTCAACTCGGTTGA 42.21
chr19 17710393 17960393 klf2b chr19 17946748 17946782 GGCCCTTCAGGAAACTCTGATAAGAGCTCTGCGCA 45.38
chr19 17710393 17960393 klf2b chr19 17946783 17946817 GCTTGATCACCAAGAACCACCCCAACGAGATCGCC 46.26
chr19 17710393 17960393 klf2b chr19 17946818 17946854 ATCTTCACAAAACTGCTTCTCAAACTCCCAGACCTGC 43.07
chr19 17710393 17960393 klf2b chr19 17946855 17946891 GCTCTCTTAATAACATGCACTCTGAGCAGCTCTTGGC 43.09
chr19 17710393 17960393 klf2b chr19 17946892 17946926 CTTTAAGGTCCACCCCTGATCGCCCACCAACTCTC 45.44
chr19 17710393 17960393 klf2b chr19 17946927 17946961 ATAAACTTGGACCACACTCCACTCCATCCACCTCT 43.12
chr19 17710393 17960393 klf2b chr19 17946980 17947014 CTGGGGCCCACTCAGCCCCTTTTGCTGACATTTTC 46.81
chr19 17710393 17960393 klf2b chr19 17947051 17947089 GGGGCACAATAGAAGTCATTGTACTGTAGTATGCCTCTG 42.11
chr19 17710393 17960393 klf2b chr19 17947090 17947127 TTTGAACTAACACACACAACTTGCAAGCACAAACTGGA 42.37
chr19 17710393 17960393 klf2b chr19 17947206 17947246 TTTGGATTTAAATTGCTTGTGCAATAAGTGGCACGTTCACT 42.46
chr19 17710393 17960393 klf2b chr19 17947304 17947344 ATCTTGTGGAAATACCTAGGCTTTGTTTCTACACACAAGCT 42.07
chr19 17710393 17960393 klf2b chr19 17947536 17947576 CAAGTGAAAGCCACTTTATCATTAGGCCCGAAACATTATGC 42.29
chr19 17710393 17960393 klf2b chr19 17947686 17947726 TTCTCTTTATGCGACTGCCATAGTAGAATGACTTAGACCGT 42.27
chr19 17710393 17960393 klf2b chr19 17947766 17947806 GCTAGCTACAAGCATTGGTTTAATGGCAGACATTTAAACGT 42.08
chr19 17710393 17960393 klf2b chr19 17947807 17947841 GATTCTGTCACCTGCTTGTGTTTGTTGCTGCCAGT 44.01
chr19 17710393 17960393 klf2b chr19 17947842 17947876 ATTTAACCAGACTGCATACTTGGCCAAGCGTTTGC 42.88
chr19 17710393 17960393 klf2b chr19 17948019 17948059 TCACTGAGAATTTCATATTCTACTCCCGGTACCGATGAGAC 42.17
chr19 17710393 17960393 klf2b chr19 17948065 17948105 GCCATCAACAGTCATGTTATAAATGCCTATAGCTGAGGTCA 42.06
chr19 17710393 17960393 klf2b chr19 17948170 17948210 GTGTCTGTATGATCTACTGCACTAAGCAAACCTAATCGTCG 42.05
chr19 17710393 17960393 klf2b chr19 17948229 17948269 TACAAGTGGTTTGATTTGAAGAGGAAAGAGAAATTGGCCCA 42.53
chr19 17710393 17960393 klf2b chr19 17948270 17948306 AAATTCCTTCAATGCCTCTCATCTTGCTGGCTTTGAG 42.19
chr19 17710393 17960393 klf2b chr19 17948321 17948360 AACGGTCAAGTAAAGAAGTATCTCGAATTCCGTTTGGTGT 42.12
chr19 17710393 17960393 klf2b chr19 17948361 17948395 TGGTGTTCATCATTGTTCTGCCTGTGGCTCACTCA 44.26
chr19 17710393 17960393 klf2b chr19 17948549 17948589 TCTCTCCTTGTGTTGTTATCTTTGAACAACGAGTTCGAAGC 42.49
chr19 17710393 17960393 klf2b chr19 17948762 17948802 TAACATGTAATGTAAAACTGCAATGCTGGAGACTCCAGTGA 42.04
chr19 17710393 17960393 klf2b chr19 17948872 17948912 AATAAATGAACACAAACTGGCCATAAGAAAGAGCGCTTCTG 42.08
chr19 17710393 17960393 klf2b chr19 17948913 17948947 TGCTAATCCCGCCTCCATTTCTGTCTGTCAGTGGG 45.30
chr19 17710393 17960393 klf2b chr19 17948973 17949013 TAACATTTTGCCAGAATGTGTAATGCTGCTGCAAGTAAAGC 42.62
chr19 17710393 17960393 klf2b chr19 17949014 17949048 CTCTGTGGTGGTTGTTCCAGATGTTACTCTGCACT 42.60
chr19 17710393 17960393 klf2b chr19 17949049 17949083 GTGTGGCTAACATGAGGCAAGTTGTTGCAGCCAAT 44.30
chr19 17710393 17960393 klf2b chr19 17949279 17949319 ATTATAGACAATTTGCAAGACACGCCCAATAGAGGAGTTGT 42.13
chr19 17710393 17960393 klf2b chr19 17949320 17949354 TCTGCAGATGGTGACCACAGAACACTTCTCAGTTC 42.55
chr19 17710393 17960393 klf2b chr19 17949404 17949444 TTCAGTCTAGTGGTAGCATGAGATGAAATCTACAACCCACA 42.32
chr19 17710393 17960393 klf2b chr19 17949518 17949552 CTGTCAGCAGTGTTCAGAGCATAAAGGCACTACCA 42.78
chr19 17710393 17960393 klf2b chr19 17950113 17950147 GTCTTGAGGACCTGACATCCGAAGGTGATGGTTGT 43.77
chr19 17710393 17960393 klf2b chr19 17950148 17950182 TTTTACAGCCCAATACTGTGCAGGTCATTTGGCAT 42.21
chr19 17710393 17960393 klf2b chr19 17950578 17950614 TGTGCTCTTCACAGATAAAAGCAGGTTCACACTGTGC 43.26
chr19 17710393 17960393 klf2b chr19 17950768 17950804 AGGTACTTACCAGAGAGCCTGACTGTCATTAGGTACC 42.20
chr19 17710393 17960393 klf2b chr19 17950948 17950982 TGGCCCGCCTGTTTCCTATACCTGAATCCAATTGA 43.86
chr19 17710393 17960393 klf2b chr19 17950983 17951017 GCACATCTGGGACATGTCTCGCTCCATTTACCAAT 43.11
chr19 17710393 17960393 klf2b chr19 17951093 17951128 AGACCATCTGCTATCTCAGGAGTAGTCAGGCATTGT 42.53
chr19 17710393 17960393 klf2b chr19 17951129 17951163 GGGGAGGTAATACAGACATTTGAAGGTCACGCACA 42.69
chr19 17710393 17960393 klf2b chr19 17951191 17951229 AGGGACATGACATGAAAGTTATGTCAGCTTGTAGTGTGT 42.03
chr19 17710393 17960393 klf2b chr19 17951415 17951455 TTTTCTGAGCAGCTTCAACTGGTTGAGGATATAGACACATC 42.05
chr19 17710393 17960393 klf2b chr19 17951498 17951537 ATAATGCACATTGCAGGAAGACTTACCAGTTATCCGTTGA 42.18
chr19 17710393 17960393 klf2b chr19 17951540 17951580 ATCAGCATTAAGTGTTCAACAAATGACGAGGTTGTTCCTGT 42.68
chr19 17710393 17960393 klf2b chr19 17951688 17951728 ATGAAACATTACTTGCATCACTTCGAACAAATGAGCCTTCC 42.08
chr19 17710393 17960393 klf2b chr19 17951815 17951854 AACACTGATAGCAGTACATCCAAAGTTGAGATGTTTGCCT 42.28
chr19 17710393 17960393 klf2b chr19 17951857 17951897 TAGTATTCGCAAGGAGGAGTCCACTGAACTTAAATGTCTCC 42.56
chr19 17710393 17960393 klf2b chr19 17951898 17951938 ACACATCAGGTATTACGGAACCAACTGATTCTTTGGAATGG 42.39
chr19 17710393 17960393 klf2b chr19 17951939 17951976 GTCAGTCCTCTGATGGTCATACATAAGAGGGATGGACA 42.37
chr19 17710393 17960393 klf2b chr19 17952039 17952079 TACCTCAAATGGAGAATTTGTTTACAGAACTTGCAGGTGCC 42.88
chr19 17710393 17960393 klf2b chr19 17952082 17952122 ACATTACAATAAAATTGCTCTGAGCTCTACCATCAGCTGCT 42.15
chr19 17710393 17960393 klf2b chr19 17954319 17954359 TTACAAGAAATCGCTCATTTTACTCCCAACAGCTTGTGTCA 42.52
chr19 17710393 17960393 klf2b chr19 17954435 17954475 TTTTGCAACAACATAATTGTTGATGCCTTGGCATATGAGCT 42.48
chr19 17710393 17960393 klf2b chr19 17954527 17954567 ACACCAGTACAAAAGACCATCGGATTAACTGCAACTAGATC 42.02
chr19 17710393 17960393 klf2b chr19 17954568 17954604 TCTACAAACATGCTTAAGGTTCGCCCTGAGACTACAG 42.12
chr19 17710393 17960393 klf2b chr19 17954608 17954648 TGATTATCAAGAGGCTAAAGACCACATCCACTGTTGATGTG 42.09
chr19 17710393 17960393 klf2b chr19 17954745 17954779 CAAGCACAACCCTGCAAGACAATTGCTCAAGAGGA 43.77
chr19 17710393 17960393 klf2b chr19 17954780 17954814 CCATTTGTTGGCTTGAAAATCCAAGGCCAGCCCAT 44.57
chr19 17710393 17960393 klf2b chr19 17954850 17954884 CCTGAAGTCCCTGCGTCAGCTAGAACAGTTTGTCG 44.33
chr19 17710393 17960393 klf2b chr19 17955488 17955528 AGGCAACAAAATCTTTGTGTTGCCAAAATTGTACCTTTCGG 43.00
chr19 24414192 24666192 zgc:64022 chr19 24414188 24414222 TTCCCATTGGCTGGCATCCCCTTAAGGAGGCTGTT 46.91
chr19 24414192 24666192 zgc:64022 chr19 24414223 24414257 GTGTATGGCAGGAGAGCACATCCTGTTCTCATCAG 42.72
chr19 24414192 24666192 zgc:64022 chr19 24414323 24414357 GACCTGGTGTTGCCACGGCGACCTAAACACTTCAC 46.36
chr19 24414192 24666192 zgc:64022 chr19 24414365 24414399 GGCCTCGGAGTTCAGGGTTTGGCAGGAGGAAAGAA 46.89
chr19 24414192 24666192 zgc:64022 chr19 24414400 24414434 GAGATGAGAGAAGTGGTGGGGAGTAGAGAGGGGCA 45.19
chr19 24414192 24666192 zgc:64022 chr19 24414435 24414470 ATGAAAGAGGCGCGGAAGGGTGTGAAATGAATTTAA 42.05
chr19 24414192 24666192 zgc:64022 chr19 24414474 24414512 AAAAGAGAATAGGGAAGAGTGTCAAGGCAGTAAACGGAG 42.01
chr19 24414192 24666192 zgc:64022 chr19 24414544 24414581 AAAAGCAGAGGGAAAATGACAAAGAAAATGGAGCCTGT 42.09
chr19 24414192 24666192 zgc:64022 chr19 24414582 24414620 GGCTGAGAATCTATCGAGCCATCTTAAAACTGAGTGTGC 42.60
chr19 24414192 24666192 zgc:64022 chr19 24414699 24414739 ATGTTATCAAGGCTGTGCAAATGATGTAGTTGACTAGTCGC 42.57
chr19 24414192 24666192 zgc:64022 chr19 24414745 24414785 AGATTTCTTAGCTTTGTCTTGGGCTACTGCTGTAAGTAGGA 42.47
chr19 24414192 24666192 zgc:64022 chr19 24414827 24414867 GTGGTTCAAATTTTATATGCACAATGCCAAAAGCAGACACC 42.01
chr19 24414192 24666192 zgc:64022 chr19 24414868 24414907 CCTCCAAATGAATGAAGTTAAGGCCATAACTGCCAACATT 42.03
chr19 24414192 24666192 zgc:64022 chr19 24414929 24414963 GGGGTGGGGATTTGTTTGGTGGTAGTGTTAAGGTG 43.44
chr19 24414192 24666192 zgc:64022 chr19 24415003 24415037 GGGGACTTGCAGGGTATCGCGAACTGAAGAGTGGG 46.90
chr19 24414192 24666192 zgc:64022 chr19 24415134 24415173 AATTCAAGTGTGGGACAGTGATATGTTACCACCTATGCAA 42.07
chr19 24414192 24666192 zgc:64022 chr19 24415226 24415266 ACAAAATGGAAGCATTTCGAAACAACAGCACCTAAAAGTGG 42.69
chr19 24414192 24666192 zgc:64022 chr19 24415267 24415301 TAGGCCATGTAAAATCAAAGATAGGGGTCAGGGCA 42.16
chr19 24414192 24666192 zgc:64022 chr19 24415302 24415341 TGCTGAGGTACATTGTATGAACAATTTGCCAACTCTTTGC 42.28
chr19 24414192 24666192 zgc:64022 chr19 24415345 24415385 ATCAATAGCTATAGGCATCCAAGATTTGCTTGGTCTTTGGT 42.15
chr19 24414192 24666192 zgc:64022 chr19 24415408 24415448 ATCTGATGTACACACCAGTGAACAATGGAAGGTTCATAAGG 42.10
chr19 24414192 24666192 zgc:64022 chr19 24415449 24415483 GCATGGATGAGCAGGTTTGGCATGGAGAAACTTTA 42.36
chr19 24414192 24666192 zgc:64022 chr19 24415487 24415521 GCCTGCACAGAGTCCCGAACTCAACCTGAGGGAAA 46.75
chr19 24414192 24666192 zgc:64022 chr19 24415522 24415559 CTTTTGGTATGAATTAGAGAGGGGACTGTAAGCCAGGC 42.40
chr19 24414192 24666192 zgc:64022 chr19 24415570 24415610 AAAATTCTCATAAACTCCCAAACCTTGCGAAAAGTTGTCCC 42.22
chr19 24414192 24666192 zgc:64022 chr19 24415845 24415885 GAAGAAATTCCCACTTGTGAACTTTCTTGGATCATGGAACG 42.04
chr19 24414192 24666192 zgc:64022 chr19 24416869 24416906 TGTCATGGGCCTGGTCCGATTTCATTAATTGTCTTTCA 42.68
chr19 24414192 24666192 zgc:64022 chr19 24417115 24417149 AAACTGGCCATATTTTGCATGCACCCATGGTGTAT 42.52
chr19 24414192 24666192 zgc:64022 chr19 24417861 24417901 AATGAGAATGTTATCCTCAAGTCATGTGTAGTGCCTTTGGC 42.54
chr19 24414192 24666192 zgc:64022 chr19 24417902 24417940 CAATTGTGGATATTGTGTCTGTTATCAAGGGTGTCGGGA 42.39
chr19 24414192 24666192 zgc:64022 chr19 24417941 24417976 CAGAGGGAACCACACAGTGTGATGCTTCCTAATTGA 42.60
chr19 24414192 24666192 zgc:64022 chr19 24417981 24418015 CCTCCAGCATGGGGCAAAAGTAGCACCTGCCAAAT 46.59
chr19 24414192 24666192 zgc:64022 chr19 24418016 24418050 CTGGTTAAGCTTGTTATGGCCTGGTGCTGACATTT 42.32
chr19 24414192 24666192 zgc:64022 chr19 24418052 24418092 AAAGTTTCAGGGGATGTGTTCTAATGAGCCAGATATGACTG 42.02
chr19 24414192 24666192 zgc:64022 chr19 24418120 24418160 TGGCATGGTCAGTTTCTTGTTTTAATAATACCGAAGAGGCG 42.73
chr19 24414192 24666192 zgc:64022 chr19 24418161 24418195 CTTGTGTGGTGGGATTGGGTCTGTGTGAATAACAC 42.20
chr19 24414192 24666192 zgc:64022 chr19 24418196 24418230 TAAATGCTCCACCCAGGTGAATGTTACTGTCGGAT 42.30
chr19 24414192 24666192 zgc:64022 chr19 24418247 24418287 ATAAAGAATCCATGACCATAAATATAACCGCTGCGCTCAGC 42.62
chr19 24414192 24666192 zgc:64022 chr19 24418288 24418322 ATCAGCCCCATTAAGCTGCAAATGGCCGTGGAACA 46.39
chr19 24414192 24666192 zgc:64022 chr19 24418358 24418396 AAAATCCAAGCTGGAGCCAAGAGAAAGAATTATCCTGCA 42.66
chr19 24414192 24666192 zgc:64022 chr19 24418582 24418620 TTTTCTTTGTTTGGCTCTGTTCTGCATCTATCTGGGTCA 42.50
chr19 24414192 24666192 zgc:64022 chr19 24418621 24418655 GTCTCTTACCTCAGTTTTAGGCCATCGGTGGCCAT 43.90
chr19 24414192 24666192 zgc:64022 chr19 24418703 24418742 AAAACATTATCCAGCTCTACATCACCCACAACTCTGAGTG 42.13
chr19 24414192 24666192 zgc:64022 chr19 24419206 24419240 TTTTAATTGCGCAAAGGCTGTGCTGAACCACACCC 44.71
chr19 24414192 24666192 zgc:64022 chr19 24419599 24419636 ACCTTCTTGGCTGTTTCACAACACACTTTTCAGTAAGG 42.01
chr19 24414192 24666192 zgc:64022 chr19 24422287 24422324 TAGCATGAGAGCCAAAGTTGAAACTCCTCTAAGCAAGC 42.70
chr19 24414192 24666192 zgc:64022 chr19 24422483 24422523 TAAATTACTTCTTAAGAGGGTCAAGCCAACAGTTCAGCCAA 42.06
chr19 24414192 24666192 zgc:64022 chr19 24422686 24422720 TTTTGTCTCTTTCAGATGTGTCCCCAGTGCTTGCA 43.13
chr19 24414192 24666192 zgc:64022 chr19 24422722 24422756 GTTTTCTGGGTGCAGGGGTCTTGGTTGTGTCCGTG 46.52
chr19 24414192 24666192 zgc:64022 chr19 24422757 24422791 ACAGTGGCTGTTTTCCTGTGGACATGCTGTCAGAG 44.51
chr19 24414192 24666192 zgc:64022 chr19 24422792 24422826 GCGATATCGTCAAATGACAGGTGCGTACAAGCTGA 43.15
chr19 24414192 24666192 zgc:64022 chr19 24422858 24422892 CCCCTACAAGTTCATCCACATGCTCAAAGGCATCA 43.15
chr19 24414192 24666192 zgc:64022 chr19 24422893 24422927 GCATCTACCCTGAAACCCTCAGCAACAGCAAGAAG 43.49
chr19 24414192 24666192 zgc:64022 chr19 24422936 24422970 GGTGGGACGTCGCTCTGCATCGAACTCCTTGTTGA 46.84
chr19 24414192 24666192 zgc:64022 chr19 24422984 24423018 CGGATCTCGAAACGGTGACGTGCTGCTTGTGGATG 46.27
chr19 24414192 24666192 zgc:64022 chr19 24423019 24423054 CAGACCCTGAATGTGGTACCACACACCTACAAATGA 42.43
chr19 24414192 24666192 zgc:64022 chr19 24423060 24423094 CTGGTCCCTCCTGTGGGTCCTCCTAGACTGGAGAG 46.46
chr19 24414192 24666192 zgc:64022 chr19 24423099 24423133 CTGCCTATCCGGGCCGACTACTGCTGTATGGAGAG 46.02
chr19 24414192 24666192 zgc:64022 chr19 24423134 24423168 CAGCTCAGGAAGCAGCAGCGAAGCTCACAGCAAAA 46.59
chr19 24414192 24666192 zgc:64022 chr19 24423169 24423203 CGGCGTCTCCTTACAGTCTCAACTCCCCTTCTCTG 44.73
chr19 24414192 24666192 zgc:64022 chr19 24423204 24423238 GGGACGCTCAGTTTGGCTATTGACTACAACTTCCC 43.13
chr19 24414192 24666192 zgc:64022 chr19 24423239 24423273 CAAGAAAGCCCTGGTCGTGACTATCATAGGGGCGC 45.70
chr19 24414192 24666192 zgc:64022 chr19 24423286 24423320 CAGTGGATGAACAGGCAGGCAGCTCTGACCCCTAT 46.51
chr19 24414192 24666192 zgc:64022 chr19 24423321 24423355 GTGAAGATGACCATTCTGCCTGAGAAGAAGCACCG 43.26
chr19 24414192 24666192 zgc:64022 chr19 24423391 24423426 CTGTGTTTGACGAAACGTTCACTTTCTACGGTGTCC 42.23
chr19 24414192 24666192 zgc:64022 chr19 24423427 24423461 CATACAGCTCGCTGCCAGAGCTTACACTGCACTTC 44.72
chr19 24414192 24666192 zgc:64022 chr19 24423462 24423496 CTGGTGCTCAGCTTTGATCGGTTTGCACGGGATGA 46.23
chr19 24414192 24666192 zgc:64022 chr19 24423544 24423578 CGGGGAGAGCGCACATCACCCAGCAAATTAGCAAG 46.59
chr19 24414192 24666192 zgc:64022 chr19 24423579 24423615 AGGAACACACAGGTAAGCATTTATGAGCTTGTGTGGG 42.99
chr19 24414192 24666192 zgc:64022 chr19 24425372 24425412 TGTTTACTCTAGCATAAACTCCCCTAAGATGCACTTCTGCT 42.51
chr19 24414192 24666192 zgc:64022 chr19 24425451 24425489 AAAACACCATGGCCAGCAACATACATCTGAAAATGATCA 42.06
chr19 24414192 24666192 zgc:64022 chr19 24425585 24425625 TGAATTGGAAATGCATGAGCAGTGACATACTGTTAGCAAAC 42.07
chr19 24414192 24666192 zgc:64022 chr19 24426963 24426998 TTTTGATCTTCCATCGAAGCCCATAGGGCATACACC 42.79
chr19 24414192 24666192 zgc:64022 chr19 24427233 24427273 TTGAACTAAACCACAGATCCTCCATCACCTCTTTTAGGTGT 42.62
chr19 24414192 24666192 zgc:64022 chr19 24427274 24427313 TGCCATGTCCTGTTGTTATACATGTTTTCGGTCATGTTTG 42.11
chr19 24414192 24666192 zgc:64022 chr19 24427434 24427474 TTCATGGCTGTTTCTGAGTGATTTTGATACAGAAGACAGCC 42.59
chr19 24414192 24666192 zgc:64022 chr19 24427498 24427538 TAAGTTCATTTGGGCTTCATACACACCCTGTAGACTTTTGG 42.35
chr19 24414192 24666192 zgc:64022 chr19 24427563 24427603 AAAGATAATTCAGTTGTTGACAACCCAATTCAGCTGCAGTG 42.20
chr19 24414192 24666192 zgc:64022 chr19 24427648 24427687 ACATTATTCAGAAACATGAAAACATCAGTGCTGGGTGCTG 42.17
chr19 24414192 24666192 zgc:64022 chr19 24427688 24427722 CCTTCCCTGTGAGGGAAATTATATTCCTCGCCTGT 42.26
chr19 24414192 24666192 zgc:64022 chr19 24427729 24427769 ACACAGCAATCGTTAAACTTAATCTTTCCCATGAGATGGCC 42.82
chr19 24414192 24666192 zgc:64022 chr19 24427774 24427814 AAACCTTTATGGATCTCCCAAGATGTTTTACGGTTAGCAGG 42.30
chr19 24414192 24666192 zgc:64022 chr19 24427815 24427849 AGTCATTGTGGGAGAAAGCCTTCCTTCTCGTGTAG 42.33
chr19 24414192 24666192 zgc:64022 chr19 24427894 24427934 AAGCGTTCTTGTGATTGATACAAGCAGTTTTCAGGATGACG 43.01
chr19 24414192 24666192 zgc:64022 chr19 24427935 24427969 GCACTGCCATCGGTTCCAGTTCAGTGAAGCTGTTA 44.63
chr19 24414192 24666192 zgc:64022 chr19 24427970 24428005 TTCTACAGCTTTTCTTGAGACGGAGTCACAGAGGTG 42.09
chr19 24414192 24666192 zgc:64022 chr19 24428058 24428097 ATCAGCATTCGACTTGCGATTTTCAAGACCTTTTCATCTG 42.10
chr19 24414192 24666192 zgc:64022 chr19 24428098 24428138 CTTTTGCAGTTGAGAGTCTTTCAAGTTCAGACAAGCAAACT 42.01
chr19 24414192 24666192 zgc:64022 chr19 24428303 24428342 TATGACTCTTGAGTGGGATTATGCCCATGCTAAATCACAG 42.01
chr19 24414192 24666192 zgc:64022 chr19 24428456 24428490 TTTTAAGGATCTCTTGCCCAAGTGCGCTTTCACAT 42.11
chr19 24414192 24666192 zgc:64022 chr19 24428508 24428546 AATGAATCTGGTTGTGTGCAAGCTTAAAGTAACCAAGCA 42.06
chr19 24414192 24666192 zgc:64022 chr19 24428572 24428612 TTACTCCATTTATGTGTACCATGTACCCCATTTTGGACCTG 42.06
chr19 24414192 24666192 zgc:64022 chr19 24428760 24428794 AAAACACTTGCATTGTGTCAGGCGTCAAATTGCGT 43.34
chr19 24414192 24666192 zgc:64022 chr19 24428795 24428831 CGGGTGCATTATAAGGCCTATAGAGCAGGAATGTTGT 42.40
chr19 24414192 24666192 zgc:64022 chr19 24429156 24429196 AAACCAACGTAAAAGCATGCTTTAGACCTGAACAGTGTAGT 42.48
chr19 24414192 24666192 zgc:64022 chr19 24429508 24429548 ACACAACGAGTACTGTCTTTGAAATGTGGTTAAAGGGAAGT 42.19
chr19 24414192 24666192 zgc:64022 chr19 24429859 24429899 AATGTAACAACACGTTCGCTTTTCACAAAGACTGAGACTGA 42.60
chr19 24414192 24666192 zgc:64022 chr19 24429936 24429976 TGAAACCACACAGAAACCTTTCAAAATACATTTGCAACCCT 42.21
chr19 24414192 24666192 zgc:64022 chr19 24429977 24430011 GTAGCATGGCACCTAAACAATCCAGGGCTGTATCC 43.20
chr19 24414192 24666192 zgc:64022 chr19 24436677 24436715 ATGCACTGTAAGAGTTTGCACACCAAATGAATTTCTGCA 42.34
chr19 24414192 24666192 zgc:64022 chr19 24437339 24437379 ATAATATGTAGCTGAGTTTTGTATGGTTCCACACATGCGCA 42.39
chr19 24414192 24666192 zgc:64022 chr19 24437380 24437414 CACACATGGGCAGGGCTTTATGGTTAGTGAGAGCA 44.38
chr19 24414192 24666192 zgc:64022 chr19 24437415 24437451 TCTATTGATCCACAGCCCATTAAAGCAGCATCATTGC 42.13
chr19 24414192 24666192 zgc:64022 chr19 24437452 24437486 AGGCAGAAAGTGTAGCCATAAAGGCCACATACTGC 43.13
chr19 24414192 24666192 zgc:64022 chr19 24437487 24437521 AGGAGAGGCATCCATCAGTACAAGCATCTGGAATC 42.24
chr19 24414192 24666192 zgc:64022 chr19 24437522 24437562 TAGTGTTTACTCTCATGTCATTAGTGGTGATACCGCACACA 42.49
chr19 24414192 24666192 zgc:64022 chr19 24437652 24437689 CTGGTACTGATGCCTGTTATTGATGAGACGTGTGTTCT 42.20
chr19 24414192 24666192 zgc:64022 chr19 24437690 24437725 GCAACCACTTGTGATTGGTCAGTAATGTGAGTGTGT 42.03
chr19 24414192 24666192 zgc:64022 chr19 24437962 24438002 TGTGTAACTATGTAAGTGGGTCAAAACTTCTGGTTGTCTGG 42.09
chr19 24414192 24666192 zgc:64022 chr19 24438433 24438473 GCAGCATTATCCTATGTTATCACTGTGCTCTCTTAACCTGC 42.40
chr19 24414192 24666192 zgc:64022 chr19 24438524 24438564 AATCTTATGTAAAATACAGGGAGTGAAGCCTGAGGCTTTGC 42.45
chr19 24414192 24666192 zgc:64022 chr19 24438570 24438610 TTTTCTCTAAAGCACAAGCCAATGCTGTTAAAGGTTGTTGC 42.69
chr19 24414192 24666192 zgc:64022 chr19 24438666 24438706 TAGCATTGTAACCGATGTTCGTAATCTCATTCTCTCTGGCA 42.70
chr19 24414192 24666192 zgc:64022 chr19 24438707 24438747 GCAGGAAACCTTTAGTGCTCTGAGGCAAATAAGTATTTGGG 42.96
chr19 24414192 24666192 zgc:64022 chr19 24438748 24438782 TTCGCGTACGGCTTTGTAAATCACCGAAAATGCAG 42.82
chr19 24414192 24666192 zgc:64022 chr19 24438806 24438846 ACTTCCTGTCTGCTTCATACTCTTGTGTTAAGAGGGTATCT 42.04
chr19 24414192 24666192 zgc:64022 chr19 24438847 24438887 TAAATTGAATCAGTGGCTATATGCCTCCATGAGACAGGAGC 43.05
chr19 24414192 24666192 zgc:64022 chr19 24438888 24438922 ATTAGGGTGTTGGCTGGGAGTGGTGGACAATCGAT 45.11
chr19 24414192 24666192 zgc:64022 chr19 24438971 24439011 ATGGGAAAGAAAGAAGGAGAAAAGGCTTAGGAAACAGATGG 42.32
chr19 24414192 24666192 zgc:64022 chr19 24439026 24439066 AAGATATGTGCGATTATGAAGAGAGACAGAGAGGTACTGCA 42.04
chr19 24414192 24666192 zgc:64022 chr19 24440451 24440491 TTTCAGTAACTAACCTAGTACTGCGTTGCACTAGCAATGTG 42.16
chr19 24414192 24666192 zgc:64022 chr19 24441409 24441449 TATATTGTGAACCTGTGTATTGTAAAGGTCTCGGGTCCTGT 42.34
chr19 24414192 24666192 zgc:64022 chr19 24441560 24441600 AAATTTCATGACATGCTTGAGGAGCACAGTGACATAAGTGA 42.47
chr19 24414192 24666192 zgc:64022 chr19 24441741 24441777 TTTTGCCGTCTTTGTTAATGAGGTTTAGCTGAAGGCA 42.03
chr19 24414192 24666192 zgc:64022 chr19 24442052 24442092 TACTAGTGAAACATCAAACTATGCTGTAGCGCTATTGTGGG 42.03
chr19 24414192 24666192 zgc:64022 chr19 24442154 24442193 AATAGGAACGGAGACCTGTCTTCTTGTAGAGCTAAACAGA 42.04
chr19 24414192 24666192 zgc:64022 chr19 24442222 24442262 ATCAAGATGTAGGCTGTTTTAAGTCCATGTTTAGCTCCAGG 42.15
chr19 24414192 24666192 zgc:64022 chr19 24442263 24442297 ATGCCTCCTAATGCAAGTTGCCATGGTGATAACCA 43.10
chr19 24414192 24666192 zgc:64022 chr19 24442339 24442378 AAAACACAGAAATGGCGAGAGAGAAACAAACAGGAAAAGG 42.18
chr19 24414192 24666192 zgc:64022 chr19 24442379 24442416 GAAGGGCAAAGTTGATGTGTGTAAGCTACAGAAGCAAG 42.20
chr19 24414192 24666192 zgc:64022 chr19 24442861 24442901 ACATCAAGCTTCAGGCTAGAAAATAGGTTAGAAAAGCTGCT 42.13
chr19 24414192 24666192 zgc:64022 chr19 24444042 24444082 GATTTTGTTGTCTTAGCGAGTTGGTTGCATGAAGTGTACAA 42.05
chr19 24414192 24666192 zgc:64022 chr19 24444139 24444179 CTGGTCAATCTTAATCTTAGCACTTGGTTGCATTACATGCC 42.02
chr19 24414192 24666192 zgc:64022 chr19 24444238 24444278 ATATTTCACCTTCAGTGCTTAACTCATATGTGACTGGCTGC 42.39
chr19 24414192 24666192 zgc:64022 chr19 24444280 24444320 AGATAGGCTTTACTGAAACAGGGTTAGGATGAATGTCCTGT 42.44
chr19 24414192 24666192 zgc:64022 chr19 24444374 24444412 AGACAGTTGCCTTTGAATAATCCTCCTTGCTTATCCACA 42.17
chr19 24414192 24666192 zgc:64022 chr19 24444413 24444447 TGACCATATGATCACAATTGCCCAGGGAGAAGTGG 42.74
chr19 24414192 24666192 zgc:64022 chr19 24444448 24444482 CAGGTGTGCAGATGGCTTACCAACGCAGTTCTCCC 46.24
chr19 24414192 24666192 zgc:64022 chr19 24444486 24444526 AACTTGTCCATCTGGAGAATAAGTGGCAATTTAATGTCCCG 42.56
chr19 24414192 24666192 zgc:64022 chr19 24444527 24444563 TGTGAGCAGGATGAAAATGGAGTAATGCTTCTCCTCC 42.46
chr19 24414192 24666192 zgc:64022 chr19 24444564 24444599 TGTACTGCCCATTTTCAGGCCAGGAAATGAAGTAGG 42.89
chr19 24414192 24666192 zgc:64022 chr19 24444600 24444640 TGAAATCGTTCAGGTAGTCAAGAGGTTTATCACATGGGACA 42.70
chr19 24414192 24666192 zgc:64022 chr19 24444641 24444677 TGTTGGATTCTCAAGTGTTGAAGGACGCTGAGTTTGC 43.39
chr19 24414192 24666192 zgc:64022 chr19 24444678 24444717 TAAGTAACAGAAGGTGCCTGTCAAGATGACTGACACTAGG 42.58
chr19 24414192 24666192 zgc:64022 chr19 24444746 24444786 TGTGTTCTTCTAGTCTTGCTTCGGATGTTGAAAGACAAAGA 42.01
chr19 24414192 24666192 zgc:64022 chr19 24444869 24444909 AATGGTTTCACTTCAGTGTTTTAGGCTTAGGATTGCCTTGA 42.52
chr19 24414192 24666192 zgc:64022 chr19 24445058 24445098 GAGTCCCTTGAGACCCTTTCCTCTTTATTTTGTGATGGATT 42.04
chr19 24414192 24666192 zgc:64022 chr19 24445168 24445208 ACCAACAATAAACATGGCCTTAATAAACATGGTCTCGGTCT 42.30
chr19 24414192 24666192 zgc:64022 chr19 24445217 24445257 ACTTGTATGAGCTGTCTTGAATTCAACTCTACATGATGGGC 42.23
chr19 24414192 24666192 zgc:64022 chr19 24445290 24445330 AAAACAATCATGATGCATGATTCATGATCCCACTCCTCTGA 42.26
chr19 24414192 24666192 zgc:64022 chr19 24445368 24445408 TTTAATTTGTCTTCTGTTTCTTCACAGTGTGAAAGCCGTGG 42.04
chr19 24414192 24666192 zgc:64022 chr19 24445409 24445445 GGAGTTGCTGGTCTCTCTGTCCTATCATCCTGTTACT 42.52
chr19 24414192 24666192 zgc:64022 chr19 24445446 24445480 CACAGGCTTAATGTGGTTGTCCTAAAGGCCAAACA 42.26
chr19 24414192 24666192 zgc:64022 chr19 24445482 24445516 CTTCCAACCATGGACATCACTGGCCTGTCAGGCAG 46.08
chr19 24414192 24666192 zgc:64022 chr19 24445583 24445618 TTTTGCTTCCAATGCCCTGTAAGGAACAATTTGGGT 42.46
chr19 24414192 24666192 zgc:64022 chr19 24447190 24447229 AATCTCTACTGTCTGTATTTCTTCTCTCCACCCACAGACC 42.24
chr19 24414192 24666192 zgc:64022 chr19 24447230 24447265 CGTATGTTAAAGTGAACGTCTTCTACGGCCGCAAAC 42.32
chr19 24414192 24666192 zgc:64022 chr19 24447266 24447301 GCATAGCCAAGAAGAAGACACACGTGAAGAAATGCA 42.20
chr19 24414192 24666192 zgc:64022 chr19 24447309 24447349 TCCCGTATTCAATGAATCATTTATCTACGATGTTCCCGCTG 42.13
chr19 24414192 24666192 zgc:64022 chr19 24447350 24447384 AGCTAATGCCGGACATCTCCGTGGAGTTTCTGGTC 45.20
chr19 24414192 24666192 zgc:64022 chr19 24447385 24447419 ATCGATTTTGACCGCACAACAAAGAATGAGGTCGT 42.12
chr19 24414192 24666192 zgc:64022 chr19 24447426 24447460 GCTGGTTTTGGGTGGTCAGAGCCCCATTCCATCAG 46.36
chr19 24414192 24666192 zgc:64022 chr19 24447566 24447606 ACCACTTCCTTCCTATCAGTCCCTCTATAGAAAGAAGCTCT 42.56
chr19 24414192 24666192 zgc:64022 chr19 24447620 24447660 CTCCTTTTCCATATACAGATAGTGAGTGGACGAGTGAGTGT 42.13
chr19 24414192 24666192 zgc:64022 chr19 24447661 24447701 GTCAGTACAAAGGATCAGGAGCACTCTAATGGAAACACTTT 42.02
chr19 24414192 24666192 zgc:64022 chr19 24447761 24447795 AAAATGGCCATGCTAATGTGGTCTTCGGCTCTGAT 43.20
chr19 24414192 24666192 zgc:64022 chr19 24447796 24447835 TAGAAGTATACGACACAGTATCCTCAGAGCCTTTCACCAG 42.04
chr19 24414192 24666192 zgc:64022 chr19 24447848 24447884 ATACACACACTACTTTCGATTAGCCGCATGTTAGCGA 42.24
chr19 24414192 24666192 zgc:64022 chr19 24447889 24447929 AAGACACTTTTACCATAAAAGAGAACTGCGAGCTTCAAGCC 42.78
chr19 24414192 24666192 zgc:64022 chr19 24447979 24448019 ATTGAACGAATGGTGATATAAGCTGGACACCATCATGAACA 42.16
chr19 24414192 24666192 zgc:64022 chr19 24448517 24448557 ACATTTCCATTTCACCATGAAGAACTATTTGACCCAGTGGC 42.99
chr19 24414192 24666192 zgc:64022 chr19 24448558 24448592 TGTGCCCACAGCATAGAGATCAGGGAAAGTTCAGT 43.56
chr19 24414192 24666192 zgc:64022 chr19 24448769 24448808 AGGGTGTAGCACTGGTACTTTTATTCTCCTCTTCATAGCA 42.31
chr19 24414192 24666192 zgc:64022 chr19 24449019 24449058 AGGACTAATGACCGTATTGAAGTTAGGATTTTGGCTCACC 42.05
chr19 24414192 24666192 zgc:64022 chr19 24449059 24449097 AAAGTAATAGGACCGATGTTTTGTGAGGTGTTGGTGACC 42.59
chr19 24414192 24666192 zgc:64022 chr19 24449099 24449133 CAATGAAGCAGCTCGCACTGCAGTCTCGGACAGTC 46.15
chr19 24414192 24666192 zgc:64022 chr19 24449134 24449168 CTCTGCGCACAGACGGTCTCAGAGTCAATGTTTGA 44.15
chr19 24414192 24666192 zgc:64022 chr19 24449169 24449203 AGGCTTGTAATGTGCACGTGGATGTGTTCCCAATG 43.82
chr19 24414192 24666192 zgc:64022 chr19 24449218 24449252 CCACGGTCCCCGAGGCACATTTGCACGACATATTC 46.38
chr19 24414192 24666192 zgc:64022 chr19 24449253 24449288 CCAGTGCAAATGATGAGCGCATATTTAGTTCAGGCC 42.71
chr19 24414192 24666192 zgc:64022 chr19 24449342 24449382 AACATGTCAAATTAATATAGCAGTAAATTAGGCCCCGGCGT 42.38
chr19 24414192 24666192 zgc:64022 chr19 24449383 24449418 TCACTGCAGTCAAGCTCATTGTGAGTCATTAGGACC 42.54
chr19 24414192 24666192 zgc:64022 chr19 24449448 24449485 AAAACGAATGGCATTCCAGTCACATTTTCAAGAACCCA 42.32
chr19 24414192 24666192 zgc:64022 chr19 24449518 24449558 TTACGATATCAAAAGTGACGATGGTTTTAACCCTGCATGCA 42.59
chr19 24414192 24666192 zgc:64022 chr19 24449793 24449832 AACCATTAGTAAATGAGTGTTTGTTCCAATGCACTGGTGG 42.03
chr19 24414192 24666192 zgc:64022 chr19 24449897 24449937 TTTGGTGTAAATCTCCTGTTTTGGAGTATTATCTGGCCCTC 42.04
chr19 24414192 24666192 zgc:64022 chr19 24449939 24449973 TTTTCTCTCTGCCACTGGTCCCTAACAATCCCTCA 43.26
chr19 24414192 24666192 zgc:64022 chr19 24449974 24450014 GTTACTTTCGCTGTTGTGTGTTGTACAAATGCATCGAAAGC 42.90
chr19 24414192 24666192 zgc:64022 chr19 24450049 24450089 ATATTTTAGTCCATATGGATACCGCCGTGTCGATATGGTGA 42.34
chr19 24414192 24666192 zgc:64022 chr19 24450121 24450161 TTTAGGTGTCCCTACAACCACTGTATTTGGATGCTAAACAG 42.07
chr19 24414192 24666192 zgc:64022 chr19 24450162 24450202 TGTTAGTTCACCACAGCTGTAGTGTGATTCATGTTGTTACC 42.33
chr19 24414192 24666192 zgc:64022 chr19 24450280 24450320 ACATACCTGGCTTAATACTGCTCATTTCATGATTGTCAGGG 42.22
chr19 24414192 24666192 zgc:64022 chr19 24450359 24450394 GGGGCAAGTTATCTGCATACTGCTGTGAGTTTATGC 42.23
chr19 24414192 24666192 zgc:64022 chr19 24450945 24450985 TAAAATGAGCAGATACACTCTGTTGCAGAATGGACTTGTGC 42.70
chr19 24414192 24666192 zgc:64022 chr19 24453003 24453043 TATTATTCCATCATGAAGTAGGCGACCTGTCATATGCTGGT 42.50
chr19 24414192 24666192 zgc:64022 chr19 24453044 24453082 CAATTACCACTTGAGGGCAAGTTGAATGTGCATTTCTCA 42.24
chr19 24414192 24666192 zgc:64022 chr19 24453263 24453303 AGTTGTCCAGTTTTGACGAGAAATTAGCTGTACTGAAAGGC 42.61
chr19 24414192 24666192 zgc:64022 chr19 24453412 24453452 TTTAACAAAGCTATCAAACTGGAGAGCAGCCAAAACAATGC 42.48
chr19 24414192 24666192 zgc:64022 chr19 24453669 24453709 CTTTGGGCTGAATGGGTCACATGAATTTGTCATATGACAAA 42.05
chr19 24414192 24666192 zgc:64022 chr19 24453723 24453760 TTTTACAAGCCTCCAACAGGCATTTTCTGATTTAGCCG 42.33
chr19 24414192 24666192 zgc:64022 chr19 24455513 24455553 CGTTATATTACTCTGTACAGTTTGAACGTAACCCAGCGAGC 42.27
chr19 24414192 24666192 zgc:64022 chr19 24455566 24455600 CCGCGCTCGTCTCCAGTTCTCCATGGCTTTGTATG 45.99
chr19 24414192 24666192 zgc:64022 chr19 24455649 24455689 AACATCATTTGCATCGATACAAAAGTCCCAATGGAGACAGG 42.83
chr19 24414192 24666192 zgc:64022 chr19 24455690 24455726 GATCCTGTGACACAGGTAAGCCACCAAGTAACATAGT 42.05
chr19 24414192 24666192 zgc:64022 chr19 24455757 24455797 ACAGAATCACTCTTTGTAAAGCAAAATGACTGTAACGGCGG 43.01
chr19 24414192 24666192 zgc:64022 chr19 24455876 24455916 CGGCATAAACAAGCTTACTCACTCATTCACATCGATGAACT 42.53
chr19 24414192 24666192 zgc:64022 chr19 24456036 24456076 ATGTAACGTTAAACTTTATCTGTCGTCGAGTCGTTCCCTCT 42.50
chr19 24414192 24666192 zgc:64022 chr19 24456084 24456124 TTTCAAACGGATTTTCTGAAGTTAAGCCAGTTCTGTCGAGC 42.97
chr19 24414192 24666192 zgc:64022 chr19 24456210 24456250 TTCTAACTAAGCTAGTGGTTTCAAGGTGCACTCAATGAAGG 42.14
chr19 24414192 24666192 zgc:64022 chr19 24456263 24456303 ACGTTGCTTCATATACATAGAAAGCATTTCCGTCGACATGA 42.14
chr19 24414192 24666192 zgc:64022 chr19 24456322 24456358 GGGGTGACCTGATATTGGTGACTGTACTATTGACACG 42.19
chr19 24414192 24666192 zgc:64022 chr19 24456692 24456732 GGGTACACCAGCACATACTATGATTGCAGCATAAATAGACA 42.04
chr19 24414192 24666192 zgc:64022 chr19 24456906 24456946 ATTATAAATGAGAGGGAGCAGCACATACACGCAACAAAACA 42.63
chr19 24414192 24666192 zgc:64022 chr19 24457084 24457120 AAAATACATCAGACAGGGGTTCACTGGCGGATAATCT 42.06
chr19 24414192 24666192 zgc:64022 chr19 24457121 24457155 ATTATTGACCGTGGTTAATGTAACACCCACCCCGT 42.62
chr19 24414192 24666192 zgc:64022 chr19 24457156 24457195 GGATGCTTCACTTTGTCACATGAATAGCTCGACAGAATGA 42.50
chr19 24414192 24666192 zgc:64022 chr19 24457196 24457231 CTCACTTCCTCTTCTCCATCAAACTGAAGCTCTGGT 42.10
chr19 24414192 24666192 zgc:64022 chr19 24457298 24457332 CAGGCCTGCATTCATGCAGAAGTGCAGCTGTGGAA 46.66
chr19 24414192 24666192 zgc:64022 chr19 24457333 24457373 TCAGACGCTGAGTGGTCCTTTGTTTATTATGATGAAACACA 42.12
chr19 24414192 24666192 zgc:64022 chr19 24458820 24458854 TACAGTAGTTTGGATGGAGTCCTCGCGGAGCACAG 44.76
chr19 24414192 24666192 zgc:64022 chr19 24458855 24458889 TGGGTCACTCCCGCGAGTACAAACTGGTGATGTTA 44.79
chr19 24414192 24666192 zgc:64022 chr19 24460261 24460301 AGCTTGTACTAGGCTATATGTGATTGCTCTGTAACGACTGC 42.83
chr19 24414192 24666192 zgc:64022 chr19 24460328 24460367 TTCTTTAGTGACTTGAAAGAGCCTTGGGTGACACTTACAA 42.01
chr19 24414192 24666192 zgc:64022 chr19 24460842 24460882 TGTCTCTGTGTCTCTCATTTTATGTCAACTTACATGGTGCC 42.13
chr19 24414192 24666192 zgc:64022 chr19 24460931 24460971 AAGATTTAGGTCATATCGGCCTCCTTTAAGTAGCTGCTAGA 42.03
chr19 24414192 24666192 zgc:64022 chr19 24461019 24461053 CCCCAGTGTGTGAGCTAGAGGTGACTGTGGAATGT 44.89
chr19 24414192 24666192 zgc:64022 chr19 24461369 24461409 ATAAAACACCAACACACACTAACTGATCCAGTGATCCTCAG 42.02
chr19 24414192 24666192 zgc:64022 chr19 24461899 24461939 TCCTCAAAGTAGTGGAGCAGAATAGCTTTTACAATCCTCCT 42.39
chr19 24414192 24666192 zgc:64022 chr19 24462006 24462046 TCTCCCTCATTGTAATTAAAACGCCACAGTACAAACAACCA 42.41
chr19 24414192 24666192 zgc:64022 chr19 24462069 24462109 TATTTCCAGCTTTCTTGTCGACATGAAGTGTTTTGCAGAGA 42.49
chr19 24414192 24666192 zgc:64022 chr19 24462154 24462188 TTTTGTCCGCTGCAGCCCATTATTGTGGTTAGACA 43.36
chr19 24414192 24666192 zgc:64022 chr19 24462189 24462223 ACAGCAGCTCTCACAGCCACAGACATACAGTAGAG 43.36
chr19 24414192 24666192 zgc:64022 chr19 24462224 24462258 TCTCAGCCAGACAATAAGAGTGTGGGTGTTGGCTC 43.93
chr19 24414192 24666192 zgc:64022 chr19 24462323 24462359 CAGACTAGAACAGGTCAGCTGATGTGAAGGATCCTCA 42.77
chr19 24414192 24666192 zgc:64022 chr19 24462360 24462394 GGCTTTTGCTCTCAGTGTTTGAGCGAGTGCTGATA 43.35
chr19 24414192 24666192 zgc:64022 chr19 24462396 24462436 TCTCTCTTTTATATCTCGTCTCCATGTGAACAGAGCAGAGC 42.39
chr19 24414192 24666192 zgc:64022 chr19 24462437 24462471 AGAGCAAACACGTAGCGACAGCAGGGTGTGTTTGC 46.47
chr19 24414192 24666192 zgc:64022 chr19 24462472 24462506 TGCACATGAGGGAGAGCGGGGAGATGTTTACTCTC 44.78
chr19 24414192 24666192 zgc:64022 chr19 24462564 24462604 TTTGTCTCGTAGCCATCATCATGCAGTTTATAAGTCACAGG 42.18
chr19 24414192 24666192 zgc:64022 chr19 24462605 24462641 TTTCCAGAGGACCATGACCCTACCATTGGTAAGAAAG 42.02
chr19 24414192 24666192 zgc:64022 chr19 24472095 24472135 TTTCTTAGAGGATGCCTATAAAACACAGATCCGCATTGACG 42.21
chr19 24414192 24666192 zgc:64022 chr19 24472136 24472170 ATGAGCCAGCAAACCTGGACATCTTGGACACAGCG 46.15
chr19 24414192 24666192 zgc:64022 chr19 24472171 24472205 GGACAGGTACAGTAGGTGGTGTGACAAAGATGGTC 42.45
chr19 24414192 24666192 zgc:64022 chr19 24472303 24472342 TTTTCTGTTTCTCAGTTTTGCGGTGATCACTTCACAAGAC 42.07
chr19 24414192 24666192 zgc:64022 chr19 24472343 24472377 ATTAAAACAGGCCAGGCATGAATCTTGCTCCTCTG 42.08
chr19 24414192 24666192 zgc:64022 chr19 24472399 24472439 TCGATCACTCAGCACTGTTATACATTTCACTAGTCATCCCA 42.29
chr19 24414192 24666192 zgc:64022 chr19 24474241 24474281 ACAAGCACACAGGAAAAGGATTCCTGAATAAGGTTTGATGT 42.54
chr19 24414192 24666192 zgc:64022 chr19 24474306 24474346 TCATTGTCATATTCATGGCCTTGTGTATTCGTTTGGATCCA 42.32
chr19 24414192 24666192 zgc:64022 chr19 24474347 24474381 GGCGGAGTTTACAGCAATGCGTGACCAGTATATGC 43.75
chr19 24414192 24666192 zgc:64022 chr19 24474382 24474420 GAGCAGGTGAAGGTTTCATCATCTCATACTCCATCACTG 42.24
chr19 24414192 24666192 zgc:64022 chr19 24474424 24474458 GCCGCAGTTTCCAGGAGGCTCGTCACTTTAAGCAG 46.28
chr19 24414192 24666192 zgc:64022 chr19 24474459 24474493 CTGATTTACCGTGTACGACGCACCGTGGACACACC 45.88
chr19 24414192 24666192 zgc:64022 chr19 24474529 24474566 ATCTCAGACAGGTGGGATGCTCTTCATATTCAGACTCC 42.69
chr19 24414192 24666192 zgc:64022 chr19 24474768 24474808 TTGATTCTCTTATGTGTGATCCAGTCATTGGTCTAAACGGC 42.19
chr19 24414192 24666192 zgc:64022 chr19 24475059 24475099 TTGTACTTGTAACCCTTAAACTAGAGTAACCCCAGGTTGGA 42.18
chr19 24414192 24666192 zgc:64022 chr19 24476271 24476311 ACCAATGCAAGGAATCAAGTTAGGTTTTGATTTTGACCAGC 42.41
chr19 24414192 24666192 zgc:64022 chr19 24476312 24476346 ACATTCAGCTGTTTGGTTTTGTCAAAGCCACTGCC 43.30
chr19 24414192 24666192 zgc:64022 chr19 24476347 24476384 CTGAAGGTCATTTCCTCTTCTCAGCTCCATTCTCCTTC 42.16
chr19 24414192 24666192 zgc:64022 chr19 24476385 24476419 TGTCTTTATGATTCCTGCTTTCTCTGCCACAGGGA 42.30
chr19 24414192 24666192 zgc:64022 chr19 24476420 24476454 AGAATCTCTAATGCCCAGGGCTGCCACCATCATGC 45.86
chr19 24414192 24666192 zgc:64022 chr19 24476455 24476495 TTCACAGTGGAGATGATGTCTCATTGTGATGTGCTTAGTTT 42.03
chr19 24414192 24666192 zgc:64022 chr19 24476496 24476530 GATATGCGCCAAACACTTCAGCATTGTGCTGTCTG 43.10
chr19 24414192 24666192 zgc:64022 chr19 24476534 24476570 AAAACACAGAGTCACTCTAGTCTTCACCTGCCTTTGG 42.39
chr19 24414192 24666192 zgc:64022 chr19 24476589 24476629 ACCATGAGCTCTTCACTCTTATGACAAGTCTGACAGTTTCT 42.51
chr19 24414192 24666192 zgc:64022 chr19 24476630 24476664 CCAGTCTCTGGCAAGGAGGGCTGCAGCTTCTAAAG 45.73
chr19 24414192 24666192 zgc:64022 chr19 24476665 24476699 AATTGCCGTAGGCCTCTTGATTGCCTCTCTTACAA 42.62
chr19 24414192 24666192 zgc:64022 chr19 24476700 24476737 AGGTTTCTATCAGCTGCATTACACTGTAGGATGTCCCA 42.81
chr19 24414192 24666192 zgc:64022 chr19 24476857 24476897 AATTCTCTTGATGTTTGGACAGACATGAGAGGTCACTGAAC 42.13
chr19 24414192 24666192 zgc:64022 chr19 24476916 24476956 ATTCTCATTAGTTGCTGGTGCCAATCTTCCTAATCAACAGG 42.46
chr19 24414192 24666192 zgc:64022 chr19 24477068 24477108 ACTAAACCCAGAACATGCTCAAAACAACAAAATTCTCTGCA 42.03
chr19 24414192 24666192 zgc:64022 chr19 24477201 24477237 ACAAAACAGGGCAAACTTGCAGAAGAGAGAAATTCCA 42.06
chr19 24414192 24666192 zgc:64022 chr19 24477238 24477272 AAATTGCGGGCATGGGCCTGGATATTTCTGCAGAT 44.97
chr19 24414192 24666192 zgc:64022 chr19 24480543 24480581 TTTTCAAAGAGTCACCGCAGAAAGGAGCACCTTAAATTG 42.14
chr19 24414192 24666192 zgc:64022 chr19 24480591 24480631 TCATTTTGTCTTCACACTTTCAGGTTTCCGTAGAAGAAGGC 42.61
chr19 24414192 24666192 zgc:64022 chr19 24480664 24480702 TTTTGAGACTTCGGCAGCGTTTCGTTATTACATCGATGA 42.58
chr19 24414192 24666192 zgc:64022 chr19 24480706 24480740 TTTTGCAGCACTGGTGCGTCAGATCCGCCAACATG 46.93
chr19 24414192 24666192 zgc:64022 chr19 24480763 24480797 CGAGAGGAAAACCCGACGCAGCCATTCCTTCTGGA 46.85
chr19 24414192 24666192 zgc:64022 chr19 24480811 24480845 CCCCTTCCATAGGAAACAGCAGTCCGAGCACTGAC 45.52
chr19 24414192 24666192 zgc:64022 chr19 24480846 24480880 AGAGCCACAGAGGAGGGCATTCTGGGATACTGATG 44.66
chr19 24414192 24666192 zgc:64022 chr19 24480881 24480915 ATTCTCTCGCCTGCAGCTGTATAACAGGTGGTTTG 43.01
chr19 24414192 24666192 zgc:64022 chr19 24480931 24480970 AGATTATTGTTGATTGTTTGCAATGACGCACTCCCAATCA 42.06
chr19 24414192 24666192 zgc:64022 chr19 24480971 24481005 TTTCAGTTTCACTGTGCAGGACACACTCACTGTCA 42.76
chr19 24414192 24666192 zgc:64022 chr19 24481006 24481044 TCATATGGGACGTGGGCTGATTTACTGATGTTAGAGACT 42.41
chr19 24414192 24666192 zgc:64022 chr19 24481082 24481122 TTCATGTTCGGACAGCATTATACCTTGTGAAGGTCAAATGA 42.20
chr19 24414192 24666192 zgc:64022 chr19 24481200 24481240 TGAAAAGAGGTAAGGTCATGTCAGGAGAAAGATGAAGGTCA 42.45
chr19 24414192 24666192 zgc:64022 chr19 24481449 24481489 TATAGAAATTGGGTGAATCTCGCAATTAAGTGTCCAGGTCG 42.08
chr19 24414192 24666192 zgc:64022 chr19 24481917 24481957 TTCAATAAAGGCATTTAACGGGCATGAAAATAACGACCCAA 42.02
chr19 24414192 24666192 zgc:64022 chr19 24482031 24482071 ACTTGGACACAATTATGGAGGTTCTGTGAGATTCAGTCAGC 43.27
chr19 24414192 24666192 zgc:64022 chr19 24482111 24482151 AAAACACTGTACATGATTGACTTTGTGAAATCTGGCTGAGC 42.02
chr19 24414192 24666192 zgc:64022 chr19 24482152 24482192 AATATTCAGGTCCACCTTTGAGTACACAGATTGACCGAAAC 42.16
chr19 24414192 24666192 zgc:64022 chr19 24482237 24482277 TTTTCTGTAATCAATGTGTAGGAAGTGACCTTGATGTGGCT 42.07
chr19 24414192 24666192 zgc:64022 chr19 24482279 24482316 AGGGTTTCCTCTTATACATGCTGTGCAATTACTACGCA 42.18
chr19 24414192 24666192 zgc:64022 chr19 24483768 24483805 ATAGACCTTTTATTTTATTAGCGACCCCTGGTGGCTGC 42.60
chr19 24414192 24666192 zgc:64022 chr19 24483913 24483953 TGGTCATTTCTGTACATCTTAAAACACTGCGAACTCAGTGT 42.17
chr19 24414192 24666192 zgc:64022 chr19 24483957 24483997 TCAAGGACAACCCTATGATGAGATTCCACTTTAACCAAACG 42.21
chr19 24414192 24666192 zgc:64022 chr19 24484006 24484040 GTGTCCCTCCTCAGCCGCCGTTCAGGGATTAAACT 46.66
chr19 24414192 24666192 zgc:64022 chr19 24484041 24484078 GTCAAAGCGACTAAAACATCAAGTGCAACACAGCAAGT 42.66
chr19 24414192 24666192 zgc:64022 chr19 24484079 24484113 ATGCCAAATAATTCCCGCTTCTCACCCCAGACAAG 43.34
chr19 24414192 24666192 zgc:64022 chr19 24484114 24484149 AGCACGTACTCTCTAAAACCGTCAAGGATCTTCACG 42.21
chr19 24414192 24666192 zgc:64022 chr19 24484150 24484189 GTCAGCCTGTTCAGTTGTTTCTGAGTCTGAATATCGTTGA 42.24
chr19 24414192 24666192 zgc:64022 chr19 24484234 24484268 CGATGATGGATTCGTGGGTGAGATTCAGCGCGCAG 46.27
chr19 24414192 24666192 zgc:64022 chr19 24484269 24484303 AGTCAAGCCAAAGAGCGCGTGTTCAGGTACACAAA 44.67
chr19 24414192 24666192 zgc:64022 chr19 24484306 24484340 CACACTGCACTCCTGCACACATGCAGCACTGGTTT 46.79
chr19 24414192 24666192 zgc:64022 chr19 24484341 24484379 ACAGAGGCAATAGAGCTACGTTGAAATTGTAGCCTACAG 42.02
chr19 24414192 24666192 zgc:64022 chr19 24484508 24484548 ACTAGCTCGTATACATTATTTAAGGCTAGTCACTGCAGGCG 42.71
chr19 24414192 24666192 zgc:64022 chr19 24484663 24484703 ACACTCGCTTAAATTTCCAGCACTACAATGTAAACACTGGG 42.81
chr19 24414192 24666192 zgc:64022 chr19 24485865 24485899 TTTTGAGTGCACATGCCACTTGCTTTTACGGTCTT 42.61
chr19 24414192 24666192 zgc:64022 chr19 24485902 24485942 AATCTAATGCAGAGAAACTGTCTAATGCAGGATGCATCTGT 42.03
chr19 24414192 24666192 zgc:64022 chr19 24485958 24485998 GCAGTTAATTGTGTAACTGATTGTGTGTTAAACAGGGCTGC 42.52
chr19 24414192 24666192 zgc:64022 chr19 24485999 24486033 TCAGTACGCCTGCACACTGCTGGGATACACACTGC 46.93
chr19 24414192 24666192 zgc:64022 chr19 24486037 24486071 GAGGAGGAGCGAGAGCAGAGCTGCTGAACACCATC 46.66
chr19 24414192 24666192 zgc:64022 chr19 24486072 24486106 AAACAGCTGGAAGCTCACATGAGCCTCACCAGAAA 44.29
chr19 24414192 24666192 zgc:64022 chr19 24488128 24488168 AGCAACTACAGTGCATACTACAGTACATACAGTATGCCTCC 42.45
chr19 24414192 24666192 zgc:64022 chr19 24488198 24488238 TACACATCCTCAATGTTAATATGCCTCAGTGTTTGAGTGCG 42.44
chr19 24414192 24666192 zgc:64022 chr19 24488249 24488284 TTTTGTCAGTGATGTGGTTGGGAAACTCAGCTGAAG 42.06
chr19 24414192 24666192 zgc:64022 chr19 24488285 24488319 CTCTGGAAGCCGCCAAACGCACTGTTCATCTGTCA 46.12
chr19 24414192 24666192 zgc:64022 chr19 24488320 24488354 GACTGTGTGTTGCGTCTCTGCATCACAGTGGCTCA 45.87
chr19 24414192 24666192 zgc:64022 chr19 24488357 24488397 TGAACAGAGCCATGTATTTTGCCTGTGATAATGTACTGTGG 42.51
chr19 24414192 24666192 zgc:64022 chr19 24488404 24488438 AAAACAGGACTGCTGCCTGAACTGGACCAAAACAA 43.61
chr19 24414192 24666192 zgc:64022 chr19 24489108 24489148 TTTCTGCTAATTTAAACGACTATAAAAGCAGCCACCAGGGG 42.67
chr19 24414192 24666192 zgc:64022 chr19 24490287 24490327 TCTCCCTCTGTAAACAGATACTATTTGTTCGCACTCATCCT 42.18
chr19 24414192 24666192 zgc:64022 chr19 24490328 24490365 CAACCTAACACGAGATGCATATGAAATCCGTCTCCTGA 42.11
chr19 24414192 24666192 zgc:64022 chr19 24490368 24490404 GAGAGAGAGTCACGCGGCGGTTCAGCGAAAAGCTTTA 46.60
chr19 24414192 24666192 zgc:64022 chr19 24490422 24490456 CTCACGCCGACCCCAGAAAACGGAGAGTTCCCTTC 46.92
chr19 24414192 24666192 zgc:64022 chr19 24490457 24490491 AATCGTGTCTCCATCCTCAGGGCTGTCTCCACTGC 46.35
chr19 24414192 24666192 zgc:64022 chr19 24490492 24490526 CACCAATCCCTGTGCTTTCTGCCAGACTCAACAAA 43.63
chr19 24414192 24666192 zgc:64022 chr19 24490527 24490561 CAGGTCCATTTGCTGATCACAGTCCTGCGCAACAA 45.14
chr19 24414192 24666192 zgc:64022 chr19 24490562 24490596 CCCTCCGCTACTCCTGGACCTTCTGAAGAACATGT 44.62
chr19 24414192 24666192 zgc:64022 chr19 24490597 24490631 GTGACATCTTCATCCCACTCGATAGGCTGGGTCTG 43.67
chr19 24414192 24666192 zgc:64022 chr19 24490656 24490690 GGGGCCTGCGGTCTGACATCCTCTATTCTGTCCAT 46.21
chr19 24414192 24666192 zgc:64022 chr19 24490691 24490726 TCTCACTATAGTCCATCCCTGGCTCAAACTCAAGCC 43.15
chr19 24414192 24666192 zgc:64022 chr19 24490757 24490797 ATAGTGGAAAGGAGAATGTTTGCTCTCAGTTTAGTTGCACA 42.16
chr19 24414192 24666192 zgc:64022 chr19 24490989 24491029 TTAAATAATAGCTGAGCTCTTCACAGCCATGTAATGGCAGT 42.04
chr19 24414192 24666192 zgc:64022 chr19 24491683 24491722 TTTTGAAAGATGGATGCACCATTCACTGCATACCAAAAGT 42.09
chr19 24414192 24666192 zgc:64022 chr19 24491890 24491930 ATGGAGATTGTTCTAGTGCTCTTGCAATTAAGCACAGAACT 42.22
chr19 24414192 24666192 zgc:64022 chr19 24491931 24491966 GAACATGGTGGAACCATAATTCCCTCTCTCAAGGGT 42.31
chr19 24414192 24666192 zgc:64022 chr19 24492414 24492454 AATGCTATGCATCATGGGTTAATGAATGGTGACATGATGGA 42.49
chr19 24414192 24666192 zgc:64022 chr19 24492563 24492603 AAAGGGAATAAAGTTCACAGTTCCTAGAACATTCTGTGGGG 42.12
chr19 24414192 24666192 zgc:64022 chr19 24492653 24492692 TTTTGGTGACAACTTTGTCAATGCTGTTGTTTCAACCACT 42.56
chr19 24414192 24666192 zgc:64022 chr19 24493506 24493544 ATAAGAGAACAGTTCAGGTCCTCAAATAGGCTGTAGCCT 42.42
chr19 24414192 24666192 zgc:64022 chr19 24493668 24493703 AAAAGCTGGACCAAATGCCTCCACTAGTAGCTTACC 42.69
chr19 24414192 24666192 zgc:64022 chr19 24493704 24493738 AGAGCAATGGTGTAGTGACTGTTTTCACCAGCGGA 44.02
chr19 24414192 24666192 zgc:64022 chr19 24493739 24493773 TGGCGCTGCGAGATACACTGATTTCTGGCTCTAGC 45.43
chr19 24414192 24666192 zgc:64022 chr19 24493774 24493813 ACCATTTAACCCTGAAGAACTGATTTGAACCTGAACGACC 42.66
chr19 24414192 24666192 zgc:64022 chr19 24493814 24493848 TGAAGGAGAGCCGTCTGCTGTTGCTGTGGGTTAAC 45.71
chr19 24414192 24666192 zgc:64022 chr19 24493918 24493957 ATTGTTTGTTTGTATAACGAGGGCTGAAGAACATTTGGCA 42.01
chr19 24414192 24666192 zgc:64022 chr19 24493972 24494012 TAACGTTATTTTACCATAACGTTGTTTGCTGGCAAGAGCAC 42.22
chr19 24414192 24666192 zgc:64022 chr19 24495026 24495066 AAAATCATCCTAAACTGATGCATGGCCCTAATGGTTGTTTG 42.14
chr19 24414192 24666192 zgc:64022 chr19 24495067 24495101 TGTTTTAGTGGCACAGATTGCCAGCACATTCCCTC 43.70
chr19 24414192 24666192 zgc:64022 chr19 24495115 24495150 GTGGCGGTGCGGGTCTGTCCTCCTACTCTCTCATTA 46.83
chr19 24414192 24666192 zgc:64022 chr19 24495151 24495185 CACTTGCATCACACTGATTCACATGCTCTGTGTCA 42.12
chr19 24414192 24666192 zgc:64022 chr19 24495216 24495251 CCCCAACCCTCTCTTTCTCCATCAGGATCAAAATCA 42.33
chr19 24414192 24666192 zgc:64022 chr19 24495259 24495299 TTAGCACGTAGATGTTTGCTTTACTGGATTAGACAGCATGT 42.01
chr19 24414192 24666192 zgc:64022 chr19 24495508 24495548 AAGTTTATTTAGAGTTGGCGTCATATCACAGGTGTTCAGCT 42.04
chr19 24414192 24666192 zgc:64022 chr19 24495580 24495620 ATCCAAATTGAGAGTCTAATCTTTGGTTACCTCAGGGTGGA 42.45
chr19 24414192 24666192 zgc:64022 chr19 24495622 24495662 ATCTCAAGGTTGAAACAGAAAGCAAATGGAGAAAGAGCTGC 43.14
chr19 24414192 24666192 zgc:64022 chr19 24497608 24497648 TAGCAGTGAAAATGAACCCCATGTGTTGTAATTACCAAGCG 43.01
chr19 24414192 24666192 zgc:64022 chr19 24497652 24497692 TCATATTTAAAGTTTGCAAGTGCGGATGTTGGTTGATGGAG 42.10
chr19 24414192 24666192 zgc:64022 chr19 24497754 24497794 ACATAAAAGAATGGGAAAGGATGAAGGTGGTCATCATCACC 42.38
chr19 24414192 24666192 zgc:64022 chr19 24497795 24497829 ACCCACAGCCACACAAAACAAATGCCTTTTCAGTC 43.15
chr19 24414192 24666192 zgc:64022 chr19 24497883 24497923 AAACTATTCCTTTGTAAGGCTCCCAAAATGCTGTAGTCTGG 42.42
chr19 24414192 24666192 zgc:64022 chr19 24497932 24497972 AAATCTTTGTGATTGAGATCTGCAAACAGACTTCCAGTGGA 42.32
chr19 24414192 24666192 zgc:64022 chr19 24497973 24498008 GTGCAGCAGGTCTGAGATCAGTGCTTCTCAATATGC 43.20
chr19 24414192 24666192 zgc:64022 chr19 24498009 24498043 TCTCAGACGTTTGGACCCAGCCAACAATGATCTGG 44.27
chr19 24414192 24666192 zgc:64022 chr19 24498044 24498078 ACACACAGAGTGCCGTAGACGGTAACATTAAACCA 42.36
chr19 24414192 24666192 zgc:64022 chr19 24498083 24498119 CCCCAGCACTTTTGAAGGAGATAGAGAGAGGATGAGT 42.75
chr19 24414192 24666192 zgc:64022 chr19 24498120 24498154 AATGTTTGGCTCGTCCCATCAGAGCATGTCTTTTC 42.26
chr19 24414192 24666192 zgc:64022 chr19 24498155 24498189 ATGGGTCTGTGCCAAGCTGAGCTTAATACTGTCTT 42.46
chr19 24414192 24666192 zgc:64022 chr19 24498506 24498546 TAACTGTACAGTAAGGTCTCGTTTGCTACCATTGTTTTGCT 42.07
chr19 24414192 24666192 zgc:64022 chr19 24499685 24499725 AGATCACTTTATCTGATACACTTCCAAGACTGGACTTCCCC 42.39
chr19 24414192 24666192 zgc:64022 chr19 24499749 24499789 TATTGCCATATTATCTTTCGCTCCTAAACAGTAACCAGCCC 42.07
chr19 24414192 24666192 zgc:64022 chr19 24499790 24499824 TGAGGTCTGTGGTTTGTCTTTTGTGGACAGCTGAT 42.78
chr19 24414192 24666192 zgc:64022 chr19 24499825 24499859 TCATACAGCAAGTGTTTGTGCATCCGGATCATGTG 42.22
chr19 24414192 24666192 zgc:64022 chr19 24499871 24499911 CACACACAATCCTATCAGATGTGAGAGGTGATTAAGATCGC 42.05
chr19 24414192 24666192 zgc:64022 chr19 24499912 24499948 CCTCATGTCCTGTGGCATATACAGCATATAAAGCGGA 42.23
chr19 24414192 24666192 zgc:64022 chr19 24499949 24499983 TACGTGATATGAGAGGACGCGGGCCGTGCTTGATA 45.89
chr19 24414192 24666192 zgc:64022 chr19 24499984 24500019 TTCTGTCATCTCAGTGCAGAAGATAAACAGAGCGCG 42.73
chr19 24414192 24666192 zgc:64022 chr19 24500020 24500057 GTTTGTGACATTATCAAAACTGCAGGACAAAGGGGACG 42.51
chr19 24414192 24666192 zgc:64022 chr19 24500069 24500109 GAAGAAATACCTGTCGAATTCAGCCATCTAGCTACATCACC 42.09
chr19 24414192 24666192 zgc:64022 chr19 24502236 24502276 ATCTAAAGCAGCAGATTCAATTGTCAGCTTCATCTCCATGG 42.60
chr19 24414192 24666192 zgc:64022 chr19 24502277 24502314 CAACACATTTTGGTCAGGATCAAGAAAGGGCATCTGAG 42.19
chr19 24414192 24666192 zgc:64022 chr19 24502819 24502859 TGTGTTGAAGTGCTTAAATGTGTGACATTTAACCGTGTGTT 42.02
chr19 24414192 24666192 zgc:64022 chr19 24502860 24502898 CAATTGCCCCTGCTCAGTCCTACAAACTCAGAATTTACA 42.66
chr19 24414192 24666192 zgc:64022 chr19 24502906 24502946 TTGAAAGAAAGTTTTGAAGCCACATTTGAATACCGTGCAGG 42.56
chr19 24414192 24666192 zgc:64022 chr19 24502978 24503018 CTCTTTCCCTTTGCACAGATTCTTAAAACAGCTAATGGTGC 42.22
chr19 24414192 24666192 zgc:64022 chr19 24503033 24503073 ATCACCTAAACAAGTGTTTCACTCCATTTCCTGTGCTATCC 42.37
chr19 24414192 24666192 zgc:64022 chr19 24503098 24503132 TTTTCCCACACTGGGAAATGAACTGTGCCGAAACA 43.60
chr19 24414192 24666192 zgc:64022 chr19 24503133 24503167 TTCAAACACTATGAACACTCCTGTTGGCTGTGGGT 42.82
chr19 24414192 24666192 zgc:64022 chr19 24503195 24503229 TTTTGTCTGGGTTTGGGTCAGCAGTGGAGGTCCCT 46.64
chr19 24414192 24666192 zgc:64022 chr19 24503230 24503267 CTGGGATTTTAGAAGGGGAGTGAAGACCAAATATGCCC 42.65
chr19 24414192 24666192 zgc:64022 chr19 24503363 24503397 CTCTGGGAGACGCTTTGTGTGGCAGGACGTACCAT 46.67
chr19 24414192 24666192 zgc:64022 chr19 24503398 24503432 CTGCACTTTATAGGGCACAGCATGGGCATGAACAT 43.70
chr19 24414192 24666192 zgc:64022 chr19 24504502 24504542 TACAAAATATAAATAGCTTGTTTCCACGTGCTTCGCTGCAC 42.13
chr19 24414192 24666192 zgc:64022 chr19 24504552 24504592 AAGACTTTAAATGCAAACATATTTGCAGTGGATGCGTTGGT 42.38
chr19 24414192 24666192 zgc:64022 chr19 24504593 24504627 GTTCTGTGCGTCCAGCTGGTCTTCGTTCTTATCTT 42.83
chr19 24414192 24666192 zgc:64022 chr19 24504628 24504664 GATAAACAGCGTAGCGTTCTTTCAGGTCTGTGTGAGG 42.89
chr19 24414192 24666192 zgc:64022 chr19 24504665 24504702 GTGAAGAGTGATCTATGGCTCCATATGAAAACCTGGCT 42.13
chr19 24414192 24666192 zgc:64022 chr19 24504705 24504739 GCCTACGTGAGGTCTGAGGCTCATCGCTGTCCAAC 46.74
chr19 24414192 24666192 zgc:64022 chr19 24504740 24504778 AGAGACTGCGAGATAAAGCAGATGTGGAGATAACAGACA 42.43
chr19 24414192 24666192 zgc:64022 chr19 24504779 24504813 CACTGCTGACAAGACTGAGCTCAGCTGAAACACAC 43.53
chr19 24414192 24666192 zgc:64022 chr19 24506150 24506188 GATTAAAATTTGGTCTTGGAAGCGCAAGCATGCTTGATG 42.14
chr19 24414192 24666192 zgc:64022 chr19 24506391 24506425 GTAGGTGGCTGACGAAGGACGGTTCCAGAAACGAG 45.41
chr19 24414192 24666192 zgc:64022 chr19 24506751 24506791 AAAGATTGTCAAACTTCAGTTTATGCACCGCAATCTTTGCT 42.32
chr19 24414192 24666192 zgc:64022 chr19 24506822 24506860 TTTTCATACGTGCAAGACCACTAGAACTACTGGTCCAGC 43.35
chr19 24414192 24666192 zgc:64022 chr19 24506862 24506902 CCATGTTTGATATTGGGGATGGTATTCTTTTGCTCATCAGC 42.02
chr19 24414192 24666192 zgc:64022 chr19 24506941 24506981 TGGTCACATCAATCCATAAAACATTCTTCCAGGACTTTCCA 42.16
chr19 24414192 24666192 zgc:64022 chr19 24506982 24507022 AATGAAATTTAGCATATTCAAGCAGTGCTTGTCTGCTGGTC 42.13
chr19 24414192 24666192 zgc:64022 chr19 24507195 24507232 TGAAAACAAAGGTAGAGTTTGCCTGAGTCAGGGAAAGA 42.22
chr19 24414192 24666192 zgc:64022 chr19 24507371 24507411 ATTTTATACGAGTGTTTACACAGGAGTGTGAAAGCACAGCA 42.33
chr19 24414192 24666192 zgc:64022 chr19 24507416 24507452 AAAATGGCTCATTTTAACCTCAGGGTCAGAGAGTGGG 42.64
chr19 24414192 24666192 zgc:64022 chr19 24507550 24507584 AAAATACAGTCGAAAGCTGCCTGGGGCAGTGGACT 45.60
chr19 24414192 24666192 zgc:64022 chr19 24507589 24507629 TCAAACAGTACAGTATATTTCATTCTTCCACCCTCGTCCCT 42.35
chr19 24414192 24666192 zgc:64022 chr19 24507646 24507680 TTTTGTGTGCTTAACTCCACACAGTTCAGCCTCAC 42.21
chr19 24414192 24666192 zgc:64022 chr19 24507729 24507769 AAAAGACCAACAGCAAAGAGGTCTGGATCTCAGTAATACAC 42.02
chr19 24414192 24666192 zgc:64022 chr19 24507783 24507822 AGCACAAATCAAAGATCTCTTGCAATCTGAGAATGTGCTG 42.01
chr19 24414192 24666192 zgc:64022 chr19 24507823 24507857 TTGTCTGCTGTTCTCCATGTTACACAGGGACACAG 42.74
chr19 24414192 24666192 zgc:64022 chr19 24507859 24507893 AAAAGGCATTATTGTCTCGTTTTCCAGAGCTCGGC 42.37
chr19 24414192 24666192 zgc:64022 chr19 24507929 24507969 GGGAGCAGTAATGAAAACTATGAAAAGCAGCCAAGAGATGC 43.21
chr19 24414192 24666192 zgc:64022 chr19 24507970 24508004 AGGTCAGGAGGCTGGTGGCTCTAATGAGTATCAGT 43.95
chr19 24414192 24666192 zgc:64022 chr19 24508005 24508040 GATTACATTATACAGCACAGCTCAGCTGAGGGTGGT 42.37
chr19 24414192 24666192 zgc:64022 chr19 24508041 24508075 CCAGCTGTGGTGGGCATTCAGATTCAGCAGAGTCT 45.61
chr19 24414192 24666192 zgc:64022 chr19 24508342 24508382 AGTGAACTGGATGTCTATTAATTCCCTTTTGCATGCACTCA 42.29
chr19 24414192 24666192 zgc:64022 chr19 24508495 24508533 ATGTAAAATCTAATTAAAGAGCTTGAGGGAGCCGTGGGT 42.05
chr19 24414192 24666192 zgc:64022 chr19 24508581 24508620 ATAAGGTTTGGTCAGTACAGAATGGAGCTTTCAGTCCAAA 42.01
chr19 24414192 24666192 zgc:64022 chr19 24508656 24508690 TTTTCTTCTCCGTTGTGTTTTCAGCACTCCGTTGT 42.15
chr19 24414192 24666192 zgc:64022 chr19 24508746 24508786 CTAGTCTTGTGGTTAAAAGCTTGGACTTGTCAAACAACTGC 42.17
chr19 24414192 24666192 zgc:64022 chr19 24509470 24509508 CTTCACCTGTGGTAAAAGCAATCCTACAACCTGAAGTGA 42.43
chr19 24414192 24666192 zgc:64022 chr19 24509509 24509543 CACAAGATGTGAAGAGTCAGGGTTGAGGAATTGCC 42.07
chr19 24414192 24666192 zgc:64022 chr19 24509544 24509578 TGGTGATTGGGTGCACAATCTCAGCTTGCATACCA 44.55
chr19 24414192 24666192 zgc:64022 chr19 24509614 24509654 AAACTAGACACTTGCAACTGATGCATCTCATGTGAAACAGC 43.06
chr19 24414192 24666192 zgc:64022 chr19 24511196 24511235 AGACTGTCCAGAGCTAAACTGATGATCAATTTCAGCAACA 42.11
chr19 24414192 24666192 zgc:64022 chr19 24511271 24511311 ATTATTCTGCACTTTCATGTGTTTGTCTTTCTTGGACAGCC 42.06
chr19 24414192 24666192 zgc:64022 chr19 24511317 24511352 TTTTGAGGCATTGTACAACCTGCTGTTGAAGGTCTC 42.09
chr19 24414192 24666192 zgc:64022 chr19 24511420 24511460 AAAAGTACCCCAGATGCAGATTACCATGATGAACTAGAGGA 42.34
chr19 24414192 24666192 zgc:64022 chr19 24511532 24511572 TGCTGTTTGTTGTGTATCTTCAAAATGACCAAGCAATGACC 42.43
chr19 24414192 24666192 zgc:64022 chr19 24511615 24511649 TTTTGGCCTACAAGTTGATGTGGTTGTGCCAAGAA 42.38
chr19 24414192 24666192 zgc:64022 chr19 24511650 24511689 GACTTTAAAGTCAGTTGTGACCAAAGCAACAGTGAATCCC 42.16
chr19 24414192 24666192 zgc:64022 chr19 24511758 24511792 TTTTCCAATGAAGGCTCATTTCCGCTGGCAGCACA 45.29
chr19 24414192 24666192 zgc:64022 chr19 24511793 24511827 GTGGCAGAACACACGTGCTTCATGGTGCACAAACA 45.74
chr19 24414192 24666192 zgc:64022 chr19 24511856 24511896 ATATTTGGAAGGAAGTATTTCTGCTTCCTGGGAATGAGGTG 42.12
chr19 24414192 24666192 zgc:64022 chr19 24511900 24511939 TTTTCCACTGTTCCAGACTCGGTTTCATTTACTCAAACCT 42.32
chr19 24414192 24666192 zgc:64022 chr19 24511942 24511982 AGCTGTGTATATTTTAAGAGCCACTGTAAACCTGGTCTCCA 42.64
chr19 24414192 24666192 zgc:64022 chr19 24511983 24512017 ATTGCCCCAAAGGGTGACCTCACACAATCTGTTCC 44.74
chr19 24414192 24666192 zgc:64022 chr19 24512037 24512071 CCCCTGCTTCGTTTTGCTCAGATTCCTGATTTTGC 43.05
chr19 24414192 24666192 zgc:64022 chr19 24512074 24512114 TACCAGATCTCTGTGGCAGATTTTCCTGGAAAGTTTACTCG 42.97
chr19 24414192 24666192 zgc:64022 chr19 24512156 24512196 ATTGGACATACTGTACTATATAATGTGGTCATGTGCCGGGA 42.35
chr19 24414192 24666192 zgc:64022 chr19 24513580 24513620 ATATCTATGAGGTGTATGAAGACCATGTCGTCGGAATGTGA 42.09
chr19 24414192 24666192 zgc:64022 chr19 24514071 24514111 ACACATGGATTTGATGTTTAGTTTGGAGTCACGTTTCTCCT 42.29
chr19 24414192 24666192 zgc:64022 chr19 24514156 24514196 TAACCATCTAAGAGGATTACAGAAACCACTGCGTTATCCCT 42.25
chr19 24414192 24666192 zgc:64022 chr19 24514197 24514231 TTTGCTGGGTTTTACAGCAGGAGGAATGCCTTTAA 42.01
chr19 24414192 24666192 zgc:64022 chr19 24514258 24514298 ATGGCTACTTACTTGACAATATTCCTGGGACATTGTTGGTT 42.06
chr19 24414192 24666192 zgc:64022 chr19 24514487 24514527 TTTCAGCACAGAATGATGGCAATAAAATAATCACAAGGGGC 42.25
chr19 24414192 24666192 zgc:64022 chr19 24516157 24516197 ATTGTAATAGGGTTAAAACTCACGTGATCAAGCGAAGGAGG 42.18
chr19 24414192 24666192 zgc:64022 chr19 24516277 24516311 GTTCCAGGCTTGGTCGACCTCCTCTGTCATCACAT 45.06
chr19 24414192 24666192 zgc:64022 chr19 24516402 24516441 AAAAGAGCAGATGCATGTAACGTTTCTACTGTACCATGCA 42.49
chr19 24414192 24666192 zgc:64022 chr19 24517662 24517702 TCTACCTAACCCTCTTGTTTTGTTCAGCATACAGGTAATGC 42.07
chr19 24414192 24666192 zgc:64022 chr19 24517751 24517789 AAAAGCTATGAAAGAGCAACCCCATTCTCCTCTATGACC 42.21
chr19 24414192 24666192 zgc:64022 chr19 24517790 24517824 TCCAAAGGGTCTGCTGAAACCGAGATCTAATTCCA 42.11
chr19 24414192 24666192 zgc:64022 chr19 24517841 24517875 CCCCGAGGCCTACAGTACAGTAGGTTTGCGGACTC 46.22
chr19 24414192 24666192 zgc:64022 chr19 24517880 24517914 GGCGCTGTTGGCAGGTGTGTGCAGAGATGGTATTT 46.46
chr19 24414192 24666192 zgc:64022 chr19 24517937 24517971 CAGCGGGCACCTCATCACCCTCCATTCCAGAATTC 45.99
chr19 24414192 24666192 zgc:64022 chr19 24517972 24518006 CCTTCATTTTAGCCCAAATGCTGCACAGAGCTGCT 44.08
chr19 24414192 24666192 zgc:64022 chr19 24518007 24518041 TCTCAACAACACCACACACCTGTTCTTCAGGTCGG 44.21
chr19 24414192 24666192 zgc:64022 chr19 24518056 24518094 CACCTGTGCTGCTGATCGCGGTCGTTGATGGCTAAATTA 46.58
chr19 24414192 24666192 zgc:64022 chr19 24518095 24518132 AACTCACGTGCGAGATGTGCGCCTGCTGTCTGATTTTA 46.53
chr19 24414192 24666192 zgc:64022 chr19 24518149 24518189 CCTGTAACAGCTCAATCTGTAGTAACTCATAAGCACAAGGC 42.28
chr19 24414192 24666192 zgc:64022 chr19 24518190 24518228 CAATATCAGCTCTCTGGAAAAGCAGACAAGTGAAGCTCA 42.45
chr19 24414192 24666192 zgc:64022 chr19 24518242 24518282 TTCAACATATTGTCGTAACATTGAAGCCAATGTCCTGCATG 42.09
chr19 24414192 24666192 zgc:64022 chr19 24518283 24518321 TTTCACCTGTAGAACTGATTGTACATGGCACAGACATGT 42.16
chr19 24414192 24666192 zgc:64022 chr19 24518322 24518360 GCATATTGTCTGTGGAGGGAGCCAAAGAGTATGTTTTGA 42.56
chr19 24414192 24666192 zgc:64022 chr19 24519369 24519409 TGGAATTTCTGGAAGTATCCTGCTAACATCATCAGAGTTGC 42.14
chr19 24414192 24666192 zgc:64022 chr19 24519410 24519448 AGACTAGGAACAGTTGTTTTCTCATGAACAGGGTGATGC 42.45
chr19 24414192 24666192 zgc:64022 chr19 24519470 24519510 AAGCAACGTGAATGATGTCTGCATTTATAACTGACCACTGG 42.85
chr19 24414192 24666192 zgc:64022 chr19 24519511 24519545 TCTGCATCTGGCCAGGCCAGATGTATTTTCATGTG 43.35
chr19 24414192 24666192 zgc:64022 chr19 24519586 24519626 TCATTGGCAGGCAGATTTAAAATTGCATTCTTTCTTGCAGT 42.47
chr19 24414192 24666192 zgc:64022 chr19 24519627 24519666 GATTTCCACCATTGATTTTCATAGCATGCCATACACGTGT 42.11
chr19 24414192 24666192 zgc:64022 chr19 24519667 24519704 ACATGTATGGTCTATGCCAGACAACATCACAGCATTGT 42.52
chr19 24414192 24666192 zgc:64022 chr19 24519705 24519743 ACTCAGTCTGAAAAGCATCTCTATTTGACTCCTGCTTCC 42.04
chr19 24414192 24666192 zgc:64022 chr19 24520226 24520266 TTTATGGCTCCAGGTTGAGGCACTTAATGTGATTAATGTCA 42.17
chr19 24414192 24666192 zgc:64022 chr19 24520277 24520317 ATTTTAGAGTTTCTCAGCAGGGAGTGTTGATGAAGTTTGGG 42.49
chr19 24414192 24666192 zgc:64022 chr19 24520318 24520352 TTTGGTGTGGACTTTGGTTTCATTGTGCAGTCGTG 42.85
chr19 24414192 24666192 zgc:64022 chr19 24520547 24520587 TAAAGGGAAGATGAAGGCTCTGGAATTTTGTCAGAATTGCT 42.32
chr19 24414192 24666192 zgc:64022 chr19 24520621 24520661 TTAAGTCAAATCATTATGACCTCAGTGACGCAGAAAAGCCA 42.30
chr19 24414192 24666192 zgc:64022 chr19 24520662 24520702 CTCCTTTACAAGACACTTAAACACTTAAGCAGTCAGCTGGA 42.06
chr19 24414192 24666192 zgc:64022 chr19 24520725 24520765 ACATCCCATATTTAGGTGTTACAGGGAAGAAAATGGCTCTG 42.10
chr19 24414192 24666192 zgc:64022 chr19 24521139 24521174 AAAAGGCAGAAATCCCATTGTAAGGTTGCTGGTAGC 42.28
chr19 24414192 24666192 zgc:64022 chr19 24521241 24521281 AAACTAAATCCCTCTTTTCAGTGGAGTCCTGAAGTAAGGGC 43.06
chr19 24414192 24666192 zgc:64022 chr19 24521303 24521338 GGGGAAATAGAAACCTTGAGGCTTAAGAGGACACCT 42.11
chr19 24414192 24666192 zgc:64022 chr19 24521339 24521373 TATATCCTGTGTGACCCTGCAACAAGGCCACTGTG 44.17
chr19 24414192 24666192 zgc:64022 chr19 24521443 24521483 TACAATAAATCTGAATGTCAAGGTTGGTTTGCCTTTCCCCT 42.47
chr19 24414192 24666192 zgc:64022 chr19 24521512 24521552 AGATTCCAAACATGTTAAGCTCTGTCAATCACGTTACAGCA 42.39
chr19 24414192 24666192 zgc:64022 chr19 24522860 24522900 TTTAGCATGAAGTTTAATCATTAGCTCACGCTGCTTGAGGT 42.47
chr19 24414192 24666192 zgc:64022 chr19 24522901 24522936 CCATTACACTCTTGGGAGGCCACGATTTATAGCTGA 42.24
chr19 24414192 24666192 zgc:64022 chr19 24522955 24522995 AACTTCAGTGATTTACCATGGTTTTGAGAAGAAGGCTTCCT 42.24
chr19 24414192 24666192 zgc:64022 chr19 24523070 24523109 AGACTTACTGTGTTCTGCACAACAAACTGAAACACAGAGA 42.29
chr19 24414192 24666192 zgc:64022 chr19 24523221 24523261 TTGCCTAAAGAGCTGTTTTAAAAGCTTGTAAGCCGATACCA 42.59
chr19 24414192 24666192 zgc:64022 chr19 24523262 24523296 GTCCACTGCACACTCCCCTGTTGGATGTTAATGAG 43.18
chr19 24414192 24666192 zgc:64022 chr19 24523307 24523347 GTTTTGAGTAATTTTCCACTACAAAGTGAAAACCCAGGCCC 42.34
chr19 24414192 24666192 zgc:64022 chr19 24523348 24523382 AAGTGCATCCTGCTAATGGCCCTCCAATGATGTGA 44.22
chr19 24414192 24666192 zgc:64022 chr19 24523383 24523417 CTCACAACAGGAAGAGCCTTTGGTTTGGTCTGCCT 44.59
chr19 24414192 24666192 zgc:64022 chr19 24523418 24523457 GTGTCAAAATTCCTCTCACATTCCTGTGAGTCAATGCATG 42.12
chr19 24414192 24666192 zgc:64022 chr19 24523458 24523492 TAGGCGATAGGTTGACCATCAGGCTGAGGTGAAAA 43.39
chr19 24414192 24666192 zgc:64022 chr19 24523534 24523574 CAGGGCTAAATTTTCATAGCATCTTAGAGGAGTTGGACTGG 42.18
chr19 24414192 24666192 zgc:64022 chr19 24523690 24523724 TTTTGTGAGCTAACACTCGACCCAGGACCACAAAA 42.88
chr19 24414192 24666192 zgc:64022 chr19 24524826 24524866 AAACGTAGTGTTATAAAGTGGTCTGTCAAAGGTCATGGGTC 42.11
chr19 24414192 24666192 zgc:64022 chr19 24524867 24524901 GATCCGCAGGGCAATGACCCTAAACACTTCAGAAA 43.22
chr19 24414192 24666192 zgc:64022 chr19 24524902 24524939 CACTCAGGAATGGTAGAAAACAAACACTCGACTGTGGC 43.13
chr19 24414192 24666192 zgc:64022 chr19 24524961 24525000 TTCACATTAAACACAAAGAGCATTGAGTTATGGCGGGTTT 42.01
chr19 24414192 24666192 zgc:64022 chr19 24525003 24525043 ATGGACGCAAAGATGCAACAATTGTCTGTTCTAGATACTGT 42.31
chr19 24414192 24666192 zgc:64022 chr19 24526041 24526081 AAAAGTGCCTTATTTGTGATGATGCGAAGTTCTAAAGGCAG 42.08
chr19 24414192 24666192 zgc:64022 chr19 24526550 24526586 ACTGTCCGAGTTCACTGCCAAATGTTCAACTACATGG 43.01
chr19 24414192 24666192 zgc:64022 chr19 24526662 24526702 ATGTTTTGTCATTGTTCAGAGACAGATAGCTCTGTGACAGC 42.37
chr19 24414192 24666192 zgc:64022 chr19 24526926 24526960 CCCCTCGTCGTTCCTGCAGGCATGCTGACATTTAA 45.98
chr19 24414192 24666192 zgc:64022 chr19 24527061 24527101 GTAAGACATCTTGAAGTGAAGCCCAATATCCGGTAATCAGG 42.14
chr19 24414192 24666192 zgc:64022 chr19 24527102 24527136 GCTTATTGTAATGCAGTGGCTGGTCAAGAGCCATC 42.48
chr19 24414192 24666192 zgc:64022 chr19 24527137 24527171 ATCACCCGAATGCCTCTCCGCATCCCTCTTCAAAG 45.49
chr19 24414192 24666192 zgc:64022 chr19 24527189 24527229 ACTCCGCACACATCTTTTCCTGTTGTTATAGTTACATGACC 42.28
chr19 24414192 24666192 zgc:64022 chr19 24527230 24527266 ATGACCTTGTTTCTTAAACCCATCTTCCTCGACGTCT 42.01
chr19 24414192 24666192 zgc:64022 chr19 24527415 24527455 ATTTCTAGCATGTTTTGCCATTTTAGCTTGATTGAGGCAGC 42.61
chr19 24414192 24666192 zgc:64022 chr19 24527560 24527598 AGTAATGGCTAGGGTTGCTAATATTGCTACAAGCATGCT 42.27
chr19 24414192 24666192 zgc:64022 chr19 24527602 24527642 GCATATTTGTGCAAAGGTTACAGGTATGTTTAGTTGCTGGC 42.51
chr19 24414192 24666192 zgc:64022 chr19 24527885 24527925 TCATATATAGGCTAGCACATTTAAGCATGCTTCAGCTTGCA 42.23
chr19 24414192 24666192 zgc:64022 chr19 24528621 24528661 TTTAAATGCACTTTCTTCCTGAAGAGCCCTTGACATGTAGC 42.76
chr19 24414192 24666192 zgc:64022 chr19 24528662 24528696 GACTCTGTGTTCCTCATCTGTACGTGCCCTCATGA 43.37
chr19 24414192 24666192 zgc:64022 chr19 24528770 24528804 GTAGCAGACCTCCACATGCCCCAAGGCACTCTTTA 45.32
chr19 24414192 24666192 zgc:64022 chr19 24528810 24528850 TCAAACGAAATTAGGAAGAGCAGCAAAAGGACAAAGAGAGG 42.67
chr19 24414192 24666192 zgc:64022 chr19 24528851 24528887 CAGAGAGAGACAGACTGATATGGCTGGAGAGACATCT 42.06
chr19 24414192 24666192 zgc:64022 chr19 24528888 24528922 TCATTGTTCTCCTGCCTCCATGGCTGAGGACCTTG 45.37
chr19 24414192 24666192 zgc:64022 chr19 24528928 24528968 TTGTTATCTCACATAAGGGCAAATAAGGATGCAGACATGGC 42.64
chr19 24414192 24666192 zgc:64022 chr19 24531881 24531921 AGAAATAACCATAGCTACTTAGTGACCGTTACTGGAGCTGG 42.46
chr19 24414192 24666192 zgc:64022 chr19 24532108 24532142 TAAATGCACTTTCTGGAGGCAGCCGCAAAATCATT 42.66
chr19 24414192 24666192 zgc:64022 chr19 24532428 24532465 TTTTGGACAAATGTGGAAGCACACAATGCAAACCAATG 42.31
chr19 24414192 24666192 zgc:64022 chr19 24532517 24532557 AAACATCTCCCAAACACTCAGAGTAAAATGGCCTAATGTGA 42.12
chr19 24414192 24666192 zgc:64022 chr19 24532638 24532675 GTGTAACTTGAGAAGCAGGGCTCAGATGTGAATATGCA 42.59
chr19 24414192 24666192 zgc:64022 chr19 24532676 24532710 AACTTTACACAGATAGGCCTCCTGGTCCAGCGACC 44.94
chr19 24414192 24666192 zgc:64022 chr19 24533581 24533621 AAGAAGAATCCTGTTCTTGGAACCAAACATGACAGCAAAAC 42.17
chr19 24414192 24666192 zgc:64022 chr19 24533756 24533796 GCCATAATAATGAAATATGCTAGAAAACGATGCCCCATGGC 42.22
chr19 24414192 24666192 zgc:64022 chr19 24533800 24533840 CTGAATATTCATGCGTCTATGCTTGTGTGTAAACGAAAGCG 42.20
chr19 24414192 24666192 zgc:64022 chr19 24533841 24533875 TTCACATGCTGGTTGTAGGAGGAATCAGGCCGGTG 45.59
chr19 24414192 24666192 zgc:64022 chr19 24533877 24533911 GTCACTGTGTGCGGAGACACGTCTGCGTCACTGAA 46.86
chr19 24414192 24666192 zgc:64022 chr19 24533912 24533946 ATCATTGCTCGCTGACGAGGGTTATTGTGCTCCGC 46.05
chr19 24414192 24666192 zgc:64022 chr19 24534098 24534138 CTTGCGTAGTAAACTCACATACTCACATCTGCATGATCTGC 42.51
chr19 24414192 24666192 zgc:64022 chr19 24534178 24534218 TGGATAGCCTACTGGAGATTGTTTTGGTTTTAGTGGAATGG 42.18
chr19 24414192 24666192 zgc:64022 chr19 24534465 24534505 AAATCTTTACATAGTGCCTGCAAAATTAATGGCCACCAGTC 42.07
chr19 24414192 24666192 zgc:64022 chr19 24536151 24536191 TCGCACACATTTGATCAGTATTGCATAAATTCAAGCTTCGG 42.20
chr19 24414192 24666192 zgc:64022 chr19 24536235 24536274 TTTTGCATATAAACAACAACACCGTATCATCAGCAACCCC 42.19
chr19 24414192 24666192 zgc:64022 chr19 24536356 24536396 AAGCACTTTTCGCCTGTGCACATATACATTATATGACAGCG 42.88
chr19 24414192 24666192 zgc:64022 chr19 24536404 24536444 TAGAAACAATTAGGATGCCATTAACTGCTTGTGCATGTCCA 42.57
chr19 24414192 24666192 zgc:64022 chr19 24537758 24537798 AAACAGGCCTGTGTAAATATTGACAACCAATGCAACAATGG 42.57
chr19 24414192 24666192 zgc:64022 chr19 24538199 24538239 TTGTGCTTCTCAGAATAATATATGACATTGCCGACTAGGGC 42.03
chr19 24414192 24666192 zgc:64022 chr19 24538240 24538277 TGGTTGATTGATTGAAATCATCCTGTCAGGGAAGCAGG 42.87
chr19 24414192 24666192 zgc:64022 chr19 24538298 24538338 TTTCCTTTTAAGAACAGAGGACAATCTCGCTCAGAAACTCC 42.10
chr19 24414192 24666192 zgc:64022 chr19 24538504 24538544 ACAGTAATGCTATTAGATGTAGCACACAGAGCTGTAGCTCA 42.30
chr19 24414192 24666192 zgc:64022 chr19 24538550 24538590 AAGCAATGCTAGCTGTCCTTAACAGAAAATGATGATCTCCA 42.16
chr19 24414192 24666192 zgc:64022 chr19 24538741 24538781 TAGAATAATTACCCAGACCTAATGCCAACTATTGGCCTTGC 42.14
chr19 24414192 24666192 zgc:64022 chr19 24538890 24538930 CATCCACCAATCATGGTCAACTTGAAGAGATATTTGCTTGC 42.17
chr19 24414192 24666192 zgc:64022 chr19 24539000 24539037 AATTATGCATTTGCCTGTGGTCTGAACTGTTCCAAAGT 42.06
chr19 24414192 24666192 zgc:64022 chr19 24539050 24539090 ATGTGAGAATATCCCTGAACTAATGCACAAATCCTGAAGCC 42.36
chr19 24414192 24666192 zgc:64022 chr19 24539247 24539286 ACACACACAACAATCTGGGTTTGACAGTTATTACCAATGC 42.11
chr19 24414192 24666192 zgc:64022 chr19 24539342 24539382 AACAACCGAGGCAAATATGAGCATAATTTGGAAATGCAACA 42.33
chr19 24414192 24666192 zgc:64022 chr19 24539474 24539514 ACTGAGAAATGCTACACTGTCACAATTTATGTTAGAGGCCG 42.29
chr19 24414192 24666192 zgc:64022 chr19 24539525 24539565 TGTGTCTGATTCAATTGCATAGGGACTAAGATGGATTCAGC 42.17
chr19 24414192 24666192 zgc:64022 chr19 24539737 24539775 ATTATTATGGAACTGGAATGTCCGGTGCCTTAAACGTGA 42.27
chr19 24414192 24666192 zgc:64022 chr19 24539821 24539861 TTGTTAAAGTACCACAGATAAAATGCTGTGTGAATGGCCCC 42.95
chr19 24414192 24666192 zgc:64022 chr19 24539919 24539959 ATGGATTCCATAAAGGGCTTATCCCTGATTCTTCTACCACT 42.35
chr19 24414192 24666192 zgc:64022 chr19 24539976 24540016 TAACTACTCAGTCCTTTTCCTTCCAAATACAGCAGACATGC 42.04
chr19 24414192 24666192 zgc:64022 chr19 24540017 24540051 TCCTCACGATACCTTTGAACCCTGCGGTGCCCTTC 46.79
chr19 24414192 24666192 zgc:64022 chr19 24540052 24540086 TTGAGCGCTTTTGCTTCTCGAATGAGCTCGAACAG 43.70
chr19 24414192 24666192 zgc:64022 chr19 24540087 24540124 TTCATGAAACACCATCAAAACACCATGGTACGTCTCGG 43.06
chr19 24414192 24666192 zgc:64022 chr19 24540186 24540220 GGACACTGTACGGCGGTGCTGGAGGTCTCGTTTAT 46.44
chr19 24414192 24666192 zgc:64022 chr19 24540221 24540255 TCCCCACTATGATGATTTGAGCTGTGCTGGCCAGT 45.27
chr19 24414192 24666192 zgc:64022 chr19 24540256 24540291 TTTTGCTTGGCTTGTCGTATGCACTGTACTTGTTGC 42.91
chr19 24414192 24666192 zgc:64022 chr19 24540293 24540327 GGACCACATTGAAGCTGGCACGGTCACAGATGCTG 46.52
chr19 24414192 24666192 zgc:64022 chr19 24540328 24540362 TAAACAAGGATATAGCCGTCTGCCCACTGCAACTG 42.88
chr19 24414192 24666192 zgc:64022 chr19 24540363 24540397 CCTGTCACTGATGTATCCGGACTCTTCGGCATTCT 43.46
chr19 24414192 24666192 zgc:64022 chr19 24540729 24540763 AAAAGTTGCTTACCTGTGGGCAAAGCGAGTCCCAT 44.81
chr19 24414192 24666192 zgc:64022 chr19 24540764 24540798 ATGTTGAAGCAAATCTCACGGCCGTCGATCTTGTC 43.50
chr19 24414192 24666192 zgc:64022 chr19 24540925 24540964 ATTCTCCTATGAACCTTCTTGTTAGGAAACGCACAGTGAG 42.07
chr19 24414192 24666192 zgc:64022 chr19 24541029 24541069 TATTAGATAAGGCTGCAGCACAACTTACCAGACTTTCCAAC 42.20
chr19 24414192 24666192 zgc:64022 chr19 24541072 24541112 TTTCAGCTCCAAGTAACAAAATGTTAGCTTCCACTTTCTGC 42.01
chr19 24414192 24666192 zgc:64022 chr19 24541113 24541147 TGGTTGCCTTCCATGGTTTTGCTGCTGTAGCGATT 45.13
chr19 24414192 24666192 zgc:64022 chr19 24541148 24541182 GCGTGATTTCACTTGAACAACCATTGGTGGGTAGG 42.67
chr19 24414192 24666192 zgc:64022 chr19 24541199 24541239 GTTAAGTCCAACAGTAAGCAGGTGTTGAATCTAGAGAAGCG 42.32
chr19 24414192 24666192 zgc:64022 chr19 24541240 24541274 CATCCGAACGGCGCCGTTATATAGGCTCCTAGGCG 46.68
chr19 24414192 24666192 zgc:64022 chr19 24541927 24541967 ACTATTCTCAAAGTGTACCACATCTCAGTACAGTACGCTGT 42.17
chr19 24414192 24666192 zgc:64022 chr19 24541968 24542002 ACAGCAAGCAGCTGGCTCATGTCAAGACATGACAC 44.97
chr19 24414192 24666192 zgc:64022 chr19 24542003 24542037 AAATCCACCGAAGGGCTATGAATTGCAAATGCGTG 42.97
chr19 24414192 24666192 zgc:64022 chr19 24542039 24542079 TTAGCAACTAATCGCCGCTTCATTACATTAGCACTACAACA 42.27
chr19 24414192 24666192 zgc:64022 chr19 24542080 24542115 CTTGATCTGCCATGGCAAATGCATGACAATTGGATG 42.07
chr19 24414192 24666192 zgc:64022 chr19 24542116 24542156 TAATTCCCTAGCTTACCTTATACCGTTAGGTGCAAAAGGCC 43.00
chr19 24414192 24666192 zgc:64022 chr19 24542240 24542280 AAACTTCTCATCTTCATATTCTGCTATTAGAGCGACGCCAC 42.04
chr19 24414192 24666192 zgc:64022 chr19 24542445 24542479 TTTTCAACACTGTTACTCTGCTCCCTCTGGTGGCT 43.77
chr19 24414192 24666192 zgc:64022 chr19 24542718 24542758 ATGGAAAACAGTTAAGCTGCATGGTCATATTATGTGCAAGC 42.20
chr19 24414192 24666192 zgc:64022 chr19 24542812 24542852 AGCTGCTTATATCGCACCATAAGGAACCCTTCTTAAAACTG 42.28
chr19 24414192 24666192 zgc:64022 chr19 24543832 24543872 AGTATACACTATGTTCTGATTGACACATCGCTAGGCAGTGT 42.42
chr19 24414192 24666192 zgc:64022 chr19 24543873 24543910 GCATAGAGCACTAGTCCCTTCTACTTTACCAGAGCACA 42.68
chr19 24414192 24666192 zgc:64022 chr19 24544669 24544709 TTAAATCATGGCAGAATATCATCTGGAGTCAATTGCAGGGC 42.70
chr19 24414192 24666192 zgc:64022 chr19 24544753 24544787 AAAATGTGCAGCACAGTGGGGTGCTTAGGTCAGAA 44.62
chr19 24414192 24666192 zgc:64022 chr19 24545110 24545146 AAACACTGTCCTAATGTGGACAAATGTACCCCAGTGA 42.22
chr19 24414192 24666192 zgc:64022 chr19 24545401 24545441 AAACACATTTGATTGTGATACAACAGCAGAAACGTGTCCTG 42.21
chr19 24414192 24666192 zgc:64022 chr19 24545459 24545499 TAAATTCACTGCTAAGCTGAAGCTGAAACCCCTCTAAATGT 42.11
chr19 24414192 24666192 zgc:64022 chr19 24545500 24545534 TCCTTCAGTCTTTCTCTGACATCGACCCCAACTGC 43.71
chr19 24414192 24666192 zgc:64022 chr19 24545535 24545569 TGTGGCCCTTAGGTCTGATTGGTGTGAGAGATGAC 43.52
chr19 24414192 24666192 zgc:64022 chr19 24545570 24545604 CATTTTCCCACCCCGCAGACGTCAATGCAGTGGAA 46.45
chr19 24414192 24666192 zgc:64022 chr19 24545605 24545641 TCACACTTGACTGTCAGTACATCCCTTTCTTCAGTGC 42.36
chr19 24414192 24666192 zgc:64022 chr19 24545642 24545679 TCTTTGTCTGAAATCTCTCCAAAATTGCCTGAGGCTGC 43.20
chr19 24414192 24666192 zgc:64022 chr19 24545682 24545722 AGTCTCAATCACAGTCTCAACATCTACTTGGTTCCTTTCGG 42.90
chr19 24414192 24666192 zgc:64022 chr19 24545723 24545757 TTCTTTCAGGAACCTGCATCAGTAGGACATGCTCA 42.24
chr19 24414192 24666192 zgc:64022 chr19 24545758 24545792 TCACTCCTGTCCTGAACCCAGTATAAATGCTGCTG 42.42
chr19 24414192 24666192 zgc:64022 chr19 24545793 24545827 CTCGACTTCCATTTCGCTGTTTTCCTTTGCGGCGA 45.26
chr19 24414192 24666192 zgc:64022 chr19 24545839 24545874 AAAAGTCCTTGATGTGGCTGAAGCAGTTGGATTTGC 42.80
chr19 24414192 24666192 zgc:64022 chr19 24545876 24545910 GCAGCTGGAATGGCGCTGAAGTTTCCTGTAGCGTT 46.50
chr19 24414192 24666192 zgc:64022 chr19 24545914 24545948 GAGTACTGAACAGGTCCCGGAGCAGTGTGCAGGTC 46.61
chr19 24414192 24666192 zgc:64022 chr19 24545949 24545983 AGTGTTTGGATGCAGTAGAGCGACTTGCTGGATCG 44.30
chr19 24414192 24666192 zgc:64022 chr19 24545984 24546018 CTTCTGCAGTGCTGTTGAGCTCGAGAGATGCTTCG 44.62
chr19 24414192 24666192 zgc:64022 chr19 24546019 24546053 TCTTCGGTGCTCAGTTGGTGTGGTTGCAATTCCAT 44.74
chr19 24414192 24666192 zgc:64022 chr19 24546054 24546088 CGTTACCACCTGCATCGCGTCCTCGTTCTCTGCAT 46.96
chr19 24414192 24666192 zgc:64022 chr19 24546089 24546129 TTTCACAGTAATACAAGTAGTAGCTTTGTTGCTCCACAGGG 42.12
chr19 24414192 24666192 zgc:64022 chr19 24546130 24546165 GAAACATCAGTCCTGGAGATCTCTGGCTTTTGCTCT 42.48
chr19 24414192 24666192 zgc:64022 chr19 24546170 24546210 TCACTTTGGCTTTGGTTTTGACTTCTTGGATTCTCTTAGGT 42.32
chr19 24414192 24666192 zgc:64022 chr19 24546211 24546245 TTCTGTTTCACCTGGGATCCTTGAACTTCCTCAGG 42.42
chr19 24414192 24666192 zgc:64022 chr19 24546246 24546284 TCCTACAGGTGCCTCCTTATACCCACTTACTTTGTTTCC 42.84
chr19 24414192 24666192 zgc:64022 chr19 24546285 24546319 TTCATTGTCTCGTCCGCAATAAAAGCAGCAGCCTT 43.60
chr19 24414192 24666192 zgc:64022 chr19 24546320 24546360 CTTCTTCTTCTGCTGTGACTTTTCCTTTTGTCTGTGTCTGT 42.54
chr19 24414192 24666192 zgc:64022 chr19 24546361 24546400 CCGTTCCATCCCTCAGCTATAAGATCGATTTCATCAGTTG 42.20
chr19 24414192 24666192 zgc:64022 chr19 24546401 24546435 TGCCTTCATTTGTGCCTTCCTCCAATCCCTCAAGA 44.15
chr19 24414192 24666192 zgc:64022 chr19 24546469 24546506 TTTTGAGAAGCCCAACTTGAAAACCTTCCTCCTTTGAC 42.11
chr19 24414192 24666192 zgc:64022 chr19 24546519 24546553 CGCCCCATCTCGTGCACGCAGTAGAGTGCTCTTTA 46.70
chr19 24414192 24666192 zgc:64022 chr19 24546634 24546670 TTTTCCAAGCTGTCAATGGCTTTGTCATAACGCTTGC 43.07
chr19 24414192 24666192 zgc:64022 chr19 24546673 24546707 CACACTAGAGGGCACAGCTGAGCGTAGCTGTGCTC 46.85
chr19 24414192 24666192 zgc:64022 chr19 24546708 24546742 TTTCGGCAAGTAAAAGCCAGGAGGTGGAGGGAGAC 45.42
chr19 24414192 24666192 zgc:64022 chr19 24546806 24546846 TTTGATCCTCTAATGTCGTTTCATCAGAGTTTTGAGGAGCG 42.24
chr19 24414192 24666192 zgc:64022 chr19 24546847 24546881 TCAGATGAAGGCTGGGGAGGAGGCTGACTTTGGTG 46.48
chr19 24414192 24666192 zgc:64022 chr19 24546892 24546930 TTTTCACACTCATTGTCTGTGTCTGCTACAGTTGCATTG 42.05
chr19 24414192 24666192 zgc:64022 chr19 24546931 24546969 GTGAAGATCTCTGGGCTTTCAAAAGCTTCATCTTTGGTG 42.21
chr19 24414192 24666192 zgc:64022 chr19 24547342 24547377 GGGTGCAAAGTGAGACATAAGCGATACTCACTGACG 42.89
chr19 24414192 24666192 zgc:64022 chr19 24549190 24549229 AGTTGCGCATTCAGTACAATTAACCACACTTTTGTTGTCA 42.14
chr19 24414192 24666192 zgc:64022 chr19 24549694 24549734 TGTAAAATACCTGGTACATTTGTCCACATTTCGAGGTCTGC 42.44
chr19 24414192 24666192 zgc:64022 chr19 24549735 24549769 CTCTTCGTTTCCCAGCAGTGCCTTTCTTGTGAGGC 45.09
chr19 24414192 24666192 zgc:64022 chr19 24549770 24549809 TCAATTTCAAACACAGTGGGAATCGCATCATCCTTCAATC 42.05
chr19 24414192 24666192 zgc:64022 chr19 24549891 24549931 ATTTTGGTCATTGCTTCTGTCACTCTAATATGCTGCAGACC 42.67
chr19 24414192 24666192 zgc:64022 chr19 24549932 24549967 TGACTCCAGAGAGTTCAAAGCTATCAGGGGTGAAGT 42.75
chr19 24414192 24666192 zgc:64022 chr19 24550041 24550077 GTTGATAATCCAGGTGGTGCGGCGAGGGTTTCCCTTT 46.94
chr19 24414192 24666192 zgc:64022 chr19 24550257 24550296 AAAGGATAGATACTCATTCTAGTTTGCGTTGTGCAGACCC 42.13
chr19 24414192 24666192 zgc:64022 chr19 24550300 24550340 ACATTGCATATCTCAATTCAGATGGAATGGTAGACTGCACA 42.06
chr19 24414192 24666192 zgc:64022 chr19 24550772 24550812 ATATCAGCATTTGGAAACTTGCACCTGTGAAATGTGATTCC 42.18
chr19 24414192 24666192 zgc:64022 chr19 24550813 24550847 GGATTTTCGAACGTCTTTTGTGTCCCGTGACTTGC 42.91
chr19 24414192 24666192 zgc:64022 chr19 24550848 24550882 AACCTACAGCAGAGCAGTGTCTGGGCATCTATGGG 45.03
chr19 24414192 24666192 zgc:64022 chr19 24551223 24551263 TCTGTTTAAACAGTTTAAAATGCAGCCGACTATCGATCGCC 42.90
chr19 24414192 24666192 zgc:64022 chr19 24551264 24551304 TTATATTGACATGACTTGATGTCAGCTCACGTTTAGGGCTG 42.18
chr19 24414192 24666192 zgc:64022 chr19 24551305 24551340 CAGTGTCGTCTTTAGGTAACAACATAGCAGGCTGCT 42.65
chr19 24414192 24666192 zgc:64022 chr19 24551341 24551375 AAAGCAGCCGATGCTGGAGATGGCAACAAGCATCT 46.29
chr19 24414192 24666192 zgc:64022 chr19 24551414 24551454 ATAAATGCTGGTAACTTTTCTGACCAGAACAATGCTAGCGA 42.34
chr19 24414192 24666192 zgc:64022 chr19 24551455 24551492 TTTATTCTTTAAACTCACCACAAAGGCCTGCGACCTCA 42.68
chr19 24414192 24666192 zgc:64022 chr19 24551493 24551527 CGAAGATGGCCGTCTTGTTCTTCCTAGGCGCTGAA 45.54
chr19 24414192 24666192 zgc:64022 chr19 24551528 24551562 GATTAGACCCGCCTTTCTGCAGCAGCCAATTAGAG 43.39
chr19 24414192 24666192 zgc:64022 chr19 24551563 24551597 CCGTGTATTACTGTGACGTTACACCAGAACGTGCA 42.84
chr19 24414192 24666192 zgc:64022 chr19 24551658 24551698 AGCAACGACCATATACAACAAACCACCCAAATTAATCTCGA 42.35
chr19 24414192 24666192 zgc:64022 chr19 24551962 24552001 ATCTGATTGGTTGTTTTCTGTACAGCATTTTGGGCAATGT 42.24
chr19 24414192 24666192 zgc:64022 chr19 24552236 24552276 TACAATAAGCTGTAGGCTGACTAGATATCCTCAGGTCTGGT 42.55
chr19 24414192 24666192 zgc:64022 chr19 24552439 24552477 TTTTACCAACAGATGGTGCTGTCCTGATAATTTGGCTGT 42.72
chr19 24414192 24666192 zgc:64022 chr19 24553328 24553368 TAAGCCATTTATCATTTTAGCTGAATCAGGGCAAGAGTGCT 42.37
chr19 24414192 24666192 zgc:64022 chr19 24553385 24553425 AAATGAGACAGCATCATTGGTTCAGAGACGCAACATTATCA 42.48
chr19 24414192 24666192 zgc:64022 chr19 24553501 24553541 AGTCTGTATGTGCTAACAAGGTATGCAAAACACTGTAGTGG 42.25
chr19 24414192 24666192 zgc:64022 chr19 24553546 24553582 TTTTGCACGTTTTATCAAACAAGGAAACTCCCAGGGA 42.05
chr19 24414192 24666192 zgc:64022 chr19 24553644 24553684 AGAAGGCACATCCTTAAACCATAAAAGAATCCATCTGAGGC 42.37
chr19 24414192 24666192 zgc:64022 chr19 24554106 24554146 TTTCAAATTCTCAAATTTAGATGGAGGCATGATGGAGGGGC 42.86
chr19 24414192 24666192 zgc:64022 chr19 24554149 24554189 TGATGGTAAAGGCAAACTAGCAGTTTCTTCCATAAATGGGA 42.18
chr19 24414192 24666192 zgc:64022 chr19 24554242 24554282 TTAAAGGGATCTTTCTAAAGCAGGGTAGAGCTCCAAACTGG 42.96
chr19 24414192 24666192 zgc:64022 chr19 24554283 24554322 CCTTTCATACAACTGATGTACATTTTGGGCCCTATGACCT 42.30
chr19 24414192 24666192 zgc:64022 chr19 24555810 24555844 GCTTCTGGGACTATGCCTCTGCTACACCAAAGTGA 43.81
chr19 24414192 24666192 zgc:64022 chr19 24555851 24555891 AAAATATCCAGGTTCCTTCATTCTTCCTCTGTTCTTGCAGT 42.02
chr19 24414192 24666192 zgc:64022 chr19 24555909 24555949 AACTCTGGCAGTTGATTATGACAGTAACGAACACAAAGACA 42.17
chr19 24414192 24666192 zgc:64022 chr19 24556175 24556215 TTACCTGCAAGTACCTTCCATTATGGTATGCATTATGGTGC 42.39
chr19 24414192 24666192 zgc:64022 chr19 24556377 24556416 ATTTTCAAAGGAGCCCATTTTGTTACATTATGCAACCCCT 42.09
chr19 24414192 24666192 zgc:64022 chr19 24556417 24556453 AAAATTAGGTGCATGGCATCAGTGAATGCGTACAACA 42.26
chr19 24414192 24666192 zgc:64022 chr19 24556482 24556522 AAAGCATGCGCTACTTTAGCCTATGTTCCAAACTAATGTGT 42.64
chr19 24414192 24666192 zgc:64022 chr19 24556525 24556564 AAAAGAAGTGTTGCTACACACCCTAACTTGTGAAATGCAC 42.16
chr19 24414192 24666192 zgc:64022 chr19 24556597 24556637 AAAACCACAGACACTTAAATACAGCCCAACTGAGAAATGCT 42.61
chr19 24414192 24666192 zgc:64022 chr19 24556845 24556885 AAGGATGTGCATGCAAAGGAATATGTGCTTGAATGTAAAGC 42.47
chr19 24414192 24666192 zgc:64022 chr19 24556962 24557002 AAAATTGTTCAGTAGCACAAAACATAAAGCGCGGTTACACC 42.63
chr19 24414192 24666192 zgc:64022 chr19 24557035 24557073 TTTTACACAACCATCTGAACGTCATGCGATACTGTAGCT 42.22
chr19 24414192 24666192 zgc:64022 chr19 24557087 24557127 AGGGTTCTAGAAGCATCTTGGAGAAAACTTCTACACAGTCC 42.70
chr19 24414192 24666192 zgc:64022 chr19 24561321 24561361 AATTCATACTAAAGCCTCCAGATGGTTTCATTGAGCACACC 42.58
chr19 24414192 24666192 zgc:64022 chr19 24561499 24561539 TCCTCAGAATCTTTATTCGCGTATCATAACCCTCTCTACCC 42.12
chr19 24414192 24666192 zgc:64022 chr19 24561553 24561593 TTCTTAACTTTTGCTCACATGGAATATCTTTCTGGCAGGGG 42.59
chr19 24414192 24666192 zgc:64022 chr19 24573983 24574021 ACCAAAATAGCGTTGTTCGAACAGGAACTACTGTGTAGT 42.16
chr19 24414192 24666192 zgc:64022 chr19 24577403 24577439 ATTTTGTTGCAGGAGTTGTCTCTCGTTGGTACACAGC 43.24
chr19 24414192 24666192 zgc:64022 chr19 24578403 24578437 GCCTTTAAGGGCATTTGGGTGTGATGATCCAGAAA 42.26
chr19 24414192 24666192 zgc:64022 chr19 24579013 24579053 AGCTCCAGAAAGTTGAACACTTAAATCTGCTTTCCAGTTGC 43.09
chr19 24414192 24666192 zgc:64022 chr19 24579765 24579801 TTTTCTATCCACTACGCTAGTGGTTGTGCCTTCTTGT 42.14
chr19 24414192 24666192 zgc:64022 chr19 24580457 24580497 TACTATAGAAAGATGGGGATCCTCAGGACTAGTGTTGAGGA 42.15
chr19 24414192 24666192 zgc:64022 chr19 24580544 24580584 TGACAGAAAGAGGTTGACTAATACAGGAACACTTAGCTGCG 42.99
chr19 24414192 24666192 zgc:64022 chr19 24580630 24580670 TATTGCCAATTCATAAGACGGTTGAGTAGTTGTGTAGTGGG 42.04
chr19 24414192 24666192 zgc:64022 chr19 24582231 24582271 TTTTCTAACCTGTCTTTTCATTTGGTGGTTGCTTGTCTGTG 42.11
chr19 24414192 24666192 zgc:64022 chr19 24582272 24582311 AGTGTCAGATTTGTGGTGCCAATAATATACCATGACGTGG 42.48
chr19 24414192 24666192 zgc:64022 chr19 24582330 24582370 TGTTAGTTTAACACATTGGGTGGGCTTAAGTTGAACAATGC 42.20
chr19 24414192 24666192 zgc:64022 chr19 24582470 24582510 TTTTGAAGGATGCAAGTGAATGAGAGCAAATCCAAATTCCA 42.03
chr19 24414192 24666192 zgc:64022 chr19 24582512 24582552 ATTCTGGGGTTGCTTGAAAACAAAATGAAAGAGGGTAGAGC 43.09
chr19 24414192 24666192 zgc:64022 chr19 24582553 24582587 AATCCTGACATGACTGGAGCGAGCAGCAATGCAAA 44.78
chr19 24414192 24666192 zgc:64022 chr19 24582590 24582630 ATATAGCAGCAATCTCATTGCAACTGCTCTATCTCTCCAGT 42.60
chr19 24414192 24666192 zgc:64022 chr19 24582631 24582669 GATAAGTCAACTGGGGTCATGTGGTTTGTTGGTTTCAAC 42.31
chr19 24414192 24666192 zgc:64022 chr19 24582673 24582713 AGATAGCATCTTTAGAGCCTGCCTGATTTACAGTATTGTGC 42.03
chr19 24414192 24666192 zgc:64022 chr19 24582806 24582846 TGTAGTCGGTATTTAATTTGACTTTGACACCAAGCACAGCT 42.38
chr19 24414192 24666192 zgc:64022 chr19 24582953 24582993 AGGTTTAATTGTCAAACCTGTCTAAGTGATCCCATATCGCC 42.15
chr19 24414192 24666192 zgc:64022 chr19 24582998 24583038 ATAATAATTAGGATTCCGTGGCTGTCCTTGATTCAAGGCTG 42.24
chr19 24414192 24666192 zgc:64022 chr19 24583180 24583220 AGTCGTTATGCCGTCACTAAAGCAATAATGTAATGGAAGCC 42.63
chr19 24414192 24666192 zgc:64022 chr19 24583250 24583289 AAACAAATGAGGCAAGCACTTCTTCAAATGATAGGACTGC 42.18
chr19 24414192 24666192 zgc:64022 chr19 24583391 24583431 TAAATACAAATCCCAATTCACGCAATAATGCCCTACAGCCT 42.54
chr19 24414192 24666192 zgc:64022 chr19 24583432 24583466 TGTGGCTTCAAAGGACTCCTCATTTCCTCTGGCTC 44.01
chr19 24414192 24666192 zgc:64022 chr19 24583480 24583514 TTTTACCCTTCACCTTAGTCCCATGAGGTGCCATC 42.53
chr19 24414192 24666192 zgc:64022 chr19 24583515 24583549 ATCACCTTGACAATGTCACACTGGCTCATCAGCTC 43.01
chr19 24414192 24666192 zgc:64022 chr19 24583603 24583642 ATAGTTTTGTGTCTACCAGAAGCTCTGTGTCATTCACCAG 42.05
chr19 24414192 24666192 zgc:64022 chr19 24583749 24583783 TTTTCACCCAGCCATTCCCCTGACAATGCAGACTG 44.88
chr19 24414192 24666192 zgc:64022 chr19 24583784 24583818 CTAGGTTGTACACCAACAAGACCGAGCATGGCTCA 44.02
chr19 24414192 24666192 zgc:64022 chr19 24583820 24583860 TATCAAGTGGTGAGCCTACAGTGTAACTACAAGTGACAAGA 42.18
chr19 24414192 24666192 zgc:64022 chr19 24584163 24584197 GGAGGAGAACTCCAATGCCACAGTACAGTATGTGG 42.56
chr19 24414192 24666192 zgc:64022 chr19 24588670 24588706 AAATAAAAGTGTCACACCGTCAAACGGTGTCACAACA 42.11
chr19 24414192 24666192 zgc:64022 chr19 24590426 24590460 AAAATAACCTGTTGACCGACTGTGGGCCACCAACA 44.59
chr19 24414192 24666192 zgc:64022 chr19 24590733 24590773 TGAACATTGCATGTATCCTGGACAGTTACTGTACGTAGACA 42.49
chr19 24414192 24666192 zgc:64022 chr19 24590863 24590903 TTCTGCTTTAGACATTACTGTCTAACCTCTTCTGCTCAGCT 42.39
chr19 24414192 24666192 zgc:64022 chr19 24590970 24591010 GATCTACAGCAGATAAGCATGGCAATTCAGGTGATTAGTCA 42.03
chr19 24414192 24666192 zgc:64022 chr19 24597864 24597903 AAAACTGAAAGCATACAGAATGCTTGACATGCTGGTGATG 42.31
chr19 24414192 24666192 zgc:64022 chr19 24598133 24598172 AATGAATGCTCAACCTCTACTTTCTCACACAGACCAAACT 42.08
chr19 24414192 24666192 zgc:64022 chr19 24598173 24598207 CCTGGATAGCTTGCCGGGTTTTGAAGGTGGTCAAG 44.96
chr19 24414192 24666192 zgc:64022 chr19 24602032 24602072 ACGGTTTAAGCTGTTGTAATAATCTGACGTTGCTATGAGCC 42.54
chr19 24414192 24666192 zgc:64022 chr19 24602152 24602192 AAAACTCTGGCTCTTCTTTTATGATGGCTGTGAATGACTGC 42.90
chr19 24414192 24666192 zgc:64022 chr19 24602195 24602234 TGGCCATGTGAAGTATGTTTATTGTGGGTGGATGAATAGA 42.01
chr19 24414192 24666192 zgc:64022 chr19 24602235 24602274 TGCATTTTGTAGCTTTAAACTCATAGCAGCAGTTCACAGC 42.22
chr19 24414192 24666192 zgc:64022 chr19 24603420 24603460 TTAAATTTGTGCAGATGTGCCAGTTCTTATCTAGCCTCTGC 42.65
chr19 24414192 24666192 zgc:64022 chr19 24603468 24603508 TAACCAGAACACCATTTCTTAAGCTGAAAATGTCAGCCAGA 42.33
chr19 24414192 24666192 zgc:64022 chr19 24603509 24603547 GAGGCAACCATTGGTGAAGGTATGTATTCATCACACTGT 42.56
chr19 24414192 24666192 zgc:64022 chr19 24603908 24603944 TTTTCAGTTGGACAGCAGTTGGACTTCATAATTCGGC 42.17
chr19 24414192 24666192 zgc:64022 chr19 24604149 24604183 AAACTCAAGCCAGCTTTTAAGGGCATTTGGGTGTG 42.96
chr19 24414192 24666192 zgc:64022 chr19 24604455 24604495 TACACTTGTGGTATTGTGAGTGCCATATTTGTAGATCAGCC 42.10
chr19 24414192 24666192 zgc:64022 chr19 24604496 24604530 TGCGGTAGGCGAATATTTCATAGAATGCAGGCAGT 42.81
chr19 24414192 24666192 zgc:64022 chr19 24604538 24604578 TTGCTTGAAGAATATCAATAGTCACCCAAATTTCTGGCCGG 42.86
chr19 24414192 24666192 zgc:64022 chr19 24611732 24611769 TTGTTTGTTAATTTGTGCTGGTGTGCCAGTTCTTGTCA 42.46
chr19 24414192 24666192 zgc:64022 chr19 24612570 24612606 CAAACACAAACACAAGGATCTCTTGCACTGCTCTTCT 42.10
chr19 24414192 24666192 zgc:64022 chr19 24612824 24612864 TTCTCCGTTTATCTTTCCTCCAATTATCTCTGTCTGACGCT 42.43
chr19 24414192 24666192 zgc:64022 chr19 24613389 24613429 AGCTCCAGAAAGTTTAACACTTAAATCTGCTTTCCAGTCGC 42.78
chr19 24414192 24666192 zgc:64022 chr19 24614059 24614093 TTTTCTATCCACTTCGCTCCTGGTTGTGCCTTCTT 42.69
chr19 24414192 24666192 zgc:64022 chr19 24614591 24614631 AAATTTAATACATTGGGTTCACAGTGTTGTGGAGGCAATGC 42.43
chr19 24414192 24666192 zgc:64022 chr19 24614668 24614702 ACAGGATATCTGCCCTGATGGTTTGGATCATGTGG 42.65
chr19 24414192 24666192 zgc:64022 chr19 24614703 24614743 CTCTGTGATGACATGTGTAGTGGATGGCATAGTTTTGTAGC 42.45
chr19 24414192 24666192 zgc:64022 chr19 24623841 24623879 AATTCAAAGAGTTATGGATGCACACCTGACCAGAGAAGT 42.10
chr19 24414192 24666192 zgc:64022 chr19 24624708 24624747 AGAAATGAATGGGATGAAGTCTTTGGAAGACTTCCACTGG 42.35
chr19 24414192 24666192 zgc:64022 chr19 24624927 24624965 ACATTACGTGCAATGCTCATAGAATGTGTAGATCAGCCA 42.24
chr19 24414192 24666192 zgc:64022 chr19 24624981 24625021 ACTTAATAAGGTCCTGGAGATGATTGATTGTTGAAGGGCAG 42.07
chr19 24414192 24666192 zgc:64022 chr19 24625070 24625110 GGGGCATGGCTTCTTAAGGTTGTAATTTATAAGGTTTGGGT 42.70
chr19 24414192 24666192 zgc:64022 chr19 24625111 24625145 TGGTCTGAGTGTGGCAGGAAGAAGTAGGTTAGGGG 44.49
chr19 24414192 24666192 zgc:64022 chr19 24625814 24625854 TAAATGCATACGTACAAATGGGGCTTGTCATACAGAATGGA 42.17
chr19 24414192 24666192 zgc:64022 chr19 24626006 24626046 TTACCACGAGCAGAGCATTATCAATCGCTGTATCTAAATGC 42.35
chr19 24414192 24666192 zgc:64022 chr19 24626047 24626081 CAGTGGAAATACAGCTAGTGCTGGGAGCTCGATCA 43.62
chr19 24414192 24666192 zgc:64022 chr19 24637184 24637218 AGGGCCCAGCCAGGGGCACTTATTCAGTAAAAGAC 45.62
chr19 24414192 24666192 zgc:64022 chr19 24637219 24637253 CCCGTGCATATAGCGTTTTGGCACTGTGCTTCACT 45.13
chr19 24414192 24666192 zgc:64022 chr19 24637336 24637375 AATAAAGAAATGCATTGACCTTCAGAATGACGCAGGACAC 42.01
chr19 24414192 24666192 zgc:64022 chr19 24637411 24637445 ATCTAGAAATTCTTTGCGGCACCCCAAGCACCATC 43.63
chr19 24414192 24666192 zgc:64022 chr19 24637446 24637480 TGGCGGCCCTGTTTTAGAACCGCCAAAATAGCTTC 45.25
chr19 24414192 24666192 zgc:64022 chr19 24637551 24637591 TTTTCTCAGACGTGTGTTTGTGTCTGCTATTATTTGCATGC 42.22
chr19 24414192 24666192 zgc:64022 chr19 24637779 24637819 AAAGTGCAGTTCACAGCATTGTAATCTTTTCATGAGCATGC 42.61
chr19 24414192 24666192 zgc:64022 chr19 24637833 24637873 TATCTGAGTTATTGAGAGCTAATTCTAGCCTGGGCATGTCT 42.06
chr19 24414192 24666192 zgc:64022 chr19 24637911 24637945 CCAGATGGGCAGCCATTGGTGAAGGTTTGTGTTCG 45.55
chr19 24414192 24666192 zgc:64022 chr19 24638018 24638058 ACACAAGCGTCAGTGACAACTCCACTTCTAAGTTTAAAAGA 42.10
chr19 24414192 24666192 zgc:64022 chr19 24638059 24638098 GCATTTACCAAGAAGATCACTGTTCCAGTTGCTATCTGCA 42.70
chr19 24414192 24666192 zgc:64022 chr19 24638105 24638145 ACTTCAAAACATAGTCTTTCGGCCATGGTGATCTTAACAGG 42.48
chr19 24414192 24666192 zgc:64022 chr19 24638146 24638180 ACCAAAGTCAAACGTGTCTCGCCATCGTGGATTGT 44.56
chr19 24414192 24666192 zgc:64022 chr19 24638202 24638242 TGCGCTTGATTGTTTTGCCATATTTAACTAATACAGTGCCG 42.34
chr19 24414192 24666192 zgc:64022 chr19 24638319 24638359 CAGCTGGACAGCAGTTGGACTTTATAACTTGACTACTTTCA 42.09
chr19 24414192 24666192 zgc:64022 chr19 24638360 24638394 CAAACACATGCACAACGATCTCTTGCACTTCCCTC 42.73
chr19 24414192 24666192 zgc:64022 chr19 24638555 24638592 AAAGACTCAAGCCAGCTATTAAGAGCATTTGGGTGTGA 42.49
chr19 24414192 24666192 zgc:64022 chr19 24638613 24638653 GTTCTCCATTTATGTTTCCTCCGATGATATCTGTCTGACGC 42.20
chr19 24414192 24666192 zgc:64022 chr19 24638654 24638689 TCACTGAACATGCTGCTAAACTTCTGATTTGTGCCC 42.28
chr19 24414192 24666192 zgc:64022 chr19 24638713 24638751 AAAATGAGCCTCTGCTTTCACAGTTGCTACACTGTATGA 42.44
chr19 24414192 24666192 zgc:64022 chr19 24638789 24638823 GTGTCTGTAAGTCCACTAACTGCTGCCTGACAGGT 43.66
chr19 24414192 24666192 zgc:64022 chr19 24638887 24638923 GTATGTATAGATCAGGCTGCGGTAGGCATCTCGATCA 42.74
chr19 24414192 24666192 zgc:64022 chr19 24638924 24638958 TAGGACGCAGGGAGGGATTTGATTGCTTCAAGAAA 42.63
chr19 24414192 24666192 zgc:64022 chr19 24639115 24639153 GTTATATCATAGCTAACCACCCAGCTCTCTCTCACCTGT 42.28
chr19 24414192 24666192 zgc:64022 chr19 24639207 24639247 TTTGTCATTGCAAATTTTGCTTCTCTGGAATGAGTGCTTCC 42.63
chr19 24414192 24666192 zgc:64022 chr19 24639248 24639282 AACTGCAGCTCCAACCGCCTTGACATCTATACCCA 45.16
chr19 24414192 24666192 zgc:64022 chr19 24639283 24639317 CTTTCCAGCTGGCCGAGAGAGCTGATGACGAATCA 45.29
chr19 24414192 24666192 zgc:64022 chr19 24639318 24639355 TTGACCACTGCTTCACTTGATTCAAAGATCTGACTGGA 42.22
chr19 24414192 24666192 zgc:64022 chr19 24639356 24639392 GACTTTCATTGAACACTTTGGCAAGGTCCTCCAGAAC 42.31
chr19 24414192 24666192 zgc:64022 chr19 24639418 24639454 TTTTCCCGGGCAAATAATCATTTTCTACCAGTGCACA 42.02
chr19 24414192 24666192 zgc:64022 chr19 24639555 24639592 GGAACAAAAGGAGCATCTTCACACTCTTTTGATGTGCC 42.55
chr19 24414192 24666192 zgc:64022 chr19 24639602 24639642 TTCTCCAGAAACTATTATCAGAAGCAATGCCCAGAAAACCA 42.15
chr19 24414192 24666192 zgc:64022 chr19 24639944 24639984 TATTACCTTGCATTTTATGTCATGGTTGTGAGGTTGTGGGT 42.44
chr19 24414192 24666192 zgc:64022 chr19 24640067 24640101 AAAAGACCTTCACTGCCCACTGAGGTCCATGTACA 43.67
chr19 24414192 24666192 zgc:64022 chr19 24640417 24640457 TAACAGTTGGGTTCTTGTTTGTGATTCAACATGTCCAGAGG 42.68
chr19 24414192 24666192 zgc:64022 chr19 24640530 24640569 AAATCTACTCTAGGAAGTAGGAACCTGGGTCACAGGAATG 42.19
chr19 24414192 24666192 zgc:64022 chr19 24640923 24640963 ACAAAGATGTTAGACGAAATCTCATTTGTGAAGCATGCACG 42.10
chr19 24414192 24666192 zgc:64022 chr19 24640964 24641002 GACATGGTCGGACATGATTACCATTCAGTTCCACAATGT 42.67
chr19 24414192 24666192 zgc:64022 chr19 24641117 24641156 AAAACGACCGACTTTAACATTTCACGGTGAAGTTAGCAGC 43.28
chr19 24414192 24666192 zgc:64022 chr19 24641396 24641436 GATGTGTGCCTATAAATGGAGTGTGTATGGTGTATCTGTGG 42.13
chr19 24414192 24666192 zgc:64022 chr19 24662344 24662384 CTACTAACTGGCAAGAACTACTAAAGGGAATTCCAACAGGC 42.21
chr19 24414192 24666192 zgc:64022 chr19 24662425 24662459 ATTGTGTGGGCATGAGCATGACTGTTGGGTTTGAG 43.88
chr19 24414192 24666192 zgc:64022 chr19 24662478 24662513 TTTTCGTAGGTTTTGGCATATTTCACGTGTGTGCCA 42.36
chr19 24414192 24666192 zgc:64022 chr19 24662672 24662708 AGCATGTTTAAACCCTTTAAAAGTGCCCCGATTAGGG 42.07
chr19 24414192 24666192 zgc:64022 chr19 24663359 24663399 ACTCATAATCAAGTGTGAGACTGGAAAATGTAGCCTGTGTC 42.01
chr19 24414192 24666192 zgc:64022 chr19 24663415 24663454 AAATAATCATGGACTCACAATGATTTGCAGCAAAAGGGCA 42.31
chr19 24414192 24666192 zgc:64022 chr19 24663455 24663491 AACGAAAGGAAGATTGTGTAGCTGGAAATGTTTGGGG 42.10
chr19 24414192 24666192 zgc:64022 chr19 24664482 24664522 AAGATTGTTGCTAGCATGAACAAGCATCTATTTGCCTCTGA 42.55
chr19 24414192 24666192 zgc:64022 chr19 24664523 24664559 TTTTGGGCAGTTGTCTGTCAGTGAGAGAAATTCAGGG 42.92
chr19 24414192 24666192 zgc:64022 chr19 24664707 24664747 AACATGCTATTGTGGTGCTTTTCTAAAGATGAACCTCCTGC 42.93
chr19 24414192 24666192 zgc:64022 chr19 24664748 24664787 TTGGTTAAGAATTGAAGAGCTTGCGCATGTGATACTTCGT 42.75
chr19 24414192 24666192 zgc:64022 chr19 24664838 24664878 TTACAGTTAAAACTGTCTTAGTGGTCTGGGGTAAGCTCAGA 42.24
chr19 24414192 24666192 zgc:64022 chr19 24664886 24664926 TCACTTTACACATTAACACATCTTCCACACTCTGAGCACTC 42.05
chr19 24414192 24666192 zgc:64022 chr19 24665738 24665778 TAAGATTTACAACTCTTTGCTCACATCCCACCACTCTACCT 42.47
chr19 24414192 24666192 zgc:64022 chr19 24665884 24665924 TTTTACAGGAAGAGTTCATTGGTCTAAATGAACTGGCTCGC 42.55
chr19 24414192 24666192 zgc:64022 chr19 24665925 24665960 ATGTTCCCTGCTGTTGATCCAAACTTTTGATTGCCA 42.42
chr21 15235874 15445874 si:dkey-11o15.10 chr21 15235981 15236021 TTTTCATGTGTGTGTTCTACTTCACTTTAACACTGCTCCCC 42.62
chr21 15235874 15445874 si:dkey-11o15.10 chr21 15236023 15236063 AATAAGTGTTTGTCCTGTGCTTTACTGTGTGGATGTTACCC 42.57
chr21 15235874 15445874 si:dkey-11o15.10 chr21 15236735 15236775 AAATGCTGGTAGTTTGAGCTCATTGTCTATGCTGTCTATGG 42.27
chr21 15235874 15445874 si:dkey-11o15.10 chr21 15237963 15237997 ACCATCATGACTATGCAGAGTGCACTGCCAAGCAC 44.76
chr21 15235874 15445874 si:dkey-11o15.10 chr21 15238057 15238097 AAAACATCCTAAGATGGTCACAGTCAAACTTAGATGTGGGG 42.11
chr21 15235874 15445874 si:dkey-11o15.10 chr21 15239093 15239133 AAGGCCGGAAATATGAGTGTAGTTCATTTCAGTTTGAAGGC 42.78
chr21 15235874 15445874 si:dkey-11o15.10 chr21 15239287 15239322 ACATCAAATTCAGAGCACCATGCACTGACTCTAGCT 42.48
chr21 15235874 15445874 si:dkey-11o15.10 chr21 15239433 15239473 TCTTGATTTATGCAGACTTTCACGTAGTTCTTGGGTTTGCA 42.52
chr21 15235874 15445874 si:dkey-11o15.10 chr21 15239537 15239577 TCTAGTAAACTGTATGTCAGTCTAAGGAGCAGGGACTAGGT 42.29
chr21 15235874 15445874 si:dkey-11o15.10 chr21 15239610 15239650 TGGACTGCAATAATTTGAACTGCCTAGTTCAACCATTAGGT 42.28
chr21 15235874 15445874 si:dkey-11o15.10 chr21 15239926 15239960 TTTTGCAGCCAGACATTCCGCACATCCGAAAGTGT 45.14
chr21 15235874 15445874 si:dkey-11o15.10 chr21 15240263 15240301 ACAGTGATTTCTTTAAGGCCGAAGAGAAACACTTCAGGA 42.12
chr21 15235874 15445874 si:dkey-11o15.10 chr21 15240792 15240832 AGTGTCTCTTGGCAATGGACTGATGAAAACTGCAATTATGC 43.20
chr21 15235874 15445874 si:dkey-11o15.10 chr21 15240908 15240946 CCCCATGTCAGTCCTGGATGCATTTCTAAGATAGTTTGA 42.06
chr21 15235874 15445874 si:dkey-11o15.10 chr21 15241263 15241303 TGGATTGTCTCAAACTATGTTGAAGAATGCAATCAGTGGGT 42.39
chr21 15235874 15445874 si:dkey-11o15.10 chr21 15241312 15241352 TGTGAGACATTCCCTGAAATTCCTGAAATTCGAATGCTACT 42.10
chr21 15235874 15445874 si:dkey-11o15.10 chr21 15241551 15241591 ATCTTGGCAATATCACTTCGTGAATCAGTCTTTGAACTGGA 42.06
chr21 15235874 15445874 si:dkey-11o15.10 chr21 15242035 15242075 AACCAAACAGTAAGAGTTGTGGTAAGATCTCCAGAACATGG 42.03
chr21 15235874 15445874 si:dkey-11o15.10 chr21 15242076 15242110 CTGGGCTTGGTTATAGGCTGGATCAAAACCCAAGT 43.07
chr21 15235874 15445874 si:dkey-11o15.10 chr21 15242271 15242310 ATTTTGCTAAACACAGATATGCCTTGGAGTGAAGCTCAGA 42.32
chr21 15235874 15445874 si:dkey-11o15.10 chr21 15242311 15242345 GCTACTGCAGAGCAAGATACACTGACCTGGCCAGT 45.20
chr21 15235874 15445874 si:dkey-11o15.10 chr21 15242346 15242380 GTGAGGGATGAGACAGGGAGGCAGCAGATAATGAG 43.62
chr21 15235874 15445874 si:dkey-11o15.10 chr21 15242624 15242662 TTTGCCATTCTTCTGCTACAGTGGTGAGAAACTAAACCT 42.31
chr21 15235874 15445874 si:dkey-11o15.10 chr21 15242725 15242765 TTATGCTAACTTACACCTTCTGTTTGCTTTCTGGTGAACCT 42.15
chr21 15235874 15445874 si:dkey-11o15.10 chr21 15245189 15245229 AACTCAAATCTGAATCATTCAACTGCTATGGCAGTGTCAGT 42.35
chr21 15235874 15445874 si:dkey-11o15.10 chr21 15245253 15245293 ATGCATATGATATTCCCTCATTTGTTTGCAAAGGGCAAACA 42.18
chr21 15235874 15445874 si:dkey-11o15.10 chr21 15245310 15245350 TTTTAGGGAAACCTTCCTAGCCTTCCTACTAAGGTCAGATT 42.03
chr21 15235874 15445874 si:dkey-11o15.10 chr21 15245360 15245395 TTTTGATTGCACTCAGTGCATTTGAAGCTTGGGTGG 43.09
chr21 15235874 15445874 si:dkey-11o15.10 chr21 15248795 15248835 AACACATTTTGACGAATGGAATGAAAGTCATGCATCTCTGG 42.09
chr21 15235874 15445874 si:dkey-11o15.10 chr21 15248993 15249033 TTAGATTTCTGTGTATTTTGGGGATGGAATGCCTGCTAGAC 42.21
chr21 15235874 15445874 si:dkey-11o15.10 chr21 15249361 15249396 AATACTGCAGAGACAACAAACAGAAACCAGCAAGCA 42.06
chr21 15235874 15445874 si:dkey-11o15.10 chr21 15249503 15249543 TTCTTTCCACAGCCATGTTTTCATTGGTTCTACTTTCAGGT 42.62
chr21 15235874 15445874 si:dkey-11o15.10 chr21 15249818 15249858 TGGCTTGGTCAGTTTATCATTGCTGTTTAATTGATTTGGCT 42.06
chr21 15235874 15445874 si:dkey-11o15.10 chr21 15249912 15249952 ATAACCCTTTTGCCTTGTCTTGTGTTTTGTTATCTGACTGC 42.05
chr21 15235874 15445874 si:dkey-11o15.10 chr21 15250035 15250075 TGGGCTGCTTTAATCGTTAATGGTATCAGAACCAAATTTGC 42.17
chr21 15235874 15445874 si:dkey-11o15.10 chr21 15250341 15250381 TAACCAAGGTAAGATTGCCTAGTGAGCCTTCTAAGCTTTCA 42.64
chr21 15235874 15445874 si:dkey-11o15.10 chr21 15250382 15250417 ACAGGTTTGTTTACCTTCACCTTGAGTGTTCCTCGT 42.46
chr21 15235874 15445874 si:dkey-11o15.10 chr21 15250661 15250701 AATCCAGTACCAGAGAATTATGCACAACAACGTTTGTGTGT 42.66
chr21 15235874 15445874 si:dkey-11o15.10 chr21 15250733 15250773 TTTTGCACTATGGAATATCTTCCTGCTGTCTGCTATGATGG 42.21
chr21 15235874 15445874 si:dkey-11o15.10 chr21 15250997 15251031 CACGGTCTTTACTTCCCGTGTCTGTGTTGCCTGTG 44.77
chr21 15235874 15445874 si:dkey-11o15.10 chr21 15251087 15251126 AAGCTGTGCTTTATTCAGTTGCATCTATATCTGAGCAGCA 42.35
chr21 15235874 15445874 si:dkey-11o15.10 chr21 15252841 15252881 CTTGGATGCTTCTCTGCCGTGTATCTGAAGCATTATTTACA 42.36
chr21 15235874 15445874 si:dkey-11o15.10 chr21 15260963 15260997 AGAAGGAACAAGTGGCCATTGCACTGTGACATCAT 43.25
chr21 15235874 15445874 si:dkey-11o15.10 chr21 15260998 15261032 TTAGTGACTCTGGGCTATGGCTGGATAAAGACTGC 42.15
chr21 15235874 15445874 si:dkey-11o15.10 chr21 15261334 15261374 ATATTCCAGGTGGAATCCATTGAAACATAAAGTGTTGCCGC 43.16
chr21 15235874 15445874 si:dkey-11o15.10 chr21 15261870 15261904 TTTTCTTCTGTTTGCAGAACCAGCATCAATCCGCC 42.85
chr21 15235874 15445874 si:dkey-11o15.10 chr21 15261905 15261943 AGTATCATTTTGTGTCTGTGCCTATGAGCTGGACTGAAG 42.21
chr21 15235874 15445874 si:dkey-11o15.10 chr21 15262033 15262073 AGTTACAGTGGAGTGGCTTGGATTGGTAAGTATGATGATGT 42.69
chr21 15235874 15445874 si:dkey-11o15.10 chr21 15262187 15262225 ACACGGATCCTTATGGGAAATGGATTGATTACTCGTGTT 42.02
chr21 15235874 15445874 si:dkey-11o15.10 chr21 15262285 15262324 AAAAGCTGTTCATTTCTCCCCTTACTAGGCACTTATGTGC 42.62
chr21 15235874 15445874 si:dkey-11o15.10 chr21 15262340 15262380 ATTTACTACATCAGGTAGACAAAATGCCACACAGCGTTACA 42.14
chr21 15235874 15445874 si:dkey-11o15.10 chr21 15262381 15262415 TCAGATTCAGTGGGGATAAGAACTGGACCGAGGCT 44.23
chr21 15235874 15445874 si:dkey-11o15.10 chr21 15262461 15262501 AATCAGACTGAGAATCAGAAGATCCTTAAGACAGGTGGAGG 42.24
chr21 15235874 15445874 si:dkey-11o15.10 chr21 15262502 15262538 AGGCTGGATCGGACTGTATAGAAACAGAACTTGGTCT 42.67
chr21 15235874 15445874 si:dkey-11o15.10 chr21 15262577 15262615 AATTCCTAATTCTGGGTTGCAACCAGATAATGGCGAAGA 42.51
chr21 15235874 15445874 si:dkey-11o15.10 chr21 15263312 15263352 AAATGTTGCCATAAACCTATGACCTGTTGCAAACAAATCCA 42.18
chr21 15235874 15445874 si:dkey-11o15.10 chr21 15263377 15263417 ATTAACTGTCAACTCAGAGTTTGTGACTCTGGATTGCATGC 42.68
chr21 15235874 15445874 si:dkey-11o15.10 chr21 15263418 15263455 AGCAAGCATCCAATAGCGTGAAAATGTAGACAGTCAGT 42.55
chr21 15235874 15445874 si:dkey-11o15.10 chr21 15263459 15263498 ATTAATTGCTCATGAGAGAGTCAGCGCAATTCACTTCTCT 42.14
chr21 15235874 15445874 si:dkey-11o15.10 chr21 15263523 15263563 AATGGACTTGCAAGACAAACATAAACACTGCTGATACAGGA 42.46
chr21 15235874 15445874 si:dkey-11o15.10 chr21 15263836 15263876 AAAGTAAGGTGAGAAGAGACAAGGTTATCATCTTGCCACAC 42.02
chr21 15235874 15445874 si:dkey-11o15.10 chr21 15263888 15263928 ATTCACAAACTATGTTTTGTTACTCTCAGGAACCTGCACGA 42.22
chr21 15235874 15445874 si:dkey-11o15.10 chr21 15263935 15263975 CATGTGTCCGTCAGTATTACTTTGTGTCTGTGTCTACAAGC 42.39
chr21 15235874 15445874 si:dkey-11o15.10 chr21 15264090 15264128 GCTTGGATTGGACTGTATGATGATCTGAACAGTTGGAGA 42.11
chr21 15235874 15445874 si:dkey-11o15.10 chr21 15264143 15264183 TACAGCTTTAGAGGGTGGATTTAAAAGCTGGTATGTCCAGA 42.54
chr21 15235874 15445874 si:dkey-11o15.10 chr21 15264184 15264219 AACAAGTTAACTCAGGTGGACAGAGTCTGTGTGTGT 42.09
chr21 15235874 15445874 si:dkey-11o15.10 chr21 15264220 15264257 GCATGTCAAGAAATCCAGGAACATGGAGTGAATCTCCT 42.54
chr21 15235874 15445874 si:dkey-11o15.10 chr21 15264268 15264308 TATATCCCTTTGTTTGCTATGATGGTAAGCACTGCTCTTGG 42.20
chr21 15235874 15445874 si:dkey-11o15.10 chr21 15264458 15264497 TCACACAGACCTTGTCAGTATCCGAAATGAAATGGAGAAC 42.19
chr21 15235874 15445874 si:dkey-11o15.10 chr21 15264685 15264725 ACTGCAATACTCAATTTGCCTTCATTTGTTACAGCAGTGAG 42.05
chr21 15235874 15445874 si:dkey-11o15.10 chr21 15265170 15265210 CAGTGGATACTGGTTTGATGTGCCATGTGACAGTTATTACC 42.63
chr21 15235874 15445874 si:dkey-11o15.10 chr21 15267050 15267090 TGTTTTGGTTACTCAGACAAAGAAATGGACAGAAGCTCAGA 42.08
chr21 15235874 15445874 si:dkey-11o15.10 chr21 15267127 15267167 TAAGGAATGAGACAGAGCGGCAACAGATACTAAGTGTTACA 42.37
chr21 15235874 15445874 si:dkey-11o15.10 chr21 15267242 15267276 TTCATTCTCATTGTGGCTGCCACAGACTGCAAGTG 43.76
chr21 15235874 15445874 si:dkey-11o15.10 chr21 15267521 15267556 TTTTGCTAATGCAAGCCTTCTGTTTGCTTTGTGGTG 42.13
chr21 15235874 15445874 si:dkey-11o15.10 chr21 15273529 15273569 TTTACCAAGTTCACAAAAGTTTGCAACAACAGTGTACCAGT 42.02
chr21 15235874 15445874 si:dkey-11o15.10 chr21 15273677 15273717 ATAAAACTCTGCATCTGAGCAAAGAATAGCTGTCACAGTCA 42.03
chr21 15235874 15445874 si:dkey-11o15.10 chr21 15276662 15276696 GGGCATCTTTGTTTTGGGGTGTTGGGGCAGCTTTC 46.16
chr21 15235874 15445874 si:dkey-11o15.10 chr21 15276705 15276742 TTTTAATAATGGTCCAAGGGAAGAGCCAGAGTGATGGT 42.01
chr21 15235874 15445874 si:dkey-11o15.10 chr21 15276769 15276809 ATGACTGTTCATTCACAGTGTATGACTGTTCATTCACAGCC 42.54
chr21 15235874 15445874 si:dkey-11o15.10 chr21 15276864 15276904 TTCCAATAAGCAGTTGTGGAGAACTCAAGACTGAATCATCC 42.20
chr21 15235874 15445874 si:dkey-11o15.10 chr21 15276949 15276989 ATCCCCTTGTTTGTTTAGGTATTTCACTAGATCGGGGAACC 43.01
chr21 15235874 15445874 si:dkey-11o15.10 chr21 15277016 15277056 ACTGGCTTTGAAAATAAGCTTCTTGTCATATCCAGTGAGCA 42.38
chr21 15235874 15445874 si:dkey-11o15.10 chr21 15277093 15277133 TCAGTAACATCCAAGGATAGTCTAGAAAACCACAACCAGCG 42.95
chr21 15235874 15445874 si:dkey-11o15.10 chr21 15277313 15277353 AACTTAATATGGATGAAATGCCTGCTAGAAGCAGATGGAGG 42.14
chr21 15235874 15445874 si:dkey-11o15.10 chr21 15277565 15277605 ATGATGCAGTCTAACTGGTGTGCCTAAAACAGATCTACATG 42.09
chr21 15235874 15445874 si:dkey-11o15.10 chr21 15277682 15277722 TTCAAGTTGCTTTGAGCATAAAGAGTACTGCAGAGACAACA 42.33
chr21 15235874 15445874 si:dkey-11o15.10 chr21 15277723 15277763 AAACAGAAACTAACAAGCAAGAAAGGAGACCGAAAGACAGG 42.59
chr21 15235874 15445874 si:dkey-11o15.10 chr21 15277854 15277891 TTTTCTCTCTCCACAGCCATGTTTTCATTGGTTTTGCT 42.17
chr21 15235874 15445874 si:dkey-11o15.10 chr21 15278137 15278177 TCTGTGTTTTCATCAGGTTTTATTACCTTGACCTTGGGTGT 42.21
chr21 15235874 15445874 si:dkey-11o15.10 chr21 15278342 15278377 TTTACGATGACCTGAACAGATGGAACTGGACTCTGC 42.36
chr21 15235874 15445874 si:dkey-11o15.10 chr21 15278492 15278528 GTGCAGCCTATTGCACTGGGTCATATTATCCAGTTGT 42.81
chr21 15235874 15445874 si:dkey-11o15.10 chr21 15278776 15278816 TTGAGTCCATTACAACTTACAATGGGTATGCTTGGATTGGT 42.18
chr21 15235874 15445874 si:dkey-11o15.10 chr21 15278854 15278888 CTTCATTTAGCTACTGGAGCTTGTTGCAACCGGGT 43.32
chr21 15235874 15445874 si:dkey-11o15.10 chr21 15279251 15279288 CTGTGCTTAATGTGAATGGGCCGTGAGTCTAGTATTCA 42.27
chr21 15235874 15445874 si:dkey-11o15.10 chr21 15279579 15279619 AAACCATCCTCTTTCTGCTTAACAGTTGACGTGTTCAATCA 42.50
chr21 15235874 15445874 si:dkey-11o15.10 chr21 15279785 15279822 TTTTCTTTTGTTTCCAGAGCTAGGAGCAATCCGTCAGT 42.52
chr21 15235874 15445874 si:dkey-11o15.10 chr21 15279829 15279865 TTTTGTCTGTGCCTATGATCTGGACTGATGCTCAGAG 42.22
chr21 15235874 15445874 si:dkey-11o15.10 chr21 15279948 15279982 AGTTACAGTGGATTGGCGTGGATTGGTCAGTATGA 42.25
chr21 15235874 15445874 si:dkey-11o15.10 chr21 15280255 15280295 ATTTCATCCATCAGGAAGACAGAATGCCACACAGATTTACA 42.16
chr21 15235874 15445874 si:dkey-11o15.10 chr21 15280303 15280343 CACTGATAGTAAGAACTGGACTGAGGCTCATAGATACTGCA 42.04
chr21 15235874 15445874 si:dkey-11o15.10 chr21 15280488 15280528 GACCACAAATTCTTGATTCTGTGTTGCAACCAGATAATGGC 42.51
chr21 15235874 15445874 si:dkey-11o15.10 chr21 15280529 15280563 GAAGATGGGTTGCAACCAGAAACGAGTCATCAGCA 43.42
chr21 15235874 15445874 si:dkey-11o15.10 chr21 15280564 15280603 CTGTACTGCTGTTTCATTTGGTAATTCAGGTCGATGGACA 42.49
chr21 15235874 15445874 si:dkey-11o15.10 chr21 15280700 15280740 ATACGTTAACCTATTTCATGCAAAGTTTCTTACTCGGGGCA 42.21
chr21 15235874 15445874 si:dkey-11o15.10 chr21 15280874 15280911 TTTTAGCCTGAAGAGTGAGAAAATGGGCGAATGAATGC 42.19
chr21 15235874 15445874 si:dkey-11o15.10 chr21 15280912 15280946 CAGCAAGTTGGCATAGCTCAGCAAGTGCTGGTGAT 45.08
chr21 15235874 15445874 si:dkey-11o15.10 chr21 15280955 15280991 AGTAGAATGTATAACCAGTGCATGTGGAGCGAACAGT 42.04
chr21 15235874 15445874 si:dkey-11o15.10 chr21 15280992 15281030 AACACTTTTCACTTCAGAGCCTCTCACATCAGACTGAAG 42.20
chr21 15235874 15445874 si:dkey-11o15.10 chr21 15281050 15281089 TTTTACAAAGCAGTAATTCCATCAGTGTGGGCGACTATGT 42.41
chr21 15235874 15445874 si:dkey-11o15.10 chr21 15281090 15281124 GTACAACGGCGGTGGAACATGGTTTATTTGCTGTT 42.79
chr21 15235874 15445874 si:dkey-11o15.10 chr21 15284222 15284262 TTGTTACTTTCAGGAAACTGCACACAATCTACATGTACCCG 42.49
chr21 15235874 15445874 si:dkey-11o15.10 chr21 15284263 15284298 TCAGTATCATTTGGTGTCTGACCCTAAAACCTGGGC 42.53
chr21 15235874 15445874 si:dkey-11o15.10 chr21 15284409 15284443 CTTGGATTGGTCTGTACGATGATCTGGACAGCTGG 42.70
chr21 15235874 15445874 si:dkey-11o15.10 chr21 15284484 15284518 AAAACTGGTATGTCCAGCAACCTCTTAACTGGGGT 42.47
chr21 15235874 15445874 si:dkey-11o15.10 chr21 15284586 15284626 TGTACCTCTTTGTTTGTTATGATGGTAAGAACTGCTCCTGG 42.05
chr21 15235874 15445874 si:dkey-11o15.10 chr21 15285050 15285090 TTTACACAATAGCTTCTGATGGCTTGCATTCTTTGGAGTGT 42.64
chr21 15235874 15445874 si:dkey-11o15.10 chr21 15285200 15285238 CTCTTAACTTGCACATATTGCCTTGCACTAGCATCATCC 42.01
chr21 15235874 15445874 si:dkey-11o15.10 chr21 15285239 15285279 CGTCAGTATTACTTTGTGTCCGAGTCTATGAACTGGACTGA 42.39
chr21 15235874 15445874 si:dkey-11o15.10 chr21 15285504 15285538 GGGGCAAGGAATTATGTGTGTACATGCAACACAGT 42.30
chr21 15235874 15445874 si:dkey-11o15.10 chr21 15285539 15285577 GGATACTGGTTTGATACGCCCTGTGACAATTATTACCCA 42.17
chr21 15235874 15445874 si:dkey-11o15.10 chr21 15287398 15287434 TTTTCCAACAGCTGGTTCAAACAAGTGCAGGAAAACC 43.04
chr21 15235874 15445874 si:dkey-11o15.10 chr21 15288817 15288857 AACCCTAACAAGTAGACTGAACACAAAACACATGTGCATGC 43.18
chr21 15235874 15445874 si:dkey-11o15.10 chr21 15288907 15288946 AATGGTACTGTTGCTTTCCTTTGCACTTTAAAAGTGCACT 42.23
chr21 15235874 15445874 si:dkey-11o15.10 chr21 15289138 15289178 TCTATGTTTTGGTTACTGAGAGAAACACATGGAGAGACGCT 42.63
chr21 15235874 15445874 si:dkey-11o15.10 chr21 15289179 15289213 CAGAACTACTGCAGAGAGAGAAACACAGACCTGGC 42.53
chr21 15235874 15445874 si:dkey-11o15.10 chr21 15289214 15289249 CAGTGTGAGAAGTGAGACAGAGCTGCAACAGATACT 42.12
chr21 15235874 15445874 si:dkey-11o15.10 chr21 15289356 15289391 TGGACTCAGAGTAGTGATCCACAGCCAGATAATGGA 42.36
chr21 15235874 15445874 si:dkey-11o15.10 chr21 15289393 15289433 TAAGTATCCCAGGACAGTATCAAGCTCAACACTGTACAACT 42.15
chr21 15235874 15445874 si:dkey-11o15.10 chr21 15289435 15289475 TTTCTTTAAAATACTTCGGCAGGTGGACAGATGAGAGATGC 42.33
chr21 15235874 15445874 si:dkey-11o15.10 chr21 15289552 15289592 AATGAGCCCATAAAGAAAGTGAAAGATTGTAAACGCAGGGA 42.53
chr21 15235874 15445874 si:dkey-11o15.10 chr21 15289628 15289668 TTTTGACCAGAACACCAACTGACCTTTCTGAATGAGTATGG 42.42
chr21 15235874 15445874 si:dkey-11o15.10 chr21 15289771 15289811 TTTTGTTTTCAGTGGTGGGACTGAGAGTGAAAGTTTCAACT 42.59
chr21 15235874 15445874 si:dkey-11o15.10 chr21 15289826 15289866 TCAGATTGAACAGAAGGTCATTATACGGGTAAGTCAACGGA 42.40
chr21 15235874 15445874 si:dkey-11o15.10 chr21 15290307 15290347 AACAATGTTGATAAACAGTTTTCTCACAGGGCTACGTAGCA 42.38
chr21 15235874 15445874 si:dkey-11o15.10 chr21 15290458 15290498 TTCAGTTACAAGAAGAGTTGATCAAACATGGAGTTTCCGGC 42.65
chr21 15235874 15445874 si:dkey-11o15.10 chr21 15290499 15290535 AACTTCACCATGAGTCCAAGAGACTTGCAGAAGATCA 42.02
chr21 15235874 15445874 si:dkey-11o15.10 chr21 15290536 15290570 AACCCTGATGGAGGAACCTTCACAGCACGGTGTAG 45.21
chr21 15235874 15445874 si:dkey-11o15.10 chr21 15291433 15291473 TAAATGCTATTTTCCCACATTTCCACTGGTTATGGTGGAGT 42.23
chr21 15235874 15445874 si:dkey-11o15.10 chr21 15291767 15291807 ATTGACAAAATACCCTCATTGGGGAGTATTTACACTGCAGC 42.61
chr21 15235874 15445874 si:dkey-11o15.10 chr21 15291895 15291935 AACTACCTAATTAAGTATACGTTGGCTTGGTCCATGCATGC 42.42
chr21 15235874 15445874 si:dkey-11o15.10 chr21 15292026 15292065 AGGTTGGTAAAGATTCTAGCTACTCACTGTGAAATCCCCT 42.34
chr21 15235874 15445874 si:dkey-11o15.10 chr21 15292066 15292104 ATTGAACAACAACAACAGACACTGAAAATCCCCAAAGCA 42.32
chr21 15235874 15445874 si:dkey-11o15.10 chr21 15292180 15292220 AAAACACAACCAGTTTAAAGCAGAACACAAACACTAAGCCT 42.08
chr21 15235874 15445874 si:dkey-11o15.10 chr21 15292321 15292361 AATGATCCACCCCTACTTTGCCAACCATTATAAATACAGCG 42.53
chr21 15235874 15445874 si:dkey-11o15.10 chr21 15292362 15292399 GCGGTCACATGATCTGAAAACGGCAACTAAGAAAATCT 42.08
chr21 15235874 15445874 si:dkey-11o15.10 chr21 15292707 15292746 AAACAGGTTTTATAACCTTGACCTTGAGTGTTCCTCGTCA 42.03
chr21 15235874 15445874 si:dkey-11o15.10 chr21 15292988 15293028 AACTTAGTGCCAAACAATTATGGAGGACAAAGACTGTGTGT 42.43
chr21 15235874 15445874 si:dkey-11o15.10 chr21 15293033 15293072 ATTTACAGTGGGATATGGTACATGGCATACTGCACAGAAA 42.01
chr21 15235874 15445874 si:dkey-11o15.10 chr21 15293073 15293109 TATGCCCTTTTATCTGCTATGATGGTGAGCTGCTTCC 42.57
chr21 15235874 15445874 si:dkey-11o15.10 chr21 15293260 15293297 TTTTATTCATCAGCACAAAACCTGGACTGAGGCTCAGA 42.44
chr21 15235874 15445874 si:dkey-11o15.10 chr21 15293653 15293693 TTGCTTTAATTTTACACTTTTCCCACAGTGTCATTGCTGGG 42.35
chr21 15235874 15445874 si:dkey-11o15.10 chr21 15293998 15294038 ATGGTAAATGGTATGATGTGTCATGTGACAACATACTGCCA 42.16
chr21 15235874 15445874 si:dkey-11o15.10 chr21 15294117 15294157 AAATATTTCCGACATCAGGTAGACAGAACGCCATACAGAGT 42.59
chr21 15235874 15445874 si:dkey-11o15.10 chr21 15294158 15294198 TACATCAGAATCAATTTCAGTAAAACCTGGACAGAGGCTCG 42.03
chr21 15235874 15445874 si:dkey-11o15.10 chr21 15294335 15294375 ACAAGTTATGAAAACTGGAAACCAGCTATTCCCTCTTCACA 42.08
chr21 15235874 15445874 si:dkey-11o15.10 chr21 15294376 15294415 ACCTCAACCAGACAATGGTGAATATGATTATGGTCAGTGG 42.12
chr21 15235874 15445874 si:dkey-11o15.10 chr21 15294416 15294456 GGCTTTCAGCTCTGTACAGCCGTATATTTCAGACATTTAGG 42.34
chr21 15235874 15445874 si:dkey-11o15.10 chr21 15294457 15294493 ACAATGGACTGATGAAAACTGCCTTACCAAAATGCCT 42.04
chr21 15235874 15445874 si:dkey-11o15.10 chr21 15294593 15294629 ACAGTGATTTGCTCTAGATCTTTGTGTGCTCGTCAGT 42.22
chr21 15235874 15445874 si:dkey-11o15.10 chr21 15294631 15294671 TCACTTTGTGAATCAATCTTTGAGTTGGACAGATGCTCAGA 42.13
chr21 15235874 15445874 si:dkey-11o15.10 chr21 15294759 15294796 ACTATGGCAAAGGTTGGATTGGACTGTATGATGATCCA 42.04
chr21 15235874 15445874 si:dkey-11o15.10 chr21 15294797 15294834 AATAATTGGAGATGGTCCCTGGATAACGCAGCTTTAGG 42.34
chr21 15235874 15445874 si:dkey-11o15.10 chr21 15294836 15294875 ATGGGATTTAAAAGCTGGTTTGTTCAGCAACCAAGAAACT 42.21
chr21 15235874 15445874 si:dkey-11o15.10 chr21 15294920 15294955 ATATGAAGTGAAGCCTCTTGCTCCTTTGCCATACCA 42.46
chr21 15235874 15445874 si:dkey-11o15.10 chr21 15295525 15295565 AGTGGCATGCATTGTTAAAGCTTTAAATGGCAACTGTATGT 42.31
chr21 15235874 15445874 si:dkey-11o15.10 chr21 15296364 15296404 AATCATTGCTTCTCATTGACAGCTTTAGCATCATCCCATCA 42.51
chr21 15235874 15445874 si:dkey-11o15.10 chr21 15296656 15296696 ACAACTATAACGGGAATGAAATGTGTGTGTACATGGACAGG 42.32
chr21 15235874 15445874 si:dkey-11o15.10 chr21 15296806 15296846 ATCAGATTTGCCTGCAGTGATGATAAAAGCTGATGTCAAAC 42.01
chr21 15235874 15445874 si:dkey-11o15.10 chr21 15296868 15296908 AGAACCTGGTCATGGTTTTCTGCTCTCTGTATTGTATCTCT 42.36
chr21 15235874 15445874 si:dkey-11o15.10 chr21 15297226 15297260 TCCTTCACATATTGGCTGCCATGGACTGCAGGTGT 45.57
chr21 15235874 15445874 si:dkey-11o15.10 chr21 15297478 15297513 TTTTGCTTTCTGGTGAACATGACAATCATCCCACCG 42.46
chr21 15235874 15445874 si:dkey-11o15.10 chr21 15297559 15297599 TCTGCTAAATCATTCTTGCATGTCCAAAAGTTCTGACCAGT 42.48
chr21 15235874 15445874 si:dkey-11o15.10 chr21 15297611 15297651 CTTATTAGTGATGGGACTGAGAGTGAAACTTACAAGTGCCG 42.10
chr21 15235874 15445874 si:dkey-11o15.10 chr21 15297778 15297818 ATGTTTCAGCTCCAGGAAGAATTTATCAGACAAGGACTTCC 42.13
chr21 15235874 15445874 si:dkey-11o15.10 chr21 15297819 15297859 CAGAAACTTCACCATGCATTTGAGAAATGTCCGTAAAACCA 42.16
chr21 15235874 15445874 si:dkey-11o15.10 chr21 15297860 15297897 GTCCATGAGAAACAAAGACATCTCTCCTGCACACAAGG 42.94
chr21 15235874 15445874 si:dkey-11o15.10 chr21 15298375 15298409 ATCTCGTAATACTGATGCTTGGTGTGGGCCACTTT 42.62
chr21 15235874 15445874 si:dkey-11o15.10 chr21 15298414 15298454 TGTACATGTAGTGACATTTATCAATGTGCAAGGAACCCTGC 42.63
chr21 15235874 15445874 si:dkey-11o15.10 chr21 15300399 15300438 AAACATGCACTCAATTGCTCAATGTAAGATGGTGGAACAA 42.04
chr21 15235874 15445874 si:dkey-11o15.10 chr21 15300444 15300484 ATTTTGACCCTTTTCTCTTCCTTCCAGTGACCTGTACTTTC 42.18
chr21 15235874 15445874 si:dkey-11o15.10 chr21 15300512 15300552 GTCAACTCAAATGTCCTTGTTTTCAAGCTGTCATCTTGAGC 42.36
chr21 15235874 15445874 si:dkey-11o15.10 chr21 15300596 15300636 TTGACTTGCTCTTAAATGTATCACAGTGGAAGGGTGAAACT 42.03
chr21 15235874 15445874 si:dkey-11o15.10 chr21 15300637 15300674 TTTAGCTGTTTCAGGCTGTGTTGTTGTGCATTTACTGA 42.03
chr21 15235874 15445874 si:dkey-11o15.10 chr21 15300727 15300767 TATTGATAGCCTTGATGGATGTGTAGATGTGGAGACAGACA 42.14
chr21 15235874 15445874 si:dkey-11o15.10 chr21 15300897 15300937 TTAAACTGACAAAGACTATTCGCACAACAGATTGGGTGACC 42.63
chr21 15235874 15445874 si:dkey-11o15.10 chr21 15300938 15300972 CAAAGCAACGTCAAAACCTGACTGCGTCAGATGAG 42.76
chr21 15235874 15445874 si:dkey-11o15.10 chr21 15300979 15301017 AAAATGACAGACTCAGATATGCTTCACAGAAGGATGGCA 42.13
chr21 15235874 15445874 si:dkey-11o15.10 chr21 15301042 15301082 ATGAAAGAGGCTCCATAAATTAACCTTGATGCATCTGTGGT 42.25
chr21 15235874 15445874 si:dkey-11o15.10 chr21 15301083 15301119 AGTGTCTTAAAACTCAATGCAGCCACACAAAGACCAG 42.13
chr21 15235874 15445874 si:dkey-11o15.10 chr21 15301137 15301177 TAAACCTTTAATCAGATGCTAAAGTAGCCCCTTTGAGCTGG 42.17
chr21 15235874 15445874 si:dkey-11o15.10 chr21 15303253 15303293 CATTTGGAGTCAGAAGTAATATATGGAGGCTGTTGTCTGGC 42.29
chr21 15235874 15445874 si:dkey-11o15.10 chr21 15303301 15303341 TTTCTGCTTTGTGGTCTCTGAAAACCTTGTTCTCTTTTCCA 42.63
chr21 15235874 15445874 si:dkey-11o15.10 chr21 15303373 15303413 ATGTTAAGATCTAACAGAAACAAATGGGAGGGCAGAAAGCA 42.30
chr21 15235874 15445874 si:dkey-11o15.10 chr21 15303453 15303490 GGCTGCACGCCAAAGAGAGGCAGCCGTATGACTTTTAA 46.97
chr21 15235874 15445874 si:dkey-11o15.10 chr21 15303491 15303530 GTTATTAAAGTAACTAGGTGGAAGAGGACGGGCCAAATGG 42.34
chr21 15235874 15445874 si:dkey-11o15.10 chr21 15303572 15303612 TATGAAGTGGTCAATCAACTTAACAACACATCGCATAGCGA 42.24
chr21 15235874 15445874 si:dkey-11o15.10 chr21 15303679 15303719 ATCTGCCCGTACTATTGTGGACTTAATGGAAATACCAATGG 42.09
chr21 15235874 15445874 si:dkey-11o15.10 chr21 15304034 15304069 AGCCATTTCACTTTGCTGAAGCCATATTTGACAGCC 42.73
chr21 15235874 15445874 si:dkey-11o15.10 chr21 15304302 15304342 AGTGTCCAATTTTAGGTCTGGTTCTTTCAGAAAAGTGACCT 42.02
chr21 15235874 15445874 si:dkey-11o15.10 chr21 15304434 15304473 AAGTCTACTATGGTCATATGAGAGGCTTGACGAATCAGGG 42.33
chr21 15235874 15445874 si:dkey-11o15.10 chr21 15304697 15304736 AGAAGGCAGAACACTTCAGATTCTAGAGGACAGTAAACCA 42.35
chr21 15235874 15445874 si:dkey-11o15.10 chr21 15304961 15305001 TGTGGTGACTGTTTTAAAATCCTTTACATTTTCCCCATGGC 42.17
chr21 15235874 15445874 si:dkey-11o15.10 chr21 15305040 15305074 TGTTATATGCTGCCCTCCAGATAGCCTTTGTGTCA 42.20
chr21 15235874 15445874 si:dkey-11o15.10 chr21 15305101 15305141 TAGCTGGAGTAATGAATGAATCCATCTCCACATACTGAGCA 42.32
chr21 15235874 15445874 si:dkey-11o15.10 chr21 15305142 15305176 CATTGCCACCACTGGGCCAGATTGGGTCATATATC 43.32
chr21 15235874 15445874 si:dkey-11o15.10 chr21 15305203 15305243 AGTGCACAAACTGTATTCACACCTATGCACTTACTACTTGG 42.25
chr21 15235874 15445874 si:dkey-11o15.10 chr21 15305247 15305282 TTTTGCTACTTGGCAGCTGATGGTATCATTTTCGGG 42.24
chr21 15235874 15445874 si:dkey-11o15.10 chr21 15305413 15305453 TTATGCCACAATTTCTTTCCAAACTCCTCCTAGATTGCTCG 42.52
chr21 15235874 15445874 si:dkey-11o15.10 chr21 15305640 15305680 ATAAGAACTCAGGTGGTAACATGGCAATCTTCTTGTTGTGC 42.76
chr21 15235874 15445874 si:dkey-11o15.10 chr21 15306569 15306609 TTTATGGAGCACGTAAATCAGTGCATTGGACGAATTTTGAG 42.03
chr21 15235874 15445874 si:dkey-11o15.10 chr21 15306610 15306649 ATTGAGACAGTCCTAAATACAGTAGGTGACTGCCTGATCA 42.14
chr21 15235874 15445874 si:dkey-11o15.10 chr21 15306650 15306685 ATCTCCTACCTGCTGAACTAGAAAGCTGACTGAGGC 43.07
chr21 15235874 15445874 si:dkey-11o15.10 chr21 15306686 15306726 GCAACATTGGTTTAAGTTATGTCAACCATGACCTGAGGTTG 42.20
chr21 15235874 15445874 si:dkey-11o15.10 chr21 15307340 15307380 AACAAATTACATCACCTCACAAGTAATTGTCCATGTGGGCT 42.56
chr21 15235874 15445874 si:dkey-11o15.10 chr21 15307689 15307729 TAGTTTCATAACCCTCACGCTGTATATTTCAGACCACATGC 42.08
chr21 15235874 15445874 si:dkey-11o15.10 chr21 15307747 15307787 ATGAAACTCCATAATGTTTGAAATGCCACGAATAGCCCTTG 42.07
chr21 15235874 15445874 si:dkey-11o15.10 chr21 15307788 15307822 GTTTGACTTCTGGGTGGATGGCGTTGTGTGTTTTA 42.43
chr21 15235874 15445874 si:dkey-11o15.10 chr21 15307823 15307857 TGAGACCTGTCCAGCTGGGTGGGTTTGTTTACCTG 45.41
chr21 15235874 15445874 si:dkey-11o15.10 chr21 15307858 15307897 TAATTTCCTCCTGCTGGTCTGGGATCTCTATTAAAGCTCT 42.15
chr21 15235874 15445874 si:dkey-11o15.10 chr21 15308137 15308177 AATGCAGGACAGAAATAGCCAAAGAAGTGCTTTACCTAAGA 42.11
chr21 15235874 15445874 si:dkey-11o15.10 chr21 15308222 15308262 TTTCTTTATTTCGTAGTTTTGCAAGCAATGGTGCCAGTTCA 42.29
chr21 15235874 15445874 si:dkey-11o15.10 chr21 15308858 15308898 AAGTTGGTCTCTATGTCCAACAAACAGAATTGCAGTCAACT 42.40
chr21 15235874 15445874 si:dkey-11o15.10 chr21 15308899 15308939 TGGACTTTACAGTGGCATGGTTCCAAATTACTTTACACAGT 42.32
chr21 15235874 15445874 si:dkey-11o15.10 chr21 15310307 15310341 CTGGAATCTGAGCTTCCCCACTACAACCACCACCA 45.16
chr21 15235874 15445874 si:dkey-11o15.10 chr21 15310413 15310453 ATGACCACAACATTTGTAATAGGATGTGTCGTGCTAGAGTG 42.15
chr21 15235874 15445874 si:dkey-11o15.10 chr21 15310466 15310506 TATTTGTACTTTTATGCATTCCACAATCAAAGCCCTGTGCC 42.19
chr21 15235874 15445874 si:dkey-11o15.10 chr21 15310575 15310614 AAGACAGAAGGCTTTCAAGGAAATTCAAACACAAGTGGTC 42.07
chr21 15235874 15445874 si:dkey-11o15.10 chr21 15310632 15310672 ACGAAAGTTAAAACCAGGTGGAAAGTTTAATGCGTCTCAGC 43.14
chr21 15235874 15445874 si:dkey-11o15.10 chr21 15310673 15310710 TGAACGCTTGTGAATCACTGAAATCGCATAGTGGAAAG 42.03
chr21 15235874 15445874 si:dkey-11o15.10 chr21 15310804 15310844 AAATTTCTCATTTTGTGTTATCCTACGCCAAAAGTGCTGGG 42.25
chr21 15235874 15445874 si:dkey-11o15.10 chr21 15310897 15310937 TTTTATGTAAGCCTGGCCTTGCATGTCAACATATGACTTGT 42.71
chr21 15235874 15445874 si:dkey-11o15.10 chr21 15310938 15310972 GCACAAGTCAACATCAACCTTTGGACTGCCAGTAA 42.31
chr21 15235874 15445874 si:dkey-11o15.10 chr21 15310973 15311012 TTCTGCGGTTAACAGCTGAAAACTCTATGCTTTTCACATG 42.04
chr21 15235874 15445874 si:dkey-11o15.10 chr21 15311776 15311816 AAAGAGCCTAAATGCAACTGATTTCTTTGTGGAAGCTTTGC 42.64
chr21 15235874 15445874 si:dkey-11o15.10 chr21 15311836 15311876 TCACTACTTCAACTACTTTGACATCAGTCCATATGGGCACT 42.46
chr21 15235874 15445874 si:dkey-11o15.10 chr21 15312291 15312331 TTCTATTATTTGGTTCTGTGACAACAACAGGGTGAGTGGAC 42.27
chr21 15235874 15445874 si:dkey-11o15.10 chr21 15312482 15312522 ATTCTCTGAAAACCTATTTGACACAAGGATGGAAAGAGCCA 42.14
chr21 15235874 15445874 si:dkey-11o15.10 chr21 15312555 15312594 AACAACCGGTGCTTTAAATTTAACATTCCAATTGCCATGC 42.11
chr21 15235874 15445874 si:dkey-11o15.10 chr21 15312748 15312788 AAGCAAATAAATTTGTCAGAGCTCTTGGGAAGTGAGAAGGC 42.92
chr21 15235874 15445874 si:dkey-11o15.10 chr21 15312820 15312859 TTTTGTTCTCATGGCAGTTTGAAAGCAAAAGCTTCTGTGA 42.46
chr21 15235874 15445874 si:dkey-11o15.10 chr21 15312860 15312895 TTCTCCTGAGGCTGACTCTAAAGATCGACATGCTCT 42.56
chr21 15235874 15445874 si:dkey-11o15.10 chr21 15312896 15312933 CTGGGCCACTACTGATCTCAAGTCTTTGATTGTACACG 42.47
chr21 15235874 15445874 si:dkey-11o15.10 chr21 15313121 15313161 TTAATGAGAATTTTAGGGCAGTTATGCCACAGATTACGCCA 42.31
chr21 15235874 15445874 si:dkey-11o15.10 chr21 15313173 15313213 TGATGTTTCTTCAACTCCAGGCTCTTTTATATCTCAGGGGT 42.58
chr21 15235874 15445874 si:dkey-11o15.10 chr21 15315451 15315485 GGCAGTCTGACAAGCGTAGTGGGGTGTTGCGGATA 46.82
chr21 15235874 15445874 si:dkey-11o15.10 chr21 15316090 15316128 ATCAAGCAAATGGTCACAGCTAACTGAGATGAACTCAGA 42.04
chr21 15235874 15445874 si:dkey-11o15.10 chr21 15316181 15316215 ACAGGCTTCGAGTAAAGAAACAGCCACGGAAAGTG 43.30
chr21 15235874 15445874 si:dkey-11o15.10 chr21 15316216 15316252 ATTTAAATTTGCATGACTTGACTGTTCCCACCTCCCC 42.07
chr21 15235874 15445874 si:dkey-11o15.10 chr21 15317832 15317867 TGTTCACAGTGAGAGAGACAGATGGAACGTTACTGC 42.21
chr21 15235874 15445874 si:dkey-11o15.10 chr21 15318074 15318114 AGCAAAATGTTAAATTTGTTGGTTAGGGTACCTCGTGTTGC 42.31
chr21 15235874 15445874 si:dkey-11o15.10 chr21 15318232 15318271 ACGAACCACTAACGTTCAAATAAGAGAAGCTCACTGACAC 42.30
chr21 15235874 15445874 si:dkey-11o15.10 chr21 15318306 15318342 TTTTCTGCTGAGCTTTGGTGGACTTGAACTTAAGCAC 42.26
chr21 15235874 15445874 si:dkey-11o15.10 chr21 15318672 15318712 AAAACATAAGCTGAACACTGTGTTCAACATTTCCCAAACCA 42.16
chr21 15235874 15445874 si:dkey-11o15.10 chr21 15318876 15318916 AAGGAAAATATATGGGGCAGAAAAGCATATCCCACTGAAGC 42.62
chr21 15235874 15445874 si:dkey-11o15.10 chr21 15318917 15318957 AAAGGCAATTTCACCCCTTTCATAACATACATTTTGCTGCT 42.24
chr21 15235874 15445874 si:dkey-11o15.10 chr21 15319003 15319043 CGATTGAGTTGATTGTCCAAATCGCATTATTCTCTGAAGGC 42.08
chr21 15235874 15445874 si:dkey-11o15.10 chr21 15319074 15319114 TCAATTGAGCAAGGAACAAAATCTCATTAATGCAGAGGGGC 43.16
chr21 15235874 15445874 si:dkey-11o15.10 chr21 15319162 15319202 ACACCATGTATGGGTATGGTAATTTCAGCTTGATGATTGGT 42.14
chr21 15235874 15445874 si:dkey-11o15.10 chr21 15319203 15319237 GCCTCACACCACACATGGTGGTCTCTCTCTTTATA 42.05
chr21 15235874 15445874 si:dkey-11o15.10 chr21 15319247 15319282 TTTTCTTGATTTCTGCCCTTGCTGTGACACCTCATT 42.03
chr21 15235874 15445874 si:dkey-11o15.10 chr21 15319295 15319335 AACATTAGGCATATTTAGCTGTCACATCTACATGCCACAGT 42.04
chr21 15235874 15445874 si:dkey-11o15.10 chr21 15321410 15321450 ATTAACCCCATAAAATTCATAGCGGCCTGATGTTGACTACC 42.40
chr21 15235874 15445874 si:dkey-11o15.10 chr21 15321503 15321540 TTTTGTATAGAGAAGCAGATGCCTCACCCACAGTCTTT 42.01
chr21 15235874 15445874 si:dkey-11o15.10 chr21 15321541 15321578 AGCTGTAAGGCAATGCAAATGACCTTATGAAAGGAAGC 42.27
chr21 15235874 15445874 si:dkey-11o15.10 chr21 15321834 15321872 ACTACCTTAAGGCCACCTTGATGTCAAGACAAAATGTCA 42.22
chr21 15235874 15445874 si:dkey-11o15.10 chr21 15322143 15322183 CCTTCAAGATGCCTAGAACTAGTCAAACAAACCTTCTCACG 42.34
chr21 15235874 15445874 si:dkey-11o15.10 chr21 15322254 15322293 ATGTGCAGAAATGTCTCTCCTGTGGTATTAAATCAAGCGT 42.30
chr21 15235874 15445874 si:dkey-11o15.10 chr21 15322294 15322332 TAGAAATGTGAATTTGTCCTGCAGTTGCAATTGCTTGCG 43.02
chr21 15235874 15445874 si:dkey-11o15.10 chr21 15322387 15322427 AATAAAATCAGTTCTATGAGGTGCCATGCTGAATAGTGGCC 42.52
chr21 15235874 15445874 si:dkey-11o15.10 chr21 15322428 15322467 AAATAGGATGGGTGATGAGCTATTGTATCAAGGCTCCTCC 42.81
chr21 15235874 15445874 si:dkey-11o15.10 chr21 15322505 15322545 AGCTATCCTCTGCATAATTAAATAGGCCCAAACTCGACATG 42.10
chr21 15235874 15445874 si:dkey-11o15.10 chr21 15322554 15322594 AGTTTGAATGAATCACGGTTCATCGAACCTGGAGATTAACT 42.04
chr21 15235874 15445874 si:dkey-11o15.10 chr21 15324026 15324066 TCTACGCTACAAACTGTATGTGAGTGAATAGTTTGCATGCC 42.38
chr21 15235874 15445874 si:dkey-11o15.10 chr21 15324073 15324113 AATGCATCAGTTTGTCATACATCTCATGCTGTCTGTCAACG 42.81
chr21 15235874 15445874 si:dkey-11o15.10 chr21 15324122 15324162 AAACCCTCTAGTTCACTTTCTGTTAGTTACTCTGCCACACT 42.49
chr21 15235874 15445874 si:dkey-11o15.10 chr21 15324196 15324236 TTGAAATGAAGAAGTCCAGGCTGTGTATTACAGTCAAGAGC 42.27
chr21 15235874 15445874 si:dkey-11o15.10 chr21 15324301 15324341 GATTTCTCTTCTCCTTCTATCCTCTTCCTCATCTGTCCTGC 42.39
chr21 15235874 15445874 si:dkey-11o15.10 chr21 15324346 15324386 TAGGTGATTTGACAGTCAATACCCATAAGACACTGCTGTCT 42.46
chr21 15235874 15445874 si:dkey-11o15.10 chr21 15324388 15324428 TGACATTATCCATTAGTAACCTGACTGGCCACTCTTCATCT 42.29
chr21 15235874 15445874 si:dkey-11o15.10 chr21 15324429 15324468 TGATGGTGTCTGTCTCTGCTGTTCACTTTTGACATTTAGG 42.45
chr21 15235874 15445874 si:dkey-11o15.10 chr21 15328682 15328722 ATATGAGAGCCGGTCTGACATTGAGATTTATATCCTGCAGC 42.90
chr21 15235874 15445874 si:dkey-11o15.10 chr21 15328865 15328905 AGCAGTCATTCAAGAGCATTACAGATAATGCGTCTCATTCA 42.08
chr21 15235874 15445874 si:dkey-11o15.10 chr21 15328906 15328940 ACACAAACAGGTCAAAACTAGCAGTGCGTGAGGCT 44.58
chr21 15235874 15445874 si:dkey-11o15.10 chr21 15329048 15329085 ACCAAATAAAGACCATATCATGATGAGCCAGGCAGACA 42.18
chr21 15235874 15445874 si:dkey-11o15.10 chr21 15329086 15329120 AAGCAGCACTGCAACATGACACAACTCTCGAATAG 42.09
chr21 15235874 15445874 si:dkey-11o15.10 chr21 15329124 15329164 AAGGCTGTTTAATTCAGGTGAGCTGTGATTCAAAACTGTTC 42.02
chr21 15235874 15445874 si:dkey-11o15.10 chr21 15329189 15329229 ATTAAAATATTCTCTCTTTCCCTTTTCCAGCCATGCACCGA 42.36
chr21 15235874 15445874 si:dkey-11o15.10 chr21 15329246 15329282 TTTTGGCCTCTACAGAATGCACTTTCACATAGGAGGA 42.12
chr21 15235874 15445874 si:dkey-11o15.10 chr21 15329429 15329469 TTCAAGAAACCACATTAGCTTTTAGTGACGAGACACCATGA 42.08
chr21 15235874 15445874 si:dkey-11o15.10 chr21 15329490 15329527 AGGGAGGTCAGAAAACAATTGAGGCTAAAGATGTGTGA 42.17
chr21 15235874 15445874 si:dkey-11o15.10 chr21 15330358 15330398 TCTACGCTGCAATGTTTCATTGGTCTGCTTATTCATTCAGA 42.46
chr21 15235874 15445874 si:dkey-11o15.10 chr21 15330992 15331026 ACAGCAAGAAAGGATAAAAGTAGACCGGCAGCCAA 42.88
chr21 15235874 15445874 si:dkey-11o15.10 chr21 15331077 15331117 TTGGTTTGTCCATGAGATAACATTGGAATTGCTGTCAAACC 42.13
chr21 15235874 15445874 si:dkey-11o15.10 chr21 15331169 15331209 AGGCTCACTGAGACTTATTATCTGACCATATATCCGCATGT 42.07
chr21 15235874 15445874 si:dkey-11o15.10 chr21 15331217 15331257 AACTTTCATCATCTAGTGACATCTATCATTGACCGCCAACG 42.18
chr21 15235874 15445874 si:dkey-11o15.10 chr21 15331302 15331341 AATAGTTGTTATTCAGCGATTCATGCTGATGTCTGGGACA 42.19
chr21 15235874 15445874 si:dkey-11o15.10 chr21 15331343 15331383 TTGTGTCCTTGAATGACTAAGCAGTAATGACGTTAAACGCT 42.31
chr21 15235874 15445874 si:dkey-11o15.10 chr21 15331384 15331424 GATCCATCCACATTGTAACATTTCAACTGCTGCAAATTCCT 42.18
chr21 15235874 15445874 si:dkey-11o15.10 chr21 15331425 15331463 GACTCATGAGTCAGAACAGACATTTGAACTCAGTTGGGG 42.53
chr21 15235874 15445874 si:dkey-11o15.10 chr21 15331540 15331580 TGCAATTACTTTATTGCTAAATGCCTTGTAGGTAGCGCTGC 43.19
chr21 15235874 15445874 si:dkey-11o15.10 chr21 15333264 15333304 AATTTAATGTGCTTCCACTACAGCAGGTTTTCAATTTGGGC 42.57
chr21 15235874 15445874 si:dkey-11o15.10 chr21 15333332 15333372 CTTGCCTCAAAATTGTCTGAAGTAAACAGTAACATCCAGGC 42.04
chr21 15235874 15445874 si:dkey-11o15.10 chr21 15333512 15333551 AATAATGAGCTGACATATAACAAGATGCTACATGCCGCCT 42.17
chr21 15235874 15445874 si:dkey-11o15.10 chr21 15333552 15333592 ACAAACGCCTGAACTAGCACTTATGGTTCATTACATTCAGC 42.84
chr21 15235874 15445874 si:dkey-11o15.10 chr21 15333690 15333730 AAACTTTTGTCCTAAGTTGGAAAAGAAACTGGCTGAGAGCA 42.67
chr21 15235874 15445874 si:dkey-11o15.10 chr21 15333731 15333766 CCCTGCTTTCATTTCACACATAGTAACCAAGAGGGC 42.06
chr21 15235874 15445874 si:dkey-11o15.10 chr21 15333934 15333974 GTAGTTGTAACACTTTGTGCTTCTGTATATGTCCCTCAGGG 42.02
chr21 15235874 15445874 si:dkey-11o15.10 chr21 15333988 15334028 ACAGTCAGTGTGTAGACATATACTGCCAAGTCATTGCTACA 42.53
chr21 15235874 15445874 si:dkey-11o15.10 chr21 15334068 15334103 TTTTGTGACAACATCCCTATGGAGGGCAGTGTATGG 42.73
chr21 15235874 15445874 si:dkey-11o15.10 chr21 15334139 15334179 AAAGAAGGCAACCTCACAAATCCGACATGTTTACTGTATGT 42.45
chr21 15235874 15445874 si:dkey-11o15.10 chr21 15334205 15334245 TAATAGCATCTGTGTGACAAAACGGTGTAACAGAACTGTGA 42.01
chr21 15235874 15445874 si:dkey-11o15.10 chr21 15334396 15334436 TCTTGAAATTCGAGTTCATATCCTGCAAATCTGAGACAGCA 42.05
chr21 15235874 15445874 si:dkey-11o15.10 chr21 15334553 15334593 ATATCTGATCCCATTCTCTTCAGTTACATGTTCACTGGGGA 42.21
chr21 15235874 15445874 si:dkey-11o15.10 chr21 15334594 15334628 CCAAATGCCGCTTAGAGTTTCACGTCCCAGGATTG 43.77
chr21 15235874 15445874 si:dkey-11o15.10 chr21 15334758 15334798 TGTTATCGGTGATTAACTGATTAAAGGCCTTTATGCTGCCA 42.31
chr21 15235874 15445874 si:dkey-11o15.10 chr21 15335017 15335053 GAAGTACGTTGCAGCAATTAGGTGTAGATGCCAATGC 42.50
chr21 15235874 15445874 si:dkey-11o15.10 chr21 15335054 15335088 TCTTAGACTCGCACACTGCAACAGGGTATCTCCAC 43.51
chr21 15235874 15445874 si:dkey-11o15.10 chr21 15335164 15335204 AAAGCTTCACAAGAACCCTTAATGAGTTGAGGTGTAAACCA 42.30
chr21 15235874 15445874 si:dkey-11o15.10 chr21 15337455 15337495 GTCAGAGGACATTTGTTTCTGTGAGATACAAGAGAGACAGC 42.06
chr21 15235874 15445874 si:dkey-11o15.10 chr21 15337579 15337619 TAATTGATGAGCATACATTAATGTGGGGACGCTTTCTCAGC 42.57
chr21 15235874 15445874 si:dkey-11o15.10 chr21 15337743 15337783 ATTAAAACAAAATTCACCCAGATCTGATTAAGCCTTGCGGG 42.07
chr21 15235874 15445874 si:dkey-11o15.10 chr21 15337801 15337841 TTAGGACTAATGCACATTACTGACTCTGTATCTGTTCCCGG 42.45
chr21 15235874 15445874 si:dkey-11o15.10 chr21 15337865 15337901 ATCAGATGCACAGTGACTTAGCACTCAGAATAGGCAA 42.07
chr21 15235874 15445874 si:dkey-11o15.10 chr21 15337916 15337956 TAAAGCATTATTGATAAAATGACAGTGCACTGGTGCCTCCT 42.45
chr21 15235874 15445874 si:dkey-11o15.10 chr21 15337957 15337991 GAGTACATGTGTGGCTGAGCGAGACAGTGTCAGTA 43.39
chr21 15235874 15445874 si:dkey-11o15.10 chr21 15338002 15338042 AGTCTTTATTTCTGCTACATCTCTTCCCTTCTGTCACCAGG 42.62
chr21 15235874 15445874 si:dkey-11o15.10 chr21 15338048 15338088 TATAAATCAAAACCCAAAGAAGTGTCCTGTCAAAGCTTGCG 42.02
chr21 15235874 15445874 si:dkey-11o15.10 chr21 15338094 15338134 ATTTAGTTGATACCAATAGTGAGATGATGTGCTGACGGTGC 42.23
chr21 15235874 15445874 si:dkey-11o15.10 chr21 15338135 15338169 TAACCGAAGCAGACTGTCAATGTTTAGCTGGAGCC 42.94
chr21 15235874 15445874 si:dkey-11o15.10 chr21 15338194 15338234 AGACAAAGTTGAGAAAGGGCAAAAGTAACTACTTGTCTGCT 42.23
chr21 15235874 15445874 si:dkey-11o15.10 chr21 15338272 15338308 TTTTCATCCCATCAGTCTACTGGCTTCAGCTAGAGGG 43.06
chr21 15235874 15445874 si:dkey-11o15.10 chr21 15338309 15338343 ACACAGTTCCGTTTGGCTGCAATGTTGCATGAGGA 45.18
chr21 15235874 15445874 si:dkey-11o15.10 chr21 15338491 15338525 GGATCCAAACATGTTCACCTGAAGGCATCCCAACC 43.81
chr21 15235874 15445874 si:dkey-11o15.10 chr21 15338526 15338562 AGACGCATAAACCATCTCAAGTTTCTCCTTGCAATGC 42.23
chr21 15235874 15445874 si:dkey-11o15.10 chr21 15338563 15338603 AGGGTAGCAGCAGCTGTATTTCAAGTTACTTTTGAATGTGT 42.47
chr21 15235874 15445874 si:dkey-11o15.10 chr21 15338787 15338827 TCCTTTGAATCGTATTTGAAATGCAGTTCCTGAATGCTCGG 43.01
chr21 15235874 15445874 si:dkey-11o15.10 chr21 15339671 15339705 TTTTCTGACCACATTCAGCACACTTCTTCAGGCGC 43.82
chr21 15235874 15445874 si:dkey-11o15.10 chr21 15339928 15339963 CTGTCAGGTAAAGAGGGGACAAGATGCTTACTTCCC 42.34
chr21 15235874 15445874 si:dkey-11o15.10 chr21 15340085 15340124 TTCAGAGGCAAATAGTCGGCAATTGTAGAAATGAGGATGT 42.20
chr21 15235874 15445874 si:dkey-11o15.10 chr21 15340573 15340613 AGATTGTTAACATACCAAACTGCTGACATGACATCAGTGGC 42.74
chr21 15235874 15445874 si:dkey-11o15.10 chr21 15340633 15340672 TTTTGTTGTGTGTGCTAGATTTGCCATCAAACAACACTGT 42.45
chr21 15235874 15445874 si:dkey-11o15.10 chr21 15341213 15341247 AGCTTTGCAGCTACAAAGAGACATGACAGCACAAC 42.42
chr21 15235874 15445874 si:dkey-11o15.10 chr21 15341991 15342031 AAACACGCTTGCTAACAGTTGTCTAGTAATGATCGTTGTCT 42.15
chr21 15235874 15445874 si:dkey-11o15.10 chr21 15342295 15342335 ATATACCATTCGCAATTTCTCTTACCCTGTATAGCTGGGGT 42.42
chr21 15235874 15445874 si:dkey-11o15.10 chr21 15344133 15344173 TTACCAAGATAAGATGGTCTTTCAACATCTGCATCAGCACC 42.39
chr21 15235874 15445874 si:dkey-11o15.10 chr21 15345104 15345144 TATTCTACTGTAGACCCACACATCAGATGTTCGCAGTATGT 42.15
chr21 15235874 15445874 si:dkey-11o15.10 chr21 15346845 15346885 GCTAACTAAATGATTCCTAAAGTACTCTGAAGCAGGTGGCC 42.24
chr21 15235874 15445874 si:dkey-11o15.10 chr21 15347162 15347196 CATCTCTCACCCTAGGGGAGCCTCTGTTATTCAGT 42.67
chr21 15235874 15445874 si:dkey-11o15.10 chr21 15347204 15347243 AAAAGAAGCAACTGCTTATCAGATACCGAAGCGAAAGAGG 42.62
chr21 15235874 15445874 si:dkey-11o15.10 chr21 15347623 15347663 AGTTGTATCATATTAAGGGAATTGAAAGATTTGGGGCGGGC 42.72
chr21 15235874 15445874 si:dkey-11o15.10 chr21 15349946 15349984 TGTGTGACAACCAGCCCCTGAAAATAAATCTCATTGAGC 43.12
chr21 15235874 15445874 si:dkey-11o15.10 chr21 15349985 15350019 AGGCATTAGGGCCCAATCTGAAGTTGCTTGTAAGA 42.71
chr21 15235874 15445874 si:dkey-11o15.10 chr21 15350033 15350073 AAAAGGAATGATGCAATGCTGAGTTAGGCTCAGTATGATGG 42.63
chr21 15235874 15445874 si:dkey-11o15.10 chr21 15350859 15350898 ACCTTATCTTACTATCAGCTCATCCGTCAGTCTCATGACG 42.21
chr21 15235874 15445874 si:dkey-11o15.10 chr21 15350899 15350936 AGCAGCATCTTGATCAGTTTTGTTAATAAGCCATGCCG 42.37
chr21 15235874 15445874 si:dkey-11o15.10 chr21 15352653 15352693 TAATATGACACCAGTGTTCATCTTTGCATGATGTAGACCGC 42.34
chr21 15235874 15445874 si:dkey-11o15.10 chr21 15352781 15352820 ATTCAGCGAGCAATGTGAAGAAGAGTTATTGTGAGAGTCA 42.04
chr21 15235874 15445874 si:dkey-11o15.10 chr21 15352841 15352875 AAAACCTTGGGCCCTCTTATGCTAACACACAGCAA 43.27
chr21 15235874 15445874 si:dkey-11o15.10 chr21 15352918 15352952 GTGAAGCGAGTGTTTCTCAAAGGGCCTTGTCCTCC 44.79
chr21 15235874 15445874 si:dkey-11o15.10 chr21 15352953 15352987 ACACAAGGGTCTGGGTTCTGCTCATGCAACACTTA 44.12
chr21 15235874 15445874 si:dkey-11o15.10 chr21 15352988 15353027 CAATTTAATCATGAGCCGATGCTACCACTATGATCCTCGC 42.65
chr21 15235874 15445874 si:dkey-11o15.10 chr21 15353069 15353109 ACACAGATGCTGCATACAGAGCCTTAATGAATACAAACACA 42.35
chr21 15235874 15445874 si:dkey-11o15.10 chr21 15353144 15353183 AACAATGTTCAGATCTATGAGACAGATGGAGAAATGCGGG 42.21
chr21 15235874 15445874 si:dkey-11o15.10 chr21 15353184 15353221 GGTCAGAGTACTTTCTGTTTGATAAAGCCCTCAGCTCC 42.41
chr21 15235874 15445874 si:dkey-11o15.10 chr21 15353289 15353329 TTAAGCTTACATTTTAGTGTGGTTTCGAAACCTAGCGAGCC 42.63
chr21 15235874 15445874 si:dkey-11o15.10 chr21 15353330 15353364 GCCTTGTTGCCTTCATAGGCAGCTGCTTTGTGTGG 45.85
chr21 15235874 15445874 si:dkey-11o15.10 chr21 15353434 15353474 ATACGGTGCATTTAATGCTCAGAATGTGACACTAGACTTGT 42.03
chr21 15235874 15445874 si:dkey-11o15.10 chr21 15353572 15353612 TCTAATTAAAGCCTGAGCAGAACTTTTGCACATCTCAGAGC 42.58
chr21 15235874 15445874 si:dkey-11o15.10 chr21 15353764 15353804 AGTTCTTGTCGCAACCAGCTGATTTTATTTATCGTTGACCA 42.67
chr21 15235874 15445874 si:dkey-11o15.10 chr21 15354738 15354778 AACGGCTTGATGTTCTAAACGGTTTAACATTTTATGCAGCA 42.16
chr21 15235874 15445874 si:dkey-11o15.10 chr21 15354824 15354864 TAGGTAGAGTTGTCACATTACTGATGCTATGAGGTGCTTCG 42.53
chr21 15235874 15445874 si:dkey-11o15.10 chr21 15355064 15355104 ATCAAGACAGGAAACAAACGAGATTTAAGCAGGTGACTTGT 42.38
chr21 15235874 15445874 si:dkey-11o15.10 chr21 15355821 15355861 AAGTGAGACTGTGAGGGTGGATAAATAATTTGCCCTTTTGT 42.31
chr21 15235874 15445874 si:dkey-11o15.10 chr21 15355889 15355929 AATAAATTCCCAAAGACATCCCAAATGCCACAAACAAAGCA 42.51
chr21 15235874 15445874 si:dkey-11o15.10 chr21 15355969 15356009 TTCTCAGACAGACTTAAATGTATGGCAAAGGAGACCAGAGA 42.30
chr21 15235874 15445874 si:dkey-11o15.10 chr21 15356896 15356936 ATGGTGCATTAGTTTACTAAGAGCTCTGAAATCAGTCAGCG 42.16
chr21 15235874 15445874 si:dkey-11o15.10 chr21 15357055 15357095 GTACACATTTCAGTGTGTCTTCATTTTCTGCCAACTGTTGT 42.06
chr21 15235874 15445874 si:dkey-11o15.10 chr21 15357098 15357138 ACCATGGAAAATGTCAGTCTTATCATATCTCCCTCAGTCCC 42.51
chr21 15235874 15445874 si:dkey-11o15.10 chr21 15357150 15357190 TGTAAACTTCACACCTGGGTTGAAAATCAAATAGCGTCAGT 42.53
chr21 15235874 15445874 si:dkey-11o15.10 chr21 15357192 15357232 AATGAGCTGCGATGATGATTAATCTTTTCTTCTTGGCATGC 42.20
chr21 15235874 15445874 si:dkey-11o15.10 chr21 15357233 15357267 TCAACCATAAGCCAACCAGACTGCTCCGGATCAGT 44.97
chr21 15235874 15445874 si:dkey-11o15.10 chr21 15357268 15357302 GCAAGAGCCTGCACTCAAGGAGATTTTCCAGAACA 43.32
chr21 15235874 15445874 si:dkey-11o15.10 chr21 15357314 15357353 ATTGGACATGGAGATGATGGTAGAATGATCTAAGGCATGC 42.11
chr21 15235874 15445874 si:dkey-11o15.10 chr21 15357354 15357388 AGGCGAACAAATTAAGAGTGCTCAGGAAACAGCAG 42.16
chr21 15235874 15445874 si:dkey-11o15.10 chr21 15357434 15357468 CTTTAAATGGGCCAGCTGTAAGTGCAAGGAACAGA 42.11
chr21 15235874 15445874 si:dkey-11o15.10 chr21 15357469 15357504 TGGCTTGTGACAAACTAAATGCACGACTTTAGACGG 42.11
chr21 15235874 15445874 si:dkey-11o15.10 chr21 15357505 15357539 TTTAGTGGTGAGGAGCGCAGATAAACCTGCAGCAC 44.51
chr21 15235874 15445874 si:dkey-11o15.10 chr21 15357564 15357604 TGTTATTTAGGAACCCACAAGCTTGACATATTAGTGCCAGG 42.29
chr21 15235874 15445874 si:dkey-11o15.10 chr21 15358175 15358215 ACATCTAATCAAAACTCTATGCTGGCTACTGTCAAAACGGC 42.58
chr21 15235874 15445874 si:dkey-11o15.10 chr21 15359442 15359482 TCCATACCACATTATTTTGTGCAGTGACTTATGCAGACAGT 42.22
chr21 15235874 15445874 si:dkey-11o15.10 chr21 15359500 15359539 AAAGGACATTTTATTAACTTCCAACAGGTGTTCTGGCTGC 42.03
chr21 15235874 15445874 si:dkey-11o15.10 chr21 15359548 15359588 TTCCAATGTATTTATGTTGTGAACCACTTGTCAGGGCTTGG 42.93
chr21 15235874 15445874 si:dkey-11o15.10 chr21 15359640 15359674 AAAACAAAGGCTCTAAAGCTGGCATGTGCCGGTGA 45.09
chr21 15235874 15445874 si:dkey-11o15.10 chr21 15359675 15359709 GGGGCTGGATTCCATAGCGAGATGACTGAGCACAC 45.59
chr21 15235874 15445874 si:dkey-11o15.10 chr21 15359743 15359783 TAACACAAATAACTTCACAAGAGACATTGCAGAGTGTCCGT 42.17
chr21 15235874 15445874 si:dkey-11o15.10 chr21 15359835 15359871 AAAAGTAGAGAGCTGCATTGGATCGAACAGCAACAGG 43.07
chr21 15235874 15445874 si:dkey-11o15.10 chr21 15359872 15359909 TAAGAAATGCATGTGGGCCAGCGCTAATTATAAGAGGA 42.31
chr21 15235874 15445874 si:dkey-11o15.10 chr21 15360545 15360585 AAAAGCACTGCTATACACACCTAATCAAATGTCTGCTGACT 42.20
chr21 15235874 15445874 si:dkey-11o15.10 chr21 15361047 15361087 TCATAGAAACACACACAGCTGCTGCTCATATTGTATTCTGG 42.34
chr21 15235874 15445874 si:dkey-11o15.10 chr21 15361130 15361170 TTATGCTTTACTTCAAAGAACACTGGATCCATGCATACCGC 42.79
chr21 15235874 15445874 si:dkey-11o15.10 chr21 15361172 15361212 TGACTATCTTCAGAGGAAAGGTGGTTTACTGTTGTGGTTCA 42.65
chr21 15235874 15445874 si:dkey-11o15.10 chr21 15361213 15361247 CTCTTGTGTGCGTGTATGTCTTGAGGGGTTACTGC 43.17
chr21 15235874 15445874 si:dkey-11o15.10 chr21 15361261 15361300 AATGGTGCTACACCATTTATCCTCCTTTTCAAGAGACCTG 42.23
chr21 15235874 15445874 si:dkey-11o15.10 chr21 15361301 15361335 TCAGCAAAACATGGCATGAGGCCAGTCTTCGGTAT 44.38
chr21 15235874 15445874 si:dkey-11o15.10 chr21 15361446 15361486 TATCTGTTTCAATGCAGGTCTCGTAGCTCTTGAGAAACTCC 42.91
chr21 15235874 15445874 si:dkey-11o15.10 chr21 15361593 15361633 TATGATTTTGTGGGGACTCCCATAGACACAGATTCATGAGA 42.33
chr21 15235874 15445874 si:dkey-11o15.10 chr21 15361727 15361766 TTTTCACAGAAGTAAACTCTTTCCCATGAATGCGGAGACA 42.35
chr21 15235874 15445874 si:dkey-11o15.10 chr21 15361872 15361912 TAGCATTCTACCCATATGTGTGTGCACATTTAACTGTTGCA 42.50
chr21 15235874 15445874 si:dkey-11o15.10 chr21 15361992 15362031 ACCAAAATTGTGAATTATTCCAGCCTAGTCTTAGTCGCCA 42.19
chr21 15235874 15445874 si:dkey-11o15.10 chr21 15363005 15363045 TTATCTTCTGACAAACAGTCACATGCGAAGAAGCAAGAACA 42.44
chr21 15235874 15445874 si:dkey-11o15.10 chr21 15363063 15363103 TCAATTGTTGTCTACAGGACTGTTCACATCACATTGTGTCT 42.07
chr21 15235874 15445874 si:dkey-11o15.10 chr21 15363744 15363778 TAAATGTGTGAAAAGCACCAGGGGTGGAGTTTCCT 42.93
chr21 15235874 15445874 si:dkey-11o15.10 chr21 15364002 15364040 ACTGGATTCCAGAACTCATCTACTACTGGTCAGAAACGT 42.26
chr21 15235874 15445874 si:dkey-11o15.10 chr21 15364041 15364076 AGTCCCAGCCCAAACGAAATCTCAAGATTTATGCAC 42.06
chr21 15235874 15445874 si:dkey-11o15.10 chr21 15364140 15364174 TTTTCTCCATCTGGCCATTTGGGAACTTGATGACC 42.08
chr21 15235874 15445874 si:dkey-11o15.10 chr21 15364261 15364300 AATTCTGGATCTCTTACCCATGAAATTGGGCAATAAGCCT 42.29
chr21 15235874 15445874 si:dkey-11o15.10 chr21 15364301 15364339 CTCCATGGGTGATACACACATTTTGAAATCAACTGCTGC 42.54
chr21 15235874 15445874 si:dkey-11o15.10 chr21 15364407 15364447 AAATAAATGATTTAGGTAGTGTAATGGAGCAGAGAGCGGCC 42.18
chr21 15235874 15445874 si:dkey-11o15.10 chr21 15364474 15364514 TTTAGACCTAAGGCCTTTACCAGCTGAGAAATGTCTAGACA 42.19
chr21 15235874 15445874 si:dkey-11o15.10 chr21 15364604 15364644 ACAGGCTAATGCAATAGGGTGAGGTTTTATCACAGAGAATG 42.18
chr21 15235874 15445874 si:dkey-11o15.10 chr21 15364707 15364741 GGGGCTAATGCAAACTGGCCGCTTTAAAAGTTTCA 43.09
chr21 15235874 15445874 si:dkey-11o15.10 chr21 15364884 15364924 AGGCACTGTAATTATGGAGATCCTTAAACCTGGTCACTTTG 42.01
chr21 15235874 15445874 si:dkey-11o15.10 chr21 15364953 15364989 AATCATTGCATTGGCACATTTATACAGCCCAGTGTGA 42.09
chr21 15235874 15445874 si:dkey-11o15.10 chr21 15365080 15365120 AAACTGCAGATGAGTCCCACTTATCACTGACCTAAGAAAGA 42.44
chr21 15235874 15445874 si:dkey-11o15.10 chr21 15365146 15365185 AGTGCTGCATCAGCTAGATGATATTCCAATGAGCAAATCA 42.31
chr21 15235874 15445874 si:dkey-11o15.10 chr21 15365186 15365222 AATGCATGTCTTTCGCATCATGATTTTCATAGGCGGA 42.05
chr21 15235874 15445874 si:dkey-11o15.10 chr21 15365262 15365301 TTTTGCACTCTGTTAATTCGCTCTTCATCAGTCAGACTGA 42.12
chr21 15235874 15445874 si:dkey-11o15.10 chr21 15365302 15365336 TTTGTCCCTGAGGCCTTGTAGAATTGGGCGAATAA 42.66
chr21 15235874 15445874 si:dkey-11o15.10 chr21 15365442 15365482 TTGTTTCTCTCCTCCGGAAAATTGAGAGCTTGATTTACACA 42.15
chr21 15235874 15445874 si:dkey-11o15.10 chr21 15365514 15365548 TTTTCCCTCTCCTTTCGCTGTGTGAGCTGCATAAT 42.89
chr21 15235874 15445874 si:dkey-11o15.10 chr21 15365651 15365691 AAGAATAGTCAATTTCCAACTCTTGCATCAGGATCATGGGT 42.09
chr21 15235874 15445874 si:dkey-11o15.10 chr21 15365808 15365848 AAACATGCCTATGCACATACAGTCTTGTAGTCTGACATTGT 42.06
chr21 15235874 15445874 si:dkey-11o15.10 chr21 15366575 15366615 ACATGCATGGCAACATTGTTTTCATGCTTTCAAATGTTTGT 42.29
chr21 15235874 15445874 si:dkey-11o15.10 chr21 15366651 15366690 AAAACTTGCACTTCTGAAACTGAAATGACTCACCTCACCA 42.71
chr21 15235874 15445874 si:dkey-11o15.10 chr21 15367050 15367090 TGTCACTTTCAAGATATCAACAACCGCTTGTTCCAATGAGC 43.07
chr21 15235874 15445874 si:dkey-11o15.10 chr21 15367091 15367125 ATAGCCTGCTGTCCAACCATGTCCAGATTTTGGTT 43.04
chr21 15235874 15445874 si:dkey-11o15.10 chr21 15367136 15367176 AAGGCCAAACTAATTCCAGGTCACATATGTATGGACAAAGT 42.06
chr21 15235874 15445874 si:dkey-11o15.10 chr21 15367246 15367286 AGTTAAGGGCAAAACTGTGAACTCATTTGTTCAGTAGCTGT 42.53
chr21 15235874 15445874 si:dkey-11o15.10 chr21 15367384 15367424 TATCAGCTTTATGGTAATAGCATTCAATGGCATGTCCACCT 42.03
chr21 15235874 15445874 si:dkey-11o15.10 chr21 15367516 15367555 ATGTAGACTCTAGGCATTGAAGGCTTTACTGCAGATTCAC 42.03
chr21 15235874 15445874 si:dkey-11o15.10 chr21 15367557 15367591 TTTTAGCAGTCAAGTTGGGAGCCCTGTTAGTGTCC 42.84
chr21 15235874 15445874 si:dkey-11o15.10 chr21 15367647 15367681 AAAAGCTGTTCAAAGACAAGTGGCATGTTCCCGTT 42.65
chr21 15235874 15445874 si:dkey-11o15.10 chr21 15367682 15367717 CTTTGGTCTTTGTCCTCAGTTTTCTCTGCCCTGTTG 42.21
chr21 15235874 15445874 si:dkey-11o15.10 chr21 15367759 15367799 TTCAAAGTGTCAAGGACAAACTTGTTATTGATTGCTCCAGC 42.14
chr21 15235874 15445874 si:dkey-11o15.10 chr21 15367800 15367834 ACATGCCGTTGCTGCTGTGAGAGAGGAACAATGTT 44.69
chr21 15235874 15445874 si:dkey-11o15.10 chr21 15367907 15367947 TCATCACAGCCGACAGAAACTCATTTTAGAGAGACAGATGG 42.93
chr21 15235874 15445874 si:dkey-11o15.10 chr21 15368001 15368041 AAACGTGTGTCATAGGCAAAGATAAACAGGTCACATACTGC 42.66
chr21 15235874 15445874 si:dkey-11o15.10 chr21 15368049 15368089 ATGAAGCAAACATGAACATCATATAGGCTGATACAGCAGCA 42.35
chr21 15235874 15445874 si:dkey-11o15.10 chr21 15368115 15368155 TATAGACCCTACTGGCGGTATAACAACAGTCTGTAGACACT 42.54
chr21 15235874 15445874 si:dkey-11o15.10 chr21 15368341 15368381 ATAATAATATTTGTCTGCATCGACAGCCTTATGGGCAGTGT 42.10
chr21 15235874 15445874 si:dkey-11o15.10 chr21 15368639 15368673 CCGTGTGGCTCAATATAGCAGTGCATTCCAGCTCG 44.84
chr21 15235874 15445874 si:dkey-11o15.10 chr21 15368674 15368709 TGGACCTGTCCAGATCCCAGCCCCTCTCTCCAAAAT 46.96
chr21 15235874 15445874 si:dkey-11o15.10 chr21 15369141 15369181 ACCGTCAATACCACATTTTCTTGAGGACCAATTGAGTTTCA 42.45
chr21 15235874 15445874 si:dkey-11o15.10 chr21 15369207 15369246 ATCTGATGGTTTTACTTGTAGCACTGAGTTGTGAGTTGCT 42.20
chr21 15235874 15445874 si:dkey-11o15.10 chr21 15369307 15369347 ATTTAAAGCTTGACAGAGATAATTTGGGGTTTCAGCTCCCC 42.64
chr21 15235874 15445874 si:dkey-11o15.10 chr21 15369463 15369502 TTTTCTGTGGAGCTGGATCACACAAGCTATTTCTGATTCT 42.16
chr21 15235874 15445874 si:dkey-11o15.10 chr21 15369503 15369542 CAGTAATCCTCCGCTCTAATCTTTGCTCAGAAAGAGATGC 42.27
chr21 15235874 15445874 si:dkey-11o15.10 chr21 15369571 15369611 TGCCCTGATAAGACATTCAAATTCAAATAAGCCTCACGAGC 42.80
chr21 15235874 15445874 si:dkey-11o15.10 chr21 15369612 15369649 GGTTTGGAACACACAGGCTGTTGATTCAAATCACATGC 43.14
chr21 15235874 15445874 si:dkey-11o15.10 chr21 15369650 15369684 AGAGAGGGATGTGCCAGCAAATCTCTTGGGATGTC 43.97
chr21 15235874 15445874 si:dkey-11o15.10 chr21 15369734 15369773 TTTTCAAATCAATTTCAAAACCCAAAAGGCCCTCAAGGGA 42.43
chr21 15235874 15445874 si:dkey-11o15.10 chr21 15369774 15369811 CCGAAGGATGAGAACAGAGTCGGAGATAATTGTTCAGG 42.09
chr21 15235874 15445874 si:dkey-11o15.10 chr21 15369822 15369862 TGTGAATTGAACCTAGCAATGTAGGAAGCATTCCTCTAGGC 43.24
chr21 15235874 15445874 si:dkey-11o15.10 chr21 15370955 15370995 TTATCAAAAGAGCCAATCACTGACAAAGAACAGTGCAGAGG 42.68
chr21 15235874 15445874 si:dkey-11o15.10 chr21 15371076 15371116 TCTTCAATGCATCTGGAAAGATAGCAATTTTCAGTCTCCCG 42.53
chr21 15235874 15445874 si:dkey-11o15.10 chr21 15371117 15371152 ACTCTCACTGTCTTTCTCTCTGGAGACGTGGATAGG 42.31
chr21 15235874 15445874 si:dkey-11o15.10 chr21 15371202 15371242 AAATGATGAAAATAGGAGATACAGTGTGTCTCAAGCCTGGC 42.28
chr21 15235874 15445874 si:dkey-11o15.10 chr21 15371245 15371285 ATAAAGTAAGGACGTGCTTTCTTCTCTCTCCTCAAATCCCA 42.47
chr21 15235874 15445874 si:dkey-11o15.10 chr21 15371322 15371362 TGTTGACATTACCAGGCAATCCTTCAGTTGGTTAAAAGTGC 43.14
chr21 15235874 15445874 si:dkey-11o15.10 chr21 15373851 15373891 TTTGTCATTATAAATTAGGTCAACCTAGGTGGGAGGGTGGG 42.80
chr21 15235874 15445874 si:dkey-11o15.10 chr21 15374154 15374194 AATATGATTTGAAAAGAACATGTGAGAGCAAGCGATCGGGT 42.65
chr21 15235874 15445874 si:dkey-11o15.10 chr21 15374195 15374231 CACAAACACATACGGTGAGTAAGTTGGGTGCTGAATG 42.24
chr21 15235874 15445874 si:dkey-11o15.10 chr21 15374233 15374273 TAGAAAGAACAGCGTGACATTAAATCTGTTCTGTCTCCAGC 42.20
chr21 15235874 15445874 si:dkey-11o15.10 chr21 15374274 15374311 TCCGGGGAGTAAATGCCTCTGAATAAAAGTCTGGAAAC 42.34
chr21 15235874 15445874 si:dkey-11o15.10 chr21 15374312 15374346 TGTTGCATGCTTCGACTGCCATGCCACAAATATCC 44.19
chr21 15235874 15445874 si:dkey-11o15.10 chr21 15374347 15374381 AGTCGCATGGGAACCAATCTCCAAACTAGCATGAG 42.93
chr21 15235874 15445874 si:dkey-11o15.10 chr21 15374422 15374462 TTCTGTCCAGTGGAAATTAATTAAGGCACTGTACCAACTGT 42.06
chr21 15235874 15445874 si:dkey-11o15.10 chr21 15374463 15374499 TTTCTGCAGGAAGTGAGCTGTGCTGGTAATTTCAAAG 42.17
chr21 15235874 15445874 si:dkey-11o15.10 chr21 15374500 15374534 AGGTCCACCAATCCTCCTGCTTCGAGTTAATGGTG 43.88
chr21 15235874 15445874 si:dkey-11o15.10 chr21 15374609 15374649 TTAAAATTCACTCAGTCTCACAGGTTTCATAACCTGTGCGG 42.51
chr21 15235874 15445874 si:dkey-11o15.10 chr21 15374650 15374684 TGAAGTTTAAGGCACACTGGTGAACTCGCCTGATC 43.06
chr21 15235874 15445874 si:dkey-11o15.10 chr21 15374685 15374722 TTATTTGCAGATGAATGTAAGCGCAATGGTGTGAGGTG 42.31
chr21 15235874 15445874 si:dkey-11o15.10 chr21 15374742 15374782 TGTTCACATCCATATAACACTTCAGGATCATTGCATGTGGC 42.73
chr21 15235874 15445874 si:dkey-11o15.10 chr21 15374968 15375005 AAAACTCTTTGCCAAACACTTCATAGCAGCCTGTTTGC 42.98
chr21 15235874 15445874 si:dkey-11o15.10 chr21 15375006 15375045 TCAGGATTACATCACTGTTTCAAAAGCACATCCTCACAGT 42.24
chr21 15235874 15445874 si:dkey-11o15.10 chr21 15375046 15375082 ATTGGTCATTTCCTCAGTTCGTTGGATTCTCACCAGA 42.23
chr21 15235874 15445874 si:dkey-11o15.10 chr21 15375086 15375126 ACAAGTGCTACATAGTTAATCCTTTGCACAAGTTTGCCAAG 42.04
chr21 15235874 15445874 si:dkey-11o15.10 chr21 15375130 15375169 ACGTGTTTCTGAGATAACATTCCTACTACTAGCAGCCTGA 42.19
chr21 15235874 15445874 si:dkey-11o15.10 chr21 15376819 15376859 AAAGTAACACTACAGACCTGCATACATACAGCCTTGTTGTC 42.12
chr21 15235874 15445874 si:dkey-11o15.10 chr21 15377215 15377255 TTATTGCTGCATTTGTGACTGTTTAAATGCAGTCAGAAGCC 42.47
chr21 15235874 15445874 si:dkey-11o15.10 chr21 15377286 15377326 AAAAGGACAGCACAATTGTTGTATCTGTCTTCACGAACACC 43.00
chr21 15235874 15445874 si:dkey-11o15.10 chr21 15377364 15377403 ACAATGGTTTGTTGTTGACATCTTTGGTGCACTTTATCCA 42.13
chr21 15235874 15445874 si:dkey-11o15.10 chr21 15377404 15377442 CTGCCTCAGGCAGAAATAAAGCACTTTTGAAATCTAGCG 42.34
chr21 15235874 15445874 si:dkey-11o15.10 chr21 15377444 15377484 ATCAACTGTCAAACCCTATTCTAGGAGAGACCTTTGTCTGG 42.49
chr21 15235874 15445874 si:dkey-11o15.10 chr21 15377573 15377613 ATTTAAGATGAAAGCATGCAGTCGAGATCCGTTTTGAGACT 42.30
chr21 15235874 15445874 si:dkey-11o15.10 chr21 15377614 15377650 TAAAAGCACATGATGAATTCAAACGGCTGGTCCTCTG 42.08
chr21 15235874 15445874 si:dkey-11o15.10 chr21 15378682 15378722 AATGGTTTGATTTCTTTCCTCAAAAGGCATGTGTCATGAGC 42.42
chr21 15235874 15445874 si:dkey-11o15.10 chr21 15378723 15378763 CTGTCTTACAGTTATTTGGCTGGTGTTACCTTTGTAGAGCA 42.12
chr21 15235874 15445874 si:dkey-11o15.10 chr21 15378824 15378864 TGGCATTAGAGGTGTAGAATAAAAGAAATCGCACACTCCAC 42.31
chr21 15235874 15445874 si:dkey-11o15.10 chr21 15378865 15378900 GTCTCAGCGAGCACTTCATTATCTTCCTGACTTCCT 42.09
chr21 15235874 15445874 si:dkey-11o15.10 chr21 15378906 15378946 TTGTTTCAGTGGTCTTGCAAGGCATTTTCTTTTATCCTCAG 42.07
chr21 15235874 15445874 si:dkey-11o15.10 chr21 15379061 15379101 TCTCAATTCTGGTTTATAGGGAGTCTAATGACAGGGACTGG 42.15
chr21 15235874 15445874 si:dkey-11o15.10 chr21 15379169 15379203 TTTTCCACCCTCACATCCGACAATTGACTGTAGCG 43.08
chr21 15235874 15445874 si:dkey-11o15.10 chr21 15379204 15379244 GATTCAAATGAAATCAAAGCTAGAGCGAGAAACCTGCTCCT 42.62
chr21 15235874 15445874 si:dkey-11o15.10 chr21 15379259 15379299 TTATAGCTGATATTCTTCAGCCTCTGCATTTGACCCAGTCT 42.60
chr21 15235874 15445874 si:dkey-11o15.10 chr21 15379322 15379362 TATTTGATAAATGACAGGAGAGCTCTGGCATGTAATTGGCA 42.08
chr21 15235874 15445874 si:dkey-11o15.10 chr21 15379363 15379398 TGTAAATGCAAAAGCTCTGAGTAAAAGGGGTGGCAA 42.04
chr21 15235874 15445874 si:dkey-11o15.10 chr21 15380332 15380371 GCAGAGATGAACTGCTACTGAACTATACAGTCAGTGCTCA 42.69
chr21 15235874 15445874 si:dkey-11o15.10 chr21 15380385 15380425 ACAGAAGAGCAGCTCTGACATTTTATCTCACAGGAAAAGTC 42.13
chr21 15235874 15445874 si:dkey-11o15.10 chr21 15380463 15380503 TGATGACAGAATGTCAGGAGTTCAAGAAAGCTTTCTCTTGG 42.27
chr21 15235874 15445874 si:dkey-11o15.10 chr21 15380588 15380627 TTTTCAGAGATAGAAGTACTTTCAGATTGCACCAGCACCC 42.26
chr21 15235874 15445874 si:dkey-11o15.10 chr21 15380692 15380732 TGTGGTACTGCTTGTGATATAAACAGCAGTGGAAATAACCA 42.07
chr21 15235874 15445874 si:dkey-11o15.10 chr21 15380733 15380768 CTTCTGGCCTTCACAGTTGTCTGTTTCAGGCTAAGC 43.43
chr21 15235874 15445874 si:dkey-11o15.10 chr21 15380866 15380906 AGAAGCTTAACTACATTTGTAGCAGGGTTATTCCTGCATGG 42.31
chr21 15235874 15445874 si:dkey-11o15.10 chr21 15380938 15380978 AATACTTCAACCTTTTGATAAAATTTGGTGGGCAGTCACGG 42.12
chr21 15235874 15445874 si:dkey-11o15.10 chr21 15381079 15381119 TACTGTAAGTAAAGCCAAATTTGATGATCAAGAGGCCACCT 42.02
chr21 15235874 15445874 si:dkey-11o15.10 chr21 15381130 15381166 TTTTGCAAGGAAAACCCTGTATAGTGACCATAGGGCT 42.36
chr21 15235874 15445874 si:dkey-11o15.10 chr21 15381208 15381248 ATATTTGTAGTGCACCTGCCATTCAACAATCTCAAGAAGCT 42.56
chr21 15235874 15445874 si:dkey-11o15.10 chr21 15381577 15381617 TACGAGAGCTATAAGGCTAACATGCAAATGCCTTTGAAACA 42.36
chr21 15235874 15445874 si:dkey-11o15.10 chr21 15381621 15381661 TTTGAGAGTAAAGTCATGTTTGCCAAATTAAAGTGCGTGGC 42.53
chr21 15235874 15445874 si:dkey-11o15.10 chr21 15381662 15381696 AGGCTATGACCTTTCTTGTGCGCCTGTGTTCTGTT 44.39
chr21 15235874 15445874 si:dkey-11o15.10 chr21 15381698 15381738 TCTGTTTTCTTGCGACTGCAATTAAACCATCTACCATTCCG 42.95
chr21 15235874 15445874 si:dkey-11o15.10 chr21 15381739 15381774 ACACTCCAATTCAGACACAACCTTTCGACAACCTCT 42.47
chr21 15235874 15445874 si:dkey-11o15.10 chr21 15381787 15381827 TTAATTGAGTTTAAAAGGTCATGTTGACTTGACCGGGACGT 42.37
chr21 15235874 15445874 si:dkey-11o15.10 chr21 15381852 15381891 ATATCCACGCTTTCCTCAAAGACCTGAGAAAAGTATGACG 42.09
chr21 15235874 15445874 si:dkey-11o15.10 chr21 15381901 15381941 AATCGGTAAACAAATCAGCAGTGAACTAATTCAAAAGGGCC 42.11
chr21 15235874 15445874 si:dkey-11o15.10 chr21 15381942 15381981 AAGCTCCGAAATTAAGGTTGAAGATTTCATTGTAGCCCCT 42.41
chr21 15235874 15445874 si:dkey-11o15.10 chr21 15381990 15382030 AAGAACAAGTGAAAATGTCCTCTGTCTAAAGCTCTTGAGGG 42.14
chr21 15235874 15445874 si:dkey-11o15.10 chr21 15382045 15382085 TAGCTAATCGTAATTGCGTTTCCATTCAACTGCATTCGTTG 42.12
chr21 15235874 15445874 si:dkey-11o15.10 chr21 15382086 15382120 GCCAGTAATTGAGCTCAACTGGAAGAAGGAGCCGA 44.10
chr21 15235874 15445874 si:dkey-11o15.10 chr21 15382135 15382175 GAGAAAACAGAAGGCCAAATAGGTGTATTCTCTGTAGGTGC 42.34
chr21 15235874 15445874 si:dkey-11o15.10 chr21 15382176 15382211 TCATGCAGGTTTTGCGTCTGTGTTTAAATGAGAGGG 42.26
chr21 15235874 15445874 si:dkey-11o15.10 chr21 15382212 15382246 ACAGTTTGGGCCGGTGCACTTGGGAGTAAAGAAAA 44.76
chr21 15235874 15445874 si:dkey-11o15.10 chr21 15382272 15382307 AAAACTGGCCCTGATAACGAAGCTTGTGGTAAAACG 42.38
chr21 15235874 15445874 si:dkey-11o15.10 chr21 15382308 15382346 GAAGCCATTACAGTTCCACTGAGACTGAATAGTTGGTCA 42.01
chr21 15235874 15445874 si:dkey-11o15.10 chr21 15382413 15382447 AAAACATCGAAGCCTACTGCCCATGGGATCCCACC 45.78
chr21 15235874 15445874 si:dkey-11o15.10 chr21 15382448 15382483 ATCTGTGACCTCCAGTTCCCATTCCACCCATATACA 42.82
chr21 15235874 15445874 si:dkey-11o15.10 chr21 15382484 15382521 GTATATGGATGCTTGCCTGAACTTCAGAATGTGCCTTG 42.10
chr21 15235874 15445874 si:dkey-11o15.10 chr21 15382522 15382562 AGGTCAGAGAGGAAGTAATTAGTTGTGGAAAGGAAGGAGAA 42.06
chr21 15235874 15445874 si:dkey-11o15.10 chr21 15382564 15382598 GCATTAAACCGAGCCACCAGAGAGGGAGCCAGGAA 46.75
chr21 15235874 15445874 si:dkey-11o15.10 chr21 15382599 15382633 AGGGTAGTTCACGGCGTGAGTGAAATCAATAGTCG 42.54
chr21 15235874 15445874 si:dkey-11o15.10 chr21 15382652 15382686 CGCAGTGCCCGTGTTCCTTCAGGCTAGACTCACAA 46.89
chr21 15235874 15445874 si:dkey-11o15.10 chr21 15382693 15382727 TTTTGATGCTGCCATATGGCACAGTCAAGGAATGA 42.06
chr21 15235874 15445874 si:dkey-11o15.10 chr21 15382851 15382890 AAAATACACTGATATTCACTTCGGGGTCACTGCTTACTGG 42.14
chr21 15235874 15445874 si:dkey-11o15.10 chr21 15382893 15382927 GGCTAGGGGTGAACGGTGCAGCAACAGCATGTTTC 46.86
chr21 15235874 15445874 si:dkey-11o15.10 chr21 15382994 15383034 GGGGATATTAGAAAATACTGCAGTCATGCACGTTGTTGTCT 42.49
chr21 15235874 15445874 si:dkey-11o15.10 chr21 15383233 15383267 AAAAGTCTCACGTTTGGCCGGGCATACACTGTGAC 44.90
chr21 15235874 15445874 si:dkey-11o15.10 chr21 15383284 15383324 TGCAATTTCAGCATGAAACACACAATTTACTGGAAGACTGC 42.56
chr21 15235874 15445874 si:dkey-11o15.10 chr21 15383325 15383361 ATGTGACACCAAGTCAAAGCTCATGATTCATGTGCTC 42.07
chr21 15235874 15445874 si:dkey-11o15.10 chr21 15383362 15383398 GCATTATATGATCCAATTGCTCAGCAGCTTGACAGCT 42.09
chr21 15235874 15445874 si:dkey-11o15.10 chr21 15384017 15384057 TTGTTTCTGTGCATTCTGGAACAAGTTCGGTAATATTGCAC 42.14
chr21 15235874 15445874 si:dkey-11o15.10 chr21 15384058 15384092 CTGTGCACTTCTGTGTTTCAGTGTTTGTGCAGGTG 43.07
chr21 15235874 15445874 si:dkey-11o15.10 chr21 15384228 15384268 GCCTCTATTTTCTTTGTAAACTGCTCAAAGACAGCATGACG 42.10
chr21 15235874 15445874 si:dkey-11o15.10 chr21 15384285 15384325 TTTGCTCCAGTTCAAGTCAGAATTCAGCTCAAAATCTGACC 42.82
chr21 15235874 15445874 si:dkey-11o15.10 chr21 15384327 15384361 AAAATCTCACTGTGTATGGCAGGCTTTGGCACATC 42.47
chr21 15235874 15445874 si:dkey-11o15.10 chr21 15385314 15385354 TTGCTTGAGTTTTATAGCTAATACACGCAGCAGTTGAGACA 42.22
chr21 15235874 15445874 si:dkey-11o15.10 chr21 15385397 15385437 TTTATTTAATAGGCTAATCACTGCAGCCTCGCTGTAGAGGT 42.68
chr21 15235874 15445874 si:dkey-11o15.10 chr21 15385438 15385474 TACCTTGATTATTTCACCCCAAAATACACCTGCCCCA 42.44
chr21 15235874 15445874 si:dkey-11o15.10 chr21 15385475 15385512 TAGTGCTGAAGGGTGAAGTCAATGGCAGTGAATTATGC 42.92
chr21 15235874 15445874 si:dkey-11o15.10 chr21 15385513 15385551 CTGTGCCTCGCCTGAATAATTGAGCTATAATGAGAAGCA 42.43
chr21 15235874 15445874 si:dkey-11o15.10 chr21 15385553 15385591 TTTTCTCTGAGAAACAGTAGGAGGTAGAGGGAAGAGAGC 42.14
chr21 15235874 15445874 si:dkey-11o15.10 chr21 15385592 15385628 AGCAAAGTGGACTTCAGCCATTACTCATTGAAAGGGG 43.07
chr21 15235874 15445874 si:dkey-11o15.10 chr21 15385643 15385683 ATTACATTCATACAGCATACCTACTGTACCACCACATGGGG 42.77
chr21 15235874 15445874 si:dkey-11o15.10 chr21 15385727 15385767 TTTAATTCTGGATGCTTTCATTCAGCGTATTGGCTTTTGCG 42.64
chr21 15235874 15445874 si:dkey-11o15.10 chr21 15385770 15385806 TTTTGACGTAGTTCAAAATGGCAGCCTGGAGAGAAAC 42.13
chr21 15235874 15445874 si:dkey-11o15.10 chr21 15385807 15385841 TGACAGGTAAGAGAAGCAAGCTGACAAAGCTCTGA 42.25
chr21 15235874 15445874 si:dkey-11o15.10 chr21 15385843 15385883 TCAGAAAAGGTGCCAGCAGAGCACTATGGTTTATTAAATGT 42.41
chr21 15235874 15445874 si:dkey-11o15.10 chr21 15385956 15385990 CGCAGCCACCCATTCCTATGTAGCTTCAGTTTTGC 43.98
chr21 15235874 15445874 si:dkey-11o15.10 chr21 15386025 15386065 TATATGGAAAATTATGCAAAGCCACTCACCGTGCATAACCG 42.96
chr21 15235874 15445874 si:dkey-11o15.10 chr21 15386066 15386102 CAGTGAGTCTGAAGATCCTGGAGGGAGTTAGAGAACT 42.17
chr21 15235874 15445874 si:dkey-11o15.10 chr21 15386135 15386175 TTTTCTTGGGTGAGGTAGAATGATGAAGTGGAGGGTAATTG 42.02
chr21 15235874 15445874 si:dkey-11o15.10 chr21 15386176 15386210 AATGCAACGGAAGTCACCTTGGATAAGTGTCTGCG 43.39
chr21 15235874 15445874 si:dkey-11o15.10 chr21 15386211 15386245 TGACCGTTAATGAGACCGGACACTTCACAATGAGA 42.07
chr21 15235874 15445874 si:dkey-11o15.10 chr21 15386364 15386404 ACAAAAGGCAATGTTTAGAAACAAACTTATTACCGGTGCCA 42.07
chr21 15235874 15445874 si:dkey-11o15.10 chr21 15386456 15386495 TAATGGACACATTACTACAATAAAATGCACCTGGCTCCCT 42.02
chr21 15235874 15445874 si:dkey-11o15.10 chr21 15386578 15386618 ACATGGTACACACACGTAAACTTATAATGCATAACCACCGA 42.01
chr21 15235874 15445874 si:dkey-11o15.10 chr21 15386619 15386656 TAAAAGCAATTTTCCACATCGTTGGTTGGTGATCAGGG 42.34
chr21 15235874 15445874 si:dkey-11o15.10 chr21 15386709 15386749 TTCATAGAGTATCTTTGGGAATGACAATCTCTGCACTGCAC 42.09
chr21 15235874 15445874 si:dkey-11o15.10 chr21 15388324 15388364 ATGACAAGTTAGACAAAGGTAAGCCAAAGCTAGACAAAGCT 42.17
chr21 15235874 15445874 si:dkey-11o15.10 chr21 15388602 15388641 ACTATCTTGAAGATGGCCAGATCCATATAGCACTACCACT 42.04
chr21 15235874 15445874 si:dkey-11o15.10 chr21 15388694 15388732 ATAAGCCAGATCCAGATGCTAAGCTCTAATTGTGCACTT 42.07
chr21 15235874 15445874 si:dkey-11o15.10 chr21 15388778 15388818 TCATGCGTCTCATTCCTCAGTCTTTATAGAGCCACATAAGT 42.35
chr21 15235874 15445874 si:dkey-11o15.10 chr21 15388819 15388853 CATGATCTTACAGACCCTAATGCCCGCCCTCCTGT 44.96
chr21 15235874 15445874 si:dkey-11o15.10 chr21 15388909 15388949 TCCCAAACAATTGTCCCATTCATCTTTTGGGTTTTATTGGG 42.28
chr21 15235874 15445874 si:dkey-11o15.10 chr21 15388952 15388992 ACTAAGGGAATGTTTATGAGACAGACATAGCCTGGAGAACA 42.25
chr21 15235874 15445874 si:dkey-11o15.10 chr21 15389463 15389501 AAGTGGGCTTATTCAGTAGTTAACCAGGAACCACATTGT 42.12
chr21 15235874 15445874 si:dkey-11o15.10 chr21 15391139 15391179 TCAAATGATGACAACTAGTCTTCTGTAGCAAGTAGAGCGGG 42.77
chr21 15235874 15445874 si:dkey-11o15.10 chr21 15391180 15391214 GCCAAGAGCCATGGGACTGGTTCTAAGCCAGTAAC 44.51
chr21 15235874 15445874 si:dkey-11o15.10 chr21 15391882 15391922 TGTAAATCTTGTTTGAAACATCAGGACCTGATTGGGATGGA 42.16
chr21 15235874 15445874 si:dkey-11o15.10 chr21 15391923 15391963 CAGCTATTCCCCTTCTACGTGAGAAGACATGCTAAATAAGC 42.09
chr21 15235874 15445874 si:dkey-11o15.10 chr21 15391986 15392026 TCACATCTGACTTTCTGACCCTTGAAGTCTGATATGCTTGG 43.00
chr21 15235874 15445874 si:dkey-11o15.10 chr21 15392028 15392068 AATAATGTGCTACCTTGAAGTGCGGTTGATTACAGAACTCT 42.04
chr21 15235874 15445874 si:dkey-11o15.10 chr21 15392103 15392143 TGTCTGTGTGGAAAATAAGATAGCAGTGCAATGAAGTGTCT 42.15
chr21 15235874 15445874 si:dkey-11o15.10 chr21 15392168 15392208 TTACCTCCTCCAATTATAATAGCAAACCTGTCTGAGAGGCA 42.32
chr21 15235874 15445874 si:dkey-11o15.10 chr21 15392209 15392243 CCTGATTCTGTATTCAGCGGAGGACGCTGGCCATA 45.12
chr21 15235874 15445874 si:dkey-11o15.10 chr21 15399574 15399614 TGCTAGTGCACTGATCTAGCACTCAAGAGAACATGTATTCT 42.42
chr21 15235874 15445874 si:dkey-11o15.10 chr21 15399697 15399736 AAAATCACACACGAAAATGGTTTCTACCCACAGGCTATCT 42.44
chr21 15235874 15445874 si:dkey-11o15.10 chr21 15399737 15399772 GGCCGCTTTACCAGGCTCTCAATCTATAATCCTTGT 42.45
chr21 15235874 15445874 si:dkey-11o15.10 chr21 15399777 15399817 CATCTTTCACACGCTGTGTCAGTACAATCATTATTTCGTGC 42.18
chr21 15235874 15445874 si:dkey-11o15.10 chr21 15399818 15399855 CTTGCTGTGCAGCAGATCCCCTTTGTATGTATACATCA 42.53
chr21 15235874 15445874 si:dkey-11o15.10 chr21 15400080 15400120 AACGAACCATTAAATCGTAACATGGTGAAGAACACTGACCA 42.36
chr21 15235874 15445874 si:dkey-11o15.10 chr21 15400144 15400184 TTTCACTTTAAATAATACCAGCGAGACAACAAGGCCTCTGA 42.03
chr21 15235874 15445874 si:dkey-11o15.10 chr21 15400905 15400944 CTGAGGCATTTCCTGTAGGATACTTTGGCCTATTTTGACT 42.13
chr21 15235874 15445874 si:dkey-11o15.10 chr21 15407480 15407520 ACACAAAAGAAGACTGAACGGAAGTTTGTTTATTTGCACCA 42.05
chr21 15235874 15445874 si:dkey-11o15.10 chr21 15407637 15407677 ATGTCCACATCTCTCACAGCATTACACAAGACCAATATGTC 42.09
chr21 15235874 15445874 si:dkey-11o15.10 chr21 15407678 15407716 AGCAACTTGCTTAAGCCTCCATTTCTAATCAGTTCTGCA 42.68
chr21 15235874 15445874 si:dkey-11o15.10 chr21 15407808 15407847 AACGACCTCATAAATCAGAGCAACCATATACATGACCTGC 42.21
chr21 15235874 15445874 si:dkey-11o15.10 chr21 15407848 15407882 CATGCGAGCGGGAACTCTACTCATGCCCAGAGATA 44.77
[truncated: 594,519 more chars]
