# Supplementary material for: Deep-learning microscopy image reconstruction with quality control reveals second-scale rearrangements in RNA polymerase II clusters
Source: PNAS Nexus. 2022 May 23;1(3):pgac065. doi: 10.1093/pnasnexus/pgac065 (PMC9896941; doi:10.1093/pnasnexus/pgac065)
Supplement: pgac065_Supplemental_Files [file pgac065_supplemental_files.zip › PNASNEXUS-PNASNEXUS-2022-00064-T-s01/SupportingData/Oligopaint_GeneSelection_ProbeDesign_Scripts/scripts_HamidehMS/oligopaints/Universal.txt]

UniMainNum	UniMainSequence	OrigUniMainNum	OrigUniMainSequence	UniBackiNum	UniBackRCSequence
73	CGGCTGCCGCTAAGAGTCTC	1	CCGACGCATCTTCGTGCTGG	2	GAGCAGCATACGCCCAAGGC
