# Supplementary material for: Deep-learning microscopy image reconstruction with quality control reveals second-scale rearrangements in RNA polymerase II clusters
Source: PNAS Nexus. 2022 May 23;1(3):pgac065. doi: 10.1093/pnasnexus/pgac065 (PMC9896941; doi:10.1093/pnasnexus/pgac065)
Supplement: pgac065_Supplemental_Files [file pgac065_supplemental_files.zip › PNASNEXUS-PNASNEXUS-2022-00064-T-s01/SupportingData/OligopaintsToOrder_Oct2020.txt]

vamp2_1	CGGCTGCCGCTAAGAGTCTCGTCTGCCACCCTTCGCATGGCCGACGCATCTTCGTGCTGGAAGCAATATTTGTAAAACACTTTTCGCCACAATGTCGGACAGCCTTGGGCGTATGCTGCT
vamp2_2	CGGCTGCCGCTAAGAGTCTCGTCTGCCACCCTTCGCATGGCCGACGCATCTTCGTGCTGGGGAGCATGTCTATTAGCTGTTTTAGCTATCATAAAGGGGCGGCCTTGGGCGTATGCTGCT
vamp2_3	CGGCTGCCGCTAAGAGTCTCGTCTGCCACCCTTCGCATGGCCGACGCATCTTCGTGCTGGACAGGCATGTTTGTTTTGGGAAAATTCGCTTAGTGTAACTGCCTTGGGCGTATGCTGCT
vamp2_4	CGGCTGCCGCTAAGAGTCTCGTCTGCCACCCTTCGCATGGCCGACGCATCTTCGTGCTGGAAAAGTAGCATTATCACCCTTGGTGTAAACGGGCCGCCTTGGGCGTATGCTGCT
vamp2_5	CGGCTGCCGCTAAGAGTCTCGTCTGCCACCCTTCGCATGGCCGACGCATCTTCGTGCTGGGTCCGTGATGCTTCTCTTTTCCGAGACATGCGTATGCCTTGGGCGTATGCTGCT
vamp2_6	CGGCTGCCGCTAAGAGTCTCGTCTGCCACCCTTCGCATGGCCGACGCATCTTCGTGCTGGTGTAAATCTTTCTGTTGTGCTGATGTGGTGAGGCTTTTAGGGCCTTGGGCGTATGCTGCT
vamp2_7	CGGCTGCCGCTAAGAGTCTCGTCTGCCACCCTTCGCATGGCCGACGCATCTTCGTGCTGGATTGACGAATTTCAGATTATTGAGGAGATGCGTTTCAGCGAGCCTTGGGCGTATGCTGCT
vamp2_8	CGGCTGCCGCTAAGAGTCTCGTCTGCCACCCTTCGCATGGCCGACGCATCTTCGTGCTGGTACCTCTCGGAGTGTGTTTTCAGGTTCATTGCCATGCCTTGGGCGTATGCTGCT
vamp2_9	CGGCTGCCGCTAAGAGTCTCGTCTGCCACCCTTCGCATGGCCGACGCATCTTCGTGCTGGAATTCACTAGTGTGCACGTGTGTAAGTTATTTCTGGAGTGTGCCTTGGGCGTATGCTGCT
vamp2_10	CGGCTGCCGCTAAGAGTCTCGTCTGCCACCCTTCGCATGGCCGACGCATCTTCGTGCTGGTGTACTACAGGAAGTTTACATCGATAGCAAGAGGAGTGTGTGCCTTGGGCGTATGCTGCT
vamp2_11	CGGCTGCCGCTAAGAGTCTCGTCTGCCACCCTTCGCATGGCCGACGCATCTTCGTGCTGGTTATATCTGCTTCTGCTAAGTTCGTGTAAGCGTGTTTCTGGGCCTTGGGCGTATGCTGCT
vamp2_12	CGGCTGCCGCTAAGAGTCTCGTCTGCCACCCTTCGCATGGCCGACGCATCTTCGTGCTGGAGTCTTTATGTGCAAGGTATTTCTGGATTGTGTGTGGAAGTGCCTTGGGCGTATGCTGCT
vamp2_13	CGGCTGCCGCTAAGAGTCTCGTCTGCCACCCTTCGCATGGCCGACGCATCTTCGTGCTGGGTGTAAGGTTACATCGATACCAAGAGAAGTGTGTTTCAGGCGCCTTGGGCGTATGCTGCT
vamp2_14	CGGCTGCCGCTAAGAGTCTCGTCTGCCACCCTTCGCATGGCCGACGCATCTTCGTGCTGGAGCTTCTGAGTGTTTACGTGGAAGTTATTTGTGGATTGTGAGCCTTGGGCGTATGCTGCT
vamp2_15	CGGCTGCCGCTAAGAGTCTCGTCTGCCACCCTTCGCATGGCCGACGCATCTTCGTGCTGGAGTGTATTAGAGGAAGGTTACAGATGGTCAGTCTCCTGTCTGCCTTGGGCGTATGCTGCT
vamp2_16	CGGCTGCCGCTAAGAGTCTCGTCTGCCACCCTTCGCATGGCCGACGCATCTTCGTGCTGGGTCTGTGGGCTGGAAGTGAGGCTCGTAGAGGTCATGCCTTGGGCGTATGCTGCT
vamp2_17	CGGCTGCCGCTAAGAGTCTCGTCTGCCACCCTTCGCATGGCCGACGCATCTTCGTGCTGGGGGACAGGACTAATGTTTCGGTGACACCTCGGCTCGCCTTGGGCGTATGCTGCT
vamp2_18	CGGCTGCCGCTAAGAGTCTCGTCTGCCACCCTTCGCATGGCCGACGCATCTTCGTGCTGGTCTCTCAGGACTTTACTGCGGAAATCCTGGCTCCAGCCTTGGGCGTATGCTGCT
vamp2_19	CGGCTGCCGCTAAGAGTCTCGTCTGCCACCCTTCGCATGGCCGACGCATCTTCGTGCTGGAGGCCAGGAAGGCAGGTTTTCCTCTTTTATGACTCGCCTTGGGCGTATGCTGCT
vamp2_20	CGGCTGCCGCTAAGAGTCTCGTCTGCCACCCTTCGCATGGCCGACGCATCTTCGTGCTGGTTTTCACCGTCCCTCTGCACTTAACGCTTATGTTCCGCCTTGGGCGTATGCTGCT
vamp2_21	CGGCTGCCGCTAAGAGTCTCGTCTGCCACCCTTCGCATGGCCGACGCATCTTCGTGCTGGACCAGCAGCCCTTTATCTGTGGCTGCTGATAACCCGCCTTGGGCGTATGCTGCT
vamp2_22	CGGCTGCCGCTAAGAGTCTCGTCTGCCACCCTTCGCATGGCCGACGCATCTTCGTGCTGGATGTTGTTTTGTTGACTCTATCACAGTCGTTCACAACTGGCGCCTTGGGCGTATGCTGCT
vamp2_23	CGGCTGCCGCTAAGAGTCTCGTCTGCCACCCTTCGCATGGCCGACGCATCTTCGTGCTGGAATACTGCCATACAGACCCAGCTACTTTAACTCACTCTGAGCCTTGGGCGTATGCTGCT
vamp2_24	CGGCTGCCGCTAAGAGTCTCGTCTGCCACCCTTCGCATGGCCGACGCATCTTCGTGCTGGGCCCTGATGTCTTCCGATATCTCCCTTACAAACACAGCCTTGGGCGTATGCTGCT
vamp2_25	CGGCTGCCGCTAAGAGTCTCGTCTGCCACCCTTCGCATGGCCGACGCATCTTCGTGCTGGCATCGACAACCCCGATGAGCCAAAACCTTCAGAAAGCCTTGGGCGTATGCTGCT
vamp2_26	CGGCTGCCGCTAAGAGTCTCGTCTGCCACCCTTCGCATGGCCGACGCATCTTCGTGCTGGAAACCAGACCTCGACTCCCTGCTGAACTTAAGGTGGCCTTGGGCGTATGCTGCT
vamp2_27	CGGCTGCCGCTAAGAGTCTCGTCTGCCACCCTTCGCATGGCCGACGCATCTTCGTGCTGGAGCTGGAAACACAAACGAACAAGTTTAACAGAGCCCGCCTTGGGCGTATGCTGCT
vamp2_28	CGGCTGCCGCTAAGAGTCTCGTCTGCCACCCTTCGCATGGCCGACGCATCTTCGTGCTGGTATTTGTTAACTTCTCTTTCTGTGCCACAGGGACTTTGACAGCCTTGGGCGTATGCTGCT
vamp2_29	CGGCTGCCGCTAAGAGTCTCGTCTGCCACCCTTCGCATGGCCGACGCATCTTCGTGCTGGTTGTTTGAGTTCTTCTGTTGCGTTTGAGACATCTGATCTGAGCCTTGGGCGTATGCTGCT
vamp2_30	CGGCTGCCGCTAAGAGTCTCGTCTGCCACCCTTCGCATGGCCGACGCATCTTCGTGCTGGGACCTGAGGCTCTGACTCTTTTCTCAAAGTGTGATGAGCCTTGGGCGTATGCTGCT
vamp2_31	CGGCTGCCGCTAAGAGTCTCGTCTGCCACCCTTCGCATGGCCGACGCATCTTCGTGCTGGACATACTGTGGAGTGTGTAACTCTAAAGTCAGTGCAAGTCAGCCTTGGGCGTATGCTGCT
vamp2_32	CGGCTGCCGCTAAGAGTCTCGTCTGCCACCCTTCGCATGGCCGACGCATCTTCGTGCTGGCCCCAGCAAACCCAACACCCCACATTTCTGAAGGGGCCTTGGGCGTATGCTGCT
vamp2_33	CGGCTGCCGCTAAGAGTCTCGTCTGCCACCCTTCGCATGGCCGACGCATCTTCGTGCTGGGGGAGGCCAGGAGGAGAAGTGGGAGTGGAGAGATAGCCTTGGGCGTATGCTGCT
vamp2_34	CGGCTGCCGCTAAGAGTCTCGTCTGCCACCCTTCGCATGGCCGACGCATCTTCGTGCTGGCGAGTGAGTTACTGAGGCAGGACATCTTCGTCAAAGCCTTGGGCGTATGCTGCT
vamp2_35	CGGCTGCCGCTAAGAGTCTCGTCTGCCACCCTTCGCATGGCCGACGCATCTTCGTGCTGGAGAAGGAAAGAGTAGAGCAGGAAAGAAGGAAGAGAACGAGCCTTGGGCGTATGCTGCT
vamp2_36	CGGCTGCCGCTAAGAGTCTCGTCTGCCACCCTTCGCATGGCCGACGCATCTTCGTGCTGGGCTGACATAGAAGACTGACGCTCATTGAGCTCACAGCCTTGGGCGTATGCTGCT
vamp2_37	CGGCTGCCGCTAAGAGTCTCGTCTGCCACCCTTCGCATGGCCGACGCATCTTCGTGCTGGGAGCCTGAGGAGATACTACAGGTGGACCTGAAAACGCCTTGGGCGTATGCTGCT
vamp2_38	CGGCTGCCGCTAAGAGTCTCGTCTGCCACCCTTCGCATGGCCGACGCATCTTCGTGCTGGACTGTAGAGTAAAGCTATCATCTGCCAGTCTGAGGAATCTGGCCTTGGGCGTATGCTGCT
vamp2_39	CGGCTGCCGCTAAGAGTCTCGTCTGCCACCCTTCGCATGGCCGACGCATCTTCGTGCTGGAGTTGAGCTCATTTCCTGTTTTGTTTTCTGGCATGTACTGGCCTTGGGCGTATGCTGCT
vamp2_40	CGGCTGCCGCTAAGAGTCTCGTCTGCCACCCTTCGCATGGCCGACGCATCTTCGTGCTGGTTAATTCCCTATAGACTGTCCAACTCCTGTCAAATTCCCCTGCCTTGGGCGTATGCTGCT
vamp2_41	CGGCTGCCGCTAAGAGTCTCGTCTGCCACCCTTCGCATGGCCGACGCATCTTCGTGCTGGTGTTTGCCATCACTTTGGACTATGACTGTGTAATTGTAGGTGCCTTGGGCGTATGCTGCT
vamp2_42	CGGCTGCCGCTAAGAGTCTCGTCTGCCACCCTTCGCATGGCCGACGCATCTTCGTGCTGGAAGCTAAATGAGAAATCATTCCATGCCAAATACAACAGCCCGCCTTGGGCGTATGCTGCT
vamp2_43	CGGCTGCCGCTAAGAGTCTCGTCTGCCACCCTTCGCATGGCCGACGCATCTTCGTGCTGGTTATTGTCATTATTAAACAAACCCTTGAGTGGTCCAGGCCAGCCTTGGGCGTATGCTGCT
vamp2_44	CGGCTGCCGCTAAGAGTCTCGTCTGCCACCCTTCGCATGGCCGACGCATCTTCGTGCTGGTGTTAAATTGCTTCAGTAAGAGTTGAAAAGGTGCTTGTGGGGCCTTGGGCGTATGCTGCT
vamp2_45	CGGCTGCCGCTAAGAGTCTCGTCTGCCACCCTTCGCATGGCCGACGCATCTTCGTGCTGGAAAATTGGACCATCTCCAAATAAACAAGGTTACACGGAGGAGCCTTGGGCGTATGCTGCT
vamp2_46	CGGCTGCCGCTAAGAGTCTCGTCTGCCACCCTTCGCATGGCCGACGCATCTTCGTGCTGGCCAATTCCTAGAAAGAATTAGCAAGTGACCTCCGAGTCCGCCTTGGGCGTATGCTGCT
vamp2_47	CGGCTGCCGCTAAGAGTCTCGTCTGCCACCCTTCGCATGGCCGACGCATCTTCGTGCTGGTTGCTCTTTTGGGGTTCCTCTGTTTTATAGTATATGTGGCCGCCTTGGGCGTATGCTGCT
vamp2_48	CGGCTGCCGCTAAGAGTCTCGTCTGCCACCCTTCGCATGGCCGACGCATCTTCGTGCTGGGTCAGCGTTCAGGGTTTCCTGATGAGCCGTTCCACGCCTTGGGCGTATGCTGCT
vamp2_49	CGGCTGCCGCTAAGAGTCTCGTCTGCCACCCTTCGCATGGCCGACGCATCTTCGTGCTGGCATCCTGGAGATCAGGGTGGGTCAGCGGCTACATTGCCTTGGGCGTATGCTGCT
vamp2_50	CGGCTGCCGCTAAGAGTCTCGTCTGCCACCCTTCGCATGGCCGACGCATCTTCGTGCTGGCCTCAGCTTCACTGTTGGTTATCACAATTTATTTGCTCTGCGCCTTGGGCGTATGCTGCT
vamp2_51	CGGCTGCCGCTAAGAGTCTCGTCTGCCACCCTTCGCATGGCCGACGCATCTTCGTGCTGGTCATTGGGAAAACTTGTCAACTTTGGAAACTTTGCCAAACCGCCTTGGGCGTATGCTGCT
vamp2_52	CGGCTGCCGCTAAGAGTCTCGTCTGCCACCCTTCGCATGGCCGACGCATCTTCGTGCTGGTGTCTAGGTTATATAGGTTACACACAGCCCAATGCATGACTGCCTTGGGCGTATGCTGCT
vamp2_53	CGGCTGCCGCTAAGAGTCTCGTCTGCCACCCTTCGCATGGCCGACGCATCTTCGTGCTGGAAAACTGGCCCTTCACATACCAGACTGATGAACGGGCCTTGGGCGTATGCTGCT
vamp2_54	CGGCTGCCGCTAAGAGTCTCGTCTGCCACCCTTCGCATGGCCGACGCATCTTCGTGCTGGCAAGATGAGTCTTCCACGAAACGGTACTTTGGAGAAGCGCCTTGGGCGTATGCTGCT
vamp2_55	CGGCTGCCGCTAAGAGTCTCGTCTGCCACCCTTCGCATGGCCGACGCATCTTCGTGCTGGCCTCCACCACACAGGCTCCATCTCCTCCAGTACTCGCCTTGGGCGTATGCTGCT
vamp2_56	CGGCTGCCGCTAAGAGTCTCGTCTGCCACCCTTCGCATGGCCGACGCATCTTCGTGCTGGGTCGTGGTTCCTCCTCCGTACTCAGTAGCAGGCAGGCCTTGGGCGTATGCTGCT
vamp2_57	CGGCTGCCGCTAAGAGTCTCGTCTGCCACCCTTCGCATGGCCGACGCATCTTCGTGCTGGGGCCTGTTCTGTTCTGGTCACCGCGCAGAATCTGATGCCTTGGGCGTATGCTGCT
vamp2_58	CGGCTGCCGCTAAGAGTCTCGTCTGCCACCCTTCGCATGGCCGACGCATCTTCGTGCTGGCCGCGCTCAATGTCGGTTTGGCGGGATTCATCTTTGCCTTGGGCGTATGCTGCT
vamp2_59	CGGCTGCCGCTAAGAGTCTCGTCTGCCACCCTTCGCATGGCCGACGCATCTTCGTGCTGGCCTCATCCTCCTGCCATCGCTCGTCATGGTCGTTTGCCTTGGGCGTATGCTGCT
vamp2_60	CGGCTGCCGCTAAGAGTCTCGTCTGCCACCCTTCGCATGGCCGACGCATCTTCGTGCTGGTTGGCTTCCTCTGCCATTCAACGGTATGTGTGGAGGCCTTGGGCGTATGCTGCT
vamp2_61	CGGCTGCCGCTAAGAGTCTCGTCTGCCACCCTTCGCATGGCCGACGCATCTTCGTGCTGGAGGTCATCAAATGTCTAGCCTACAGTAACATTACCCAATGCGCCTTGGGCGTATGCTGCT
vamp2_62	CGGCTGCCGCTAAGAGTCTCGTCTGCCACCCTTCGCATGGCCGACGCATCTTCGTGCTGGAATGTGTATTGCATATTTGACACTTGAGACCACATTTGCCGGCCTTGGGCGTATGCTGCT
vamp2_63	CGGCTGCCGCTAAGAGTCTCGTCTGCCACCCTTCGCATGGCCGACGCATCTTCGTGCTGGATATGGCAGTATTGTCCAAGTATCCATGCACTGATGACAAGCCTTGGGCGTATGCTGCT
vamp2_64	CGGCTGCCGCTAAGAGTCTCGTCTGCCACCCTTCGCATGGCCGACGCATCTTCGTGCTGGAATTTAAAACACCTGGATGAGCAAAGGAATCTCTCTCTCGCGCCTTGGGCGTATGCTGCT
vamp2_65	CGGCTGCCGCTAAGAGTCTCGTCTGCCACCCTTCGCATGGCCGACGCATCTTCGTGCTGGTATCATTTCACTGTGATCAGTTAACCGTCTCCAACTGAGGCGCCTTGGGCGTATGCTGCT
vamp2_66	CGGCTGCCGCTAAGAGTCTCGTCTGCCACCCTTCGCATGGCCGACGCATCTTCGTGCTGGGACTCCGTCAACTCCCACTGCTTCACCATATGTGAGCCTTGGGCGTATGCTGCT
vamp2_67	CGGCTGCCGCTAAGAGTCTCGTCTGCCACCCTTCGCATGGCCGACGCATCTTCGTGCTGGAGAGGTCAATGTAAACATGATCCCACAATAGATGACATGCCGCCTTGGGCGTATGCTGCT
vamp2_68	CGGCTGCCGCTAAGAGTCTCGTCTGCCACCCTTCGCATGGCCGACGCATCTTCGTGCTGGTTTTACTTTGCCAAATTCCAGTCCTCTTCCTGCTTCTGCGCCTTGGGCGTATGCTGCT
vamp2_69	CGGCTGCCGCTAAGAGTCTCGTCTGCCACCCTTCGCATGGCCGACGCATCTTCGTGCTGGATCTTGCTAAATGATTCTCTCACTCTTCCCCTCTGTGTTCCGCCTTGGGCGTATGCTGCT
vamp2_70	CGGCTGCCGCTAAGAGTCTCGTCTGCCACCCTTCGCATGGCCGACGCATCTTCGTGCTGGACAGGTTCAGCGTCACGGTACTTCCCTTTACTGTTGCCTTGGGCGTATGCTGCT
vamp2_71	CGGCTGCCGCTAAGAGTCTCGTCTGCCACCCTTCGCATGGCCGACGCATCTTCGTGCTGGGCTCCTGGTTCTGGCTCTGGCTGCTTACTGCAGAAGCCTTGGGCGTATGCTGCT
vamp2_72	CGGCTGCCGCTAAGAGTCTCGTCTGCCACCCTTCGCATGGCCGACGCATCTTCGTGCTGGCACGCCATCTTCAGTTGGGCCTGTGCTTCATCCCATAGCCTTGGGCGTATGCTGCT
vamp2_73	CGGCTGCCGCTAAGAGTCTCGTCTGCCACCCTTCGCATGGCCGACGCATCTTCGTGCTGGGGAAGGGCAGCGTGTGGGTTTGAGCAGACTGAAAAGCCTTGGGCGTATGCTGCT
vamp2_74	CGGCTGCCGCTAAGAGTCTCGTCTGCCACCCTTCGCATGGCCGACGCATCTTCGTGCTGGACAAATAAAGCTAGCCGATCAAGCCGATATCCATCAATCAGCCTTGGGCGTATGCTGCT
vamp2_75	CGGCTGCCGCTAAGAGTCTCGTCTGCCACCCTTCGCATGGCCGACGCATCTTCGTGCTGGACTTTCATGAGCAACAGGTAGCATCTGACAAAATCATAGCAGCCTTGGGCGTATGCTGCT
vamp2_76	CGGCTGCCGCTAAGAGTCTCGTCTGCCACCCTTCGCATGGCCGACGCATCTTCGTGCTGGATGTGACACATTAAGTCAAAATATTGATGCCCACCCACTCCGCCTTGGGCGTATGCTGCT
vamp2_77	CGGCTGCCGCTAAGAGTCTCGTCTGCCACCCTTCGCATGGCCGACGCATCTTCGTGCTGGAATCTCATTTCATAAGCAGTTTTCTGAGAGCGACTTGCACCGCCTTGGGCGTATGCTGCT
vamp2_78	CGGCTGCCGCTAAGAGTCTCGTCTGCCACCCTTCGCATGGCCGACGCATCTTCGTGCTGGAGGAACCCCAAACATGCAGAACTTGACTGTTATTCTCTGCCTTGGGCGTATGCTGCT
vamp2_79	CGGCTGCCGCTAAGAGTCTCGTCTGCCACCCTTCGCATGGCCGACGCATCTTCGTGCTGGTGGCTCAAAACAGGTGCTGATCTATTGTTCGATCATAAACTGCCTTGGGCGTATGCTGCT
vamp2_80	CGGCTGCCGCTAAGAGTCTCGTCTGCCACCCTTCGCATGGCCGACGCATCTTCGTGCTGGCGCGCCAAATTGTTGTTTTCTGATTGGCTATTAAACAGTTCGCCTTGGGCGTATGCTGCT
vamp2_81	CGGCTGCCGCTAAGAGTCTCGTCTGCCACCCTTCGCATGGCCGACGCATCTTCGTGCTGGTAATAACTCGCAGCAAACTGTCAGCAATGTATCTCTGTACCGCCTTGGGCGTATGCTGCT
vamp2_82	CGGCTGCCGCTAAGAGTCTCGTCTGCCACCCTTCGCATGGCCGACGCATCTTCGTGCTGGTTTGCAAAGACAAAGAAAACAGATTTGCTAAGCGACTGTCTGCCTTGGGCGTATGCTGCT
vamp2_83	CGGCTGCCGCTAAGAGTCTCGTCTGCCACCCTTCGCATGGCCGACGCATCTTCGTGCTGGAAAATGTTCTCAGCCACTTTTGAGGTCAAGAGCTTTTGTGCCTTGGGCGTATGCTGCT
vamp2_84	CGGCTGCCGCTAAGAGTCTCGTCTGCCACCCTTCGCATGGCCGACGCATCTTCGTGCTGGTGTGGCTTGCAGGATTAGTTATTTAAAGCCTCAGCCGGCCTTGGGCGTATGCTGCT
vamp2_85	CGGCTGCCGCTAAGAGTCTCGTCTGCCACCCTTCGCATGGCCGACGCATCTTCGTGCTGGGAAATTTCCCATGGCGTTCCGCGCACGCTCAATCAAAGCCTTGGGCGTATGCTGCT
vamp2_86	CGGCTGCCGCTAAGAGTCTCGTCTGCCACCCTTCGCATGGCCGACGCATCTTCGTGCTGGGCTTTAATACGCAACCGAGGTAACGGAACAGAGGGGCCTTGGGCGTATGCTGCT
vamp2_87	CGGCTGCCGCTAAGAGTCTCGTCTGCCACCCTTCGCATGGCCGACGCATCTTCGTGCTGGCCTGCACGCTGTCAACACGATCTACACCACGACCAGCCTTGGGCGTATGCTGCT
vamp2_88	CGGCTGCCGCTAAGAGTCTCGTCTGCCACCCTTCGCATGGCCGACGCATCTTCGTGCTGGACGCAAGCATCTCATGGAGCCAGAGTTTCAGACGGGCCTTGGGCGTATGCTGCT
vamp2_89	CGGCTGCCGCTAAGAGTCTCGTCTGCCACCCTTCGCATGGCCGACGCATCTTCGTGCTGGAGCAGATCCTGCAGACCACTGGATAAAACGTGCGCGCCTTGGGCGTATGCTGCT
vamp2_90	CGGCTGCCGCTAAGAGTCTCGTCTGCCACCCTTCGCATGGCCGACGCATCTTCGTGCTGGGTCATGTTTAATGGATAGCTAATGTGTGACTGACGTAGGCAGCCTTGGGCGTATGCTGCT
vamp2_91	CGGCTGCCGCTAAGAGTCTCGTCTGCCACCCTTCGCATGGCCGACGCATCTTCGTGCTGGGCTTGAGACTTGATTTCCTGACGTGCACTGTAAAGTCGCCTTGGGCGTATGCTGCT
vamp2_92	CGGCTGCCGCTAAGAGTCTCGTCTGCCACCCTTCGCATGGCCGACGCATCTTCGTGCTGGTAATAATTTTGAAAGCCTTAAGCCATGTTTTCGCGGTGTGCGCCTTGGGCGTATGCTGCT
vamp2_93	CGGCTGCCGCTAAGAGTCTCGTCTGCCACCCTTCGCATGGCCGACGCATCTTCGTGCTGGATGTGTGTTTGTTGCTCTGGTTTGATTTTCTTCAATGAGGGGCCTTGGGCGTATGCTGCT
vamp2_94	CGGCTGCCGCTAAGAGTCTCGTCTGCCACCCTTCGCATGGCCGACGCATCTTCGTGCTGGTGTAAGATACTTTTCATAGAACGGCAAAGCCTCTTTCTCCGGCCTTGGGCGTATGCTGCT
vamp2_95	CGGCTGCCGCTAAGAGTCTCGTCTGCCACCCTTCGCATGGCCGACGCATCTTCGTGCTGGGCATCTAAAGGCTCCAGGTCCGGTACTCATTTAAGGGCCTTGGGCGTATGCTGCT
vamp2_96	CGGCTGCCGCTAAGAGTCTCGTCTGCCACCCTTCGCATGGCCGACGCATCTTCGTGCTGGGGCTTTTGCATTAGCGGACTCATTATAAACACTGGACTCTGCCTTGGGCGTATGCTGCT
vamp2_97	CGGCTGCCGCTAAGAGTCTCGTCTGCCACCCTTCGCATGGCCGACGCATCTTCGTGCTGGAAAAGGATCTTGGCAAGAAATGCTCATGTCACGGACGCCTTGGGCGTATGCTGCT
vamp2_98	CGGCTGCCGCTAAGAGTCTCGTCTGCCACCCTTCGCATGGCCGACGCATCTTCGTGCTGGTAGTCTGCTCAATACAGGGTGGTTCTGTTCTTTGTTTATGCGCCTTGGGCGTATGCTGCT
vamp2_99	CGGCTGCCGCTAAGAGTCTCGTCTGCCACCCTTCGCATGGCCGACGCATCTTCGTGCTGGAAAACCGTTCCCTTCCTGTACTTCAGGTCCACATTGCCTTGGGCGTATGCTGCT
vamp2_100	CGGCTGCCGCTAAGAGTCTCGTCTGCCACCCTTCGCATGGCCGACGCATCTTCGTGCTGGAACACTGACTGATTGATACTGATTGTGGTGTCAGATCTGGTGCCTTGGGCGTATGCTGCT
vamp2_101	CGGCTGCCGCTAAGAGTCTCGTCTGCCACCCTTCGCATGGCCGACGCATCTTCGTGCTGGTGTTCTGGCTCGACTGTTTGTTCCAGCCCTCTGAAGCCTTGGGCGTATGCTGCT
vamp2_102	CGGCTGCCGCTAAGAGTCTCGTCTGCCACCCTTCGCATGGCCGACGCATCTTCGTGCTGGATGGGTCACAGAGCACAACTGTGTGCCCCTCTAGAGCCTTGGGCGTATGCTGCT
vamp2_103	CGGCTGCCGCTAAGAGTCTCGTCTGCCACCCTTCGCATGGCCGACGCATCTTCGTGCTGGTGAATGAGCTCTTTGTTTCTACGAGCCATTAGAAATCTCGCGCCTTGGGCGTATGCTGCT
vamp2_104	CGGCTGCCGCTAAGAGTCTCGTCTGCCACCCTTCGCATGGCCGACGCATCTTCGTGCTGGACTTTCACCTCTCAGCTAATGTTCTGTTCCGGTCAGCCTTGGGCGTATGCTGCT
vamp2_105	CGGCTGCCGCTAAGAGTCTCGTCTGCCACCCTTCGCATGGCCGACGCATCTTCGTGCTGGTCTGACAAGTTTGTCAGTAGATCTTACACCGCATGTTCTCTGCCTTGGGCGTATGCTGCT
vamp2_106	CGGCTGCCGCTAAGAGTCTCGTCTGCCACCCTTCGCATGGCCGACGCATCTTCGTGCTGGCTCCAGATTGTTCTATTCGCTGAATCATGGGCAAGAAAGTGCCTTGGGCGTATGCTGCT
vamp2_107	CGGCTGCCGCTAAGAGTCTCGTCTGCCACCCTTCGCATGGCCGACGCATCTTCGTGCTGGCCTGCAGTGTTTTCCCTGGTATAAACGCTGTAAAGAGCGCCTTGGGCGTATGCTGCT
vamp2_108	CGGCTGCCGCTAAGAGTCTCGTCTGCCACCCTTCGCATGGCCGACGCATCTTCGTGCTGGGTAAAGGCAGGTTATGCCCTCCTCCGCCTGGTGAGGCCTTGGGCGTATGCTGCT
vamp2_109	CGGCTGCCGCTAAGAGTCTCGTCTGCCACCCTTCGCATGGCCGACGCATCTTCGTGCTGGAATTTCCTCTCCTATCATTCACAGTACCATCTGTCGAGGTGCCTTGGGCGTATGCTGCT
vamp2_110	CGGCTGCCGCTAAGAGTCTCGTCTGCCACCCTTCGCATGGCCGACGCATCTTCGTGCTGGGCCGCCTGTCTTTTCTCCAACAGTCTCCTGGGGTTGCCTTGGGCGTATGCTGCT
vamp2_111	CGGCTGCCGCTAAGAGTCTCGTCTGCCACCCTTCGCATGGCCGACGCATCTTCGTGCTGGACGATGGAGTGGAAAGCGTCACACATCCCGTCTATGCCTTGGGCGTATGCTGCT
vamp2_112	CGGCTGCCGCTAAGAGTCTCGTCTGCCACCCTTCGCATGGCCGACGCATCTTCGTGCTGGTTCTCCCATAAAGCACGAGTAGTTTATCGCCACCAGCCTTGGGCGTATGCTGCT
vamp2_113	CGGCTGCCGCTAAGAGTCTCGTCTGCCACCCTTCGCATGGCCGACGCATCTTCGTGCTGGGATGGATGGCAATATCATTGATGCCACCTGCTGACGCCTTGGGCGTATGCTGCT
vamp2_114	CGGCTGCCGCTAAGAGTCTCGTCTGCCACCCTTCGCATGGCCGACGCATCTTCGTGCTGGCTCTGGGCTCCTTTCCCAGAATCCTCCGCCTTGTAGCCTTGGGCGTATGCTGCT
vamp2_115	CGGCTGCCGCTAAGAGTCTCGTCTGCCACCCTTCGCATGGCCGACGCATCTTCGTGCTGGGACTCTAGAGTCTAGCAATCCTGAACAATAGTGTAGGAGCCGCCTTGGGCGTATGCTGCT
vamp2_116	CGGCTGCCGCTAAGAGTCTCGTCTGCCACCCTTCGCATGGCCGACGCATCTTCGTGCTGGTGTATTTAGTGAAGATGTCACAGTGTTTTCTGTCAGGTCCGGCCTTGGGCGTATGCTGCT
vamp2_117	CGGCTGCCGCTAAGAGTCTCGTCTGCCACCCTTCGCATGGCCGACGCATCTTCGTGCTGGATGTAGACAGAGTGATGAATGTCAGGGCTGGATTTTGTGCCTTGGGCGTATGCTGCT
vamp2_118	CGGCTGCCGCTAAGAGTCTCGTCTGCCACCCTTCGCATGGCCGACGCATCTTCGTGCTGGATTCGTTCAGAACCCAAAGAACCCATAAACTCTTGTCCTGCCTTGGGCGTATGCTGCT
vamp2_119	CGGCTGCCGCTAAGAGTCTCGTCTGCCACCCTTCGCATGGCCGACGCATCTTCGTGCTGGTGATAAAGAGCAGCAGTCCGCTCAAGACGTTTAAGGGCCTTGGGCGTATGCTGCT
vamp2_120	CGGCTGCCGCTAAGAGTCTCGTCTGCCACCCTTCGCATGGCCGACGCATCTTCGTGCTGGTCCACAAAAGGGACCAAAATCCTTGTCGAAACATTCAATGGCCTTGGGCGTATGCTGCT
vamp2_121	CGGCTGCCGCTAAGAGTCTCGTCTGCCACCCTTCGCATGGCCGACGCATCTTCGTGCTGGTTTGTAGTTGCACAAGAATAGCCTATGGTGAATCTCAACGAGCCTTGGGCGTATGCTGCT
vamp2_122	CGGCTGCCGCTAAGAGTCTCGTCTGCCACCCTTCGCATGGCCGACGCATCTTCGTGCTGGTTCGCTTTCAATGTCTGCTCAGTGTTTTAACGTTCTATCGGGCCTTGGGCGTATGCTGCT
vamp2_123	CGGCTGCCGCTAAGAGTCTCGTCTGCCACCCTTCGCATGGCCGACGCATCTTCGTGCTGGAAACTCGACCGACAAGGTGGATTTACACTGTACAATGTGCCTTGGGCGTATGCTGCT
vamp2_124	CGGCTGCCGCTAAGAGTCTCGTCTGCCACCCTTCGCATGGCCGACGCATCTTCGTGCTGGAATTGGCGCGTGTAAACATTAAGCCATTAGCCAGAGCCTTGGGCGTATGCTGCT
vamp2_125	CGGCTGCCGCTAAGAGTCTCGTCTGCCACCCTTCGCATGGCCGACGCATCTTCGTGCTGGTTTTCATCTGGGAGGACGCAGAGAGGACAGACAGGGCCTTGGGCGTATGCTGCT
vamp2_126	CGGCTGCCGCTAAGAGTCTCGTCTGCCACCCTTCGCATGGCCGACGCATCTTCGTGCTGGAAATTGCCTAGTTGCCAGACATGGGATGAGAATTAACTCAGCCTTGGGCGTATGCTGCT
vamp2_127	CGGCTGCCGCTAAGAGTCTCGTCTGCCACCCTTCGCATGGCCGACGCATCTTCGTGCTGGTAGGCCAGAGCTTATGACTGCAAACTTGCACGATGGCCTTGGGCGTATGCTGCT
vamp2_128	CGGCTGCCGCTAAGAGTCTCGTCTGCCACCCTTCGCATGGCCGACGCATCTTCGTGCTGGTAGGTAGAAATATTTGGCCACTAGATGACGCTATGAAGCCAGCCTTGGGCGTATGCTGCT
vamp2_129	CGGCTGCCGCTAAGAGTCTCGTCTGCCACCCTTCGCATGGCCGACGCATCTTCGTGCTGGTCCTATTGGAGATATTTTGACAAGGGATAAGGCTGATGCCAGCCTTGGGCGTATGCTGCT
vamp2_130	CGGCTGCCGCTAAGAGTCTCGTCTGCCACCCTTCGCATGGCCGACGCATCTTCGTGCTGGTTTACACACTGTCCAGAGTAAACTACAGAACATGACGCTCTGCCTTGGGCGTATGCTGCT
vamp2_131	CGGCTGCCGCTAAGAGTCTCGTCTGCCACCCTTCGCATGGCCGACGCATCTTCGTGCTGGAATCAAATCAGTCCAGAAAAGTTTTGCATGACTTCCTGAGCGCCTTGGGCGTATGCTGCT
vamp2_132	CGGCTGCCGCTAAGAGTCTCGTCTGCCACCCTTCGCATGGCCGACGCATCTTCGTGCTGGTCACTGTCCATAGCCATTGCTTTCATCTAGTGTCTTTTCTCGCCTTGGGCGTATGCTGCT
vamp2_133	CGGCTGCCGCTAAGAGTCTCGTCTGCCACCCTTCGCATGGCCGACGCATCTTCGTGCTGGCACATGTTGCTCACGTTTACATGGATATATGAGGGAGCAGCCTTGGGCGTATGCTGCT
vamp2_134	CGGCTGCCGCTAAGAGTCTCGTCTGCCACCCTTCGCATGGCCGACGCATCTTCGTGCTGGGATCAGCATGGCTGGTTGTTGATGTTGGTCAGCATGCCTTGGGCGTATGCTGCT
vamp2_135	CGGCTGCCGCTAAGAGTCTCGTCTGCCACCCTTCGCATGGCCGACGCATCTTCGTGCTGGTTTGTGATGTGGGGCTTTGTAAAGAGCTGTGAAAGTGGCCTTGGGCGTATGCTGCT
vamp2_136	CGGCTGCCGCTAAGAGTCTCGTCTGCCACCCTTCGCATGGCCGACGCATCTTCGTGCTGGCCAGGATTGAGAACACCACGGCCTTCATCGTCCACGCCTTGGGCGTATGCTGCT
vamp2_137	CGGCTGCCGCTAAGAGTCTCGTCTGCCACCCTTCGCATGGCCGACGCATCTTCGTGCTGGCTCACCCATCAGGATGTAGTTTTGACCTGTTGAAGATTGCGCCTTGGGCGTATGCTGCT
vamp2_138	CGGCTGCCGCTAAGAGTCTCGTCTGCCACCCTTCGCATGGCCGACGCATCTTCGTGCTGGGATCATATGTGGCCATTAGGCTTATGGTGGTAACATTTTGCGCCTTGGGCGTATGCTGCT
vamp2_139	CGGCTGCCGCTAAGAGTCTCGTCTGCCACCCTTCGCATGGCCGACGCATCTTCGTGCTGGAACTATTAAACTAACCAGTTAAGCAAAGCACTGGCTCTGGAGCCTTGGGCGTATGCTGCT
vamp2_140	CGGCTGCCGCTAAGAGTCTCGTCTGCCACCCTTCGCATGGCCGACGCATCTTCGTGCTGGTGTTGAATGTGGGCACATGTTTAGTGGTCATATACTGTACCGCCTTGGGCGTATGCTGCT
vamp2_141	CGGCTGCCGCTAAGAGTCTCGTCTGCCACCCTTCGCATGGCCGACGCATCTTCGTGCTGGCGCAGCAATGGGCATTTCTTGCAGGGCATCATGAGGCCTTGGGCGTATGCTGCT
vamp2_142	CGGCTGCCGCTAAGAGTCTCGTCTGCCACCCTTCGCATGGCCGACGCATCTTCGTGCTGGTTTGACAGACATGGTTTCTCCAGCTTGGGTGATTGGCCTTGGGCGTATGCTGCT
vamp2_143	CGGCTGCCGCTAAGAGTCTCGTCTGCCACCCTTCGCATGGCCGACGCATCTTCGTGCTGGTGAGTCTGCCAGTCTTATAGGCTTTAATTAAGGACACGGTGCCTTGGGCGTATGCTGCT
vamp2_144	CGGCTGCCGCTAAGAGTCTCGTCTGCCACCCTTCGCATGGCCGACGCATCTTCGTGCTGGGCCTTGCATACTTCCTCTAGGTCCAGCAGTCAATGGCCTTGGGCGTATGCTGCT
vamp2_145	CGGCTGCCGCTAAGAGTCTCGTCTGCCACCCTTCGCATGGCCGACGCATCTTCGTGCTGGAGTACCAAATGGTTGCTTACCAAATTCACTTGCACAGAAGGCCTTGGGCGTATGCTGCT
vamp2_146	CGGCTGCCGCTAAGAGTCTCGTCTGCCACCCTTCGCATGGCCGACGCATCTTCGTGCTGGTGTCTTGATAGTTCCATCTCTTTTACATGCCTTTGCACACAGCCTTGGGCGTATGCTGCT
vamp2_147	CGGCTGCCGCTAAGAGTCTCGTCTGCCACCCTTCGCATGGCCGACGCATCTTCGTGCTGGAACCAGAATCATGTGCTACTCTCATCTTTTCCTTACCAGGTGCCTTGGGCGTATGCTGCT
vamp2_148	CGGCTGCCGCTAAGAGTCTCGTCTGCCACCCTTCGCATGGCCGACGCATCTTCGTGCTGGCTGGGTCTTTCAGGCTCTGGTTTACGGACTGGAGGGCCTTGGGCGTATGCTGCT
vamp2_149	CGGCTGCCGCTAAGAGTCTCGTCTGCCACCCTTCGCATGGCCGACGCATCTTCGTGCTGGCTTCACAGGTTTAATGGGTCTAACTGGTTTAGGTCGGGGCCTTGGGCGTATGCTGCT
vamp2_150	CGGCTGCCGCTAAGAGTCTCGTCTGCCACCCTTCGCATGGCCGACGCATCTTCGTGCTGGTACGACAGGTTTTGCTGGGATGATTTTAGGTTTTGTGGGGCCTTGGGCGTATGCTGCT
vamp2_151	CGGCTGCCGCTAAGAGTCTCGTCTGCCACCCTTCGCATGGCCGACGCATCTTCGTGCTGGTGTTGAAGACACTCTTGGTCCTGACACAACATCGCGCCTTGGGCGTATGCTGCT
vamp2_152	CGGCTGCCGCTAAGAGTCTCGTCTGCCACCCTTCGCATGGCCGACGCATCTTCGTGCTGGGGAGAATGGAGACCACGCGGGATGCTGGTGTATGAGCCTTGGGCGTATGCTGCT
vamp2_153	CGGCTGCCGCTAAGAGTCTCGTCTGCCACCCTTCGCATGGCCGACGCATCTTCGTGCTGGGCCATGAATCCGTCCGAAGTCACGCTCAGGTCAGAGCCTTGGGCGTATGCTGCT
vamp2_154	CGGCTGCCGCTAAGAGTCTCGTCTGCCACCCTTCGCATGGCCGACGCATCTTCGTGCTGGTACGAACTGCACTAACAGCACGTTGCTATTCGTAACAGCCTTGGGCGTATGCTGCT
vamp2_155	CGGCTGCCGCTAAGAGTCTCGTCTGCCACCCTTCGCATGGCCGACGCATCTTCGTGCTGGTTTCTTTCACACCTATCAGCTGGCAATCAATTAAGCTGTCAGCCTTGGGCGTATGCTGCT
vamp2_156	CGGCTGCCGCTAAGAGTCTCGTCTGCCACCCTTCGCATGGCCGACGCATCTTCGTGCTGGTCAAATATGGCATAGAGAGGACATTGCAGCCACCCGCCTTGGGCGTATGCTGCT
vamp2_157	CGGCTGCCGCTAAGAGTCTCGTCTGCCACCCTTCGCATGGCCGACGCATCTTCGTGCTGGATGAATACTGACTGAGGTGCAGTGTATCCACAGTACTTTCCGCCTTGGGCGTATGCTGCT
vamp2_158	CGGCTGCCGCTAAGAGTCTCGTCTGCCACCCTTCGCATGGCCGACGCATCTTCGTGCTGGGATGCGCCTCGAATCGTCTTTCTCTCCTCCGTTAAGCCTTGGGCGTATGCTGCT
vamp2_159	CGGCTGCCGCTAAGAGTCTCGTCTGCCACCCTTCGCATGGCCGACGCATCTTCGTGCTGGAGAACGCCACATAGTCAAAGCGGCAGTAAGTGTCAGCCTTGGGCGTATGCTGCT
vamp2_160	CGGCTGCCGCTAAGAGTCTCGTCTGCCACCCTTCGCATGGCCGACGCATCTTCGTGCTGGACAAAACAGTTTGGTTCAAGCATTAAAGCATAAGTGGGACAGCCTTGGGCGTATGCTGCT
vamp2_161	CGGCTGCCGCTAAGAGTCTCGTCTGCCACCCTTCGCATGGCCGACGCATCTTCGTGCTGGTGCACTAGAAATATGGACTGACAGTGATAGTGTTGACCTGGGCCTTGGGCGTATGCTGCT
vamp2_162	CGGCTGCCGCTAAGAGTCTCGTCTGCCACCCTTCGCATGGCCGACGCATCTTCGTGCTGGATCCCAGATACAATCTCAAATGTCTCTGTTTCCCAACAGGGCCTTGGGCGTATGCTGCT
vamp2_163	CGGCTGCCGCTAAGAGTCTCGTCTGCCACCCTTCGCATGGCCGACGCATCTTCGTGCTGGAAAACTGTCTGGCCTGCCGCCACTATTGAGCATTGGCCTTGGGCGTATGCTGCT
vamp2_164	CGGCTGCCGCTAAGAGTCTCGTCTGCCACCCTTCGCATGGCCGACGCATCTTCGTGCTGGTTTTCCTCACCATTTCTGGTTCCACTGTTATAAGCCAAGAGCCTTGGGCGTATGCTGCT
vamp2_165	CGGCTGCCGCTAAGAGTCTCGTCTGCCACCCTTCGCATGGCCGACGCATCTTCGTGCTGGTTTTCTCTGGCCAATTGGGAGTTTTGATCGTGCCCGCCTTGGGCGTATGCTGCT
vamp2_166	CGGCTGCCGCTAAGAGTCTCGTCTGCCACCCTTCGCATGGCCGACGCATCTTCGTGCTGGTGAGATTTTGTGAGCTTCCCACCACAAAACTGGTGGCCTTGGGCGTATGCTGCT
vamp2_167	CGGCTGCCGCTAAGAGTCTCGTCTGCCACCCTTCGCATGGCCGACGCATCTTCGTGCTGGTAGAGAAAAGATCACTGAGGCTGCAAACATTAACCTTGTGAGCCTTGGGCGTATGCTGCT
vamp2_168	CGGCTGCCGCTAAGAGTCTCGTCTGCCACCCTTCGCATGGCCGACGCATCTTCGTGCTGGAACATTACATGAGCAGCACAATCTCAATGCAAACTCACAGCCTTGGGCGTATGCTGCT
vamp2_169	CGGCTGCCGCTAAGAGTCTCGTCTGCCACCCTTCGCATGGCCGACGCATCTTCGTGCTGGTTTAATAAGCATGAATTCACCATCCACGTGTGGTTTTCCACGCCTTGGGCGTATGCTGCT
vamp2_170	CGGCTGCCGCTAAGAGTCTCGTCTGCCACCCTTCGCATGGCCGACGCATCTTCGTGCTGGCATTGAAGTAGGCCACGAACCCTCTGCCTCCAGTTGCCTTGGGCGTATGCTGCT
vamp2_171	CGGCTGCCGCTAAGAGTCTCGTCTGCCACCCTTCGCATGGCCGACGCATCTTCGTGCTGGCCTGAATCTGAAACCATCTCGACCATCATGGTGTTGGGCCTTGGGCGTATGCTGCT
vamp2_172	CGGCTGCCGCTAAGAGTCTCGTCTGCCACCCTTCGCATGGCCGACGCATCTTCGTGCTGGCGCAGAAGCGACCGAGCTTCTGCACCATGTTTGAGGCCTTGGGCGTATGCTGCT
vamp2_173	CGGCTGCCGCTAAGAGTCTCGTCTGCCACCCTTCGCATGGCCGACGCATCTTCGTGCTGGAAAATCCTGAAGGACAGCATCACCACATTGCCCTCGCCTTGGGCGTATGCTGCT
vamp2_174	CGGCTGCCGCTAAGAGTCTCGTCTGCCACCCTTCGCATGGCCGACGCATCTTCGTGCTGGACCATCACACTCTGTTAATAGGATACCAGTGTTGACAGTCTGCCTTGGGCGTATGCTGCT
vamp2_175	CGGCTGCCGCTAAGAGTCTCGTCTGCCACCCTTCGCATGGCCGACGCATCTTCGTGCTGGTCTGGTGAATCTTGAGTGTGAAATCAGAGTAAACTCACCGTGCCTTGGGCGTATGCTGCT
vamp2_176	CGGCTGCCGCTAAGAGTCTCGTCTGCCACCCTTCGCATGGCCGACGCATCTTCGTGCTGGATGTACCAAGTACATTTGCTGTTGGGTTTGTAAAACGATGGGCCTTGGGCGTATGCTGCT
vamp2_177	CGGCTGCCGCTAAGAGTCTCGTCTGCCACCCTTCGCATGGCCGACGCATCTTCGTGCTGGGAATCCTTCACTTCCCACAAAGCCTGAGTCTCCAAGCCTTGGGCGTATGCTGCT
vamp2_178	CGGCTGCCGCTAAGAGTCTCGTCTGCCACCCTTCGCATGGCCGACGCATCTTCGTGCTGGCCAGATCCCCTCCACAGTTAAACACGGGCCTGAGAGCCTTGGGCGTATGCTGCT
vamp2_179	CGGCTGCCGCTAAGAGTCTCGTCTGCCACCCTTCGCATGGCCGACGCATCTTCGTGCTGGTTGCAAAACACAATCTCACAAAGTACAAACAGATGCACACAGCCTTGGGCGTATGCTGCT
vamp2_180	CGGCTGCCGCTAAGAGTCTCGTCTGCCACCCTTCGCATGGCCGACGCATCTTCGTGCTGGTTATGAACTTGGTAAGCAACAGCTTGAAAGCAGTTTCACAGGCCTTGGGCGTATGCTGCT
vamp2_181	CGGCTGCCGCTAAGAGTCTCGTCTGCCACCCTTCGCATGGCCGACGCATCTTCGTGCTGGAGGCAGACGCTTTAATTCAGTGTTTACAACATCGCAGCCTTGGGCGTATGCTGCT
vamp2_182	CGGCTGCCGCTAAGAGTCTCGTCTGCCACCCTTCGCATGGCCGACGCATCTTCGTGCTGGTTGTTGTCATAATATTCGCTGACGTCTGCAGCAACATATGTGCCTTGGGCGTATGCTGCT
vamp2_183	CGGCTGCCGCTAAGAGTCTCGTCTGCCACCCTTCGCATGGCCGACGCATCTTCGTGCTGGAATAAAACAGAGCTCTTTTGTAAAGTGATGGTGCAGAGCCAGCCTTGGGCGTATGCTGCT
vamp2_184	CGGCTGCCGCTAAGAGTCTCGTCTGCCACCCTTCGCATGGCCGACGCATCTTCGTGCTGGGCAGTCATTATACAGTCGCTCCCACAGAATGACAGAGCCTTGGGCGTATGCTGCT
vamp2_185	CGGCTGCCGCTAAGAGTCTCGTCTGCCACCCTTCGCATGGCCGACGCATCTTCGTGCTGGAAAATAGGCAAACATACCAACCTGCCACAGGAAAATAGAGTGCCTTGGGCGTATGCTGCT
vamp2_186	CGGCTGCCGCTAAGAGTCTCGTCTGCCACCCTTCGCATGGCCGACGCATCTTCGTGCTGGTTAGCATGACAAAAGGTTCTAAAAGTACAAAGGTCGCTCCAGCCTTGGGCGTATGCTGCT
vamp2_187	CGGCTGCCGCTAAGAGTCTCGTCTGCCACCCTTCGCATGGCCGACGCATCTTCGTGCTGGACTCTCTCGAACATCTTGATTGTGTTTTCTTCTGGCAATCAGCCTTGGGCGTATGCTGCT
vamp2_188	CGGCTGCCGCTAAGAGTCTCGTCTGCCACCCTTCGCATGGCCGACGCATCTTCGTGCTGGTATCCAGTGATGAAATAGTTCAATATTGGCTGGCCGAGTTGGCCTTGGGCGTATGCTGCT
vamp2_189	CGGCTGCCGCTAAGAGTCTCGTCTGCCACCCTTCGCATGGCCGACGCATCTTCGTGCTGGTTTGCTGTTGGTGATTACTTTCACTGCATGTGTAGAAGAGAGCCTTGGGCGTATGCTGCT
vamp2_190	CGGCTGCCGCTAAGAGTCTCGTCTGCCACCCTTCGCATGGCCGACGCATCTTCGTGCTGGGCAACACAAACAGTCTAAATAGCTCCAACAAAGACACGGGCCTTGGGCGTATGCTGCT
vamp2_191	CGGCTGCCGCTAAGAGTCTCGTCTGCCACCCTTCGCATGGCCGACGCATCTTCGTGCTGGGCACATTTATCTGTTTGGTGGGCATTCTGTTACATTAGCCGCCTTGGGCGTATGCTGCT
vamp2_192	CGGCTGCCGCTAAGAGTCTCGTCTGCCACCCTTCGCATGGCCGACGCATCTTCGTGCTGGAAACAGCACATCGTGTTAAACAAACACGTACTACTGCATTCGCCTTGGGCGTATGCTGCT
vamp2_193	CGGCTGCCGCTAAGAGTCTCGTCTGCCACCCTTCGCATGGCCGACGCATCTTCGTGCTGGATCTTGCTATAGTATTTGTGACGGTGGGTCTCGGTTTCGCCTTGGGCGTATGCTGCT
vamp2_194	CGGCTGCCGCTAAGAGTCTCGTCTGCCACCCTTCGCATGGCCGACGCATCTTCGTGCTGGGACATCCAACCCTGGTTATCCTACTCTGAAAGAAAATGTCCGCCTTGGGCGTATGCTGCT
vamp2_195	CGGCTGCCGCTAAGAGTCTCGTCTGCCACCCTTCGCATGGCCGACGCATCTTCGTGCTGGATCGTAAATTTAGATTTGATGCATTGCGCATGTAGTGCCAGCCTTGGGCGTATGCTGCT
vamp2_196	CGGCTGCCGCTAAGAGTCTCGTCTGCCACCCTTCGCATGGCCGACGCATCTTCGTGCTGGTCCAGCAAGAGTCAGATTGCTTAATCTAGTCATCATCGAGCGCCTTGGGCGTATGCTGCT
vamp2_197	CGGCTGCCGCTAAGAGTCTCGTCTGCCACCCTTCGCATGGCCGACGCATCTTCGTGCTGGAGTATTGAGGTATGAGGAAAGCTGGATCTGATGAACTGACCGCCTTGGGCGTATGCTGCT
vamp2_198	CGGCTGCCGCTAAGAGTCTCGTCTGCCACCCTTCGCATGGCCGACGCATCTTCGTGCTGGTCACCCTAAAACCACATTCAAATTCACCAACATTTCAAGCAGCCTTGGGCGTATGCTGCT
vamp2_199	CGGCTGCCGCTAAGAGTCTCGTCTGCCACCCTTCGCATGGCCGACGCATCTTCGTGCTGGAAAAGCTAGCGAGTTTAAACAGCTCCTGCGACAGAGCCTTGGGCGTATGCTGCT
vamp2_200	CGGCTGCCGCTAAGAGTCTCGTCTGCCACCCTTCGCATGGCCGACGCATCTTCGTGCTGGAACTGGTTATTTATAGCTTCAAAGAGCTGTCCTGACATGCAGCCTTGGGCGTATGCTGCT
vamp2_201	CGGCTGCCGCTAAGAGTCTCGTCTGCCACCCTTCGCATGGCCGACGCATCTTCGTGCTGGCACCAAGCTTATTCTCATTCACAGCCCTACCGCACGCCTTGGGCGTATGCTGCT
vamp2_202	CGGCTGCCGCTAAGAGTCTCGTCTGCCACCCTTCGCATGGCCGACGCATCTTCGTGCTGGACCTGGTGTAGTTGGTGGTCTGACACAAGACCCCTGCCTTGGGCGTATGCTGCT
vamp2_203	CGGCTGCCGCTAAGAGTCTCGTCTGCCACCCTTCGCATGGCCGACGCATCTTCGTGCTGGCCAAAACTGAGAGACAGAAGAAGCCACAAACTCCACGCCTTGGGCGTATGCTGCT
vamp2_204	CGGCTGCCGCTAAGAGTCTCGTCTGCCACCCTTCGCATGGCCGACGCATCTTCGTGCTGGACCACAGTCAAATGCTCCATATCCAGCAGCACTGAGCCTTGGGCGTATGCTGCT
vamp2_205	CGGCTGCCGCTAAGAGTCTCGTCTGCCACCCTTCGCATGGCCGACGCATCTTCGTGCTGGATGTTAACTTTGGGTTGAGAATCAGCCTCATTGACTTTGGCGCCTTGGGCGTATGCTGCT
vamp2_206	CGGCTGCCGCTAAGAGTCTCGTCTGCCACCCTTCGCATGGCCGACGCATCTTCGTGCTGGAGGGAAGAATGCTGCATCAATAAAAGCAGGATACATGAAGAGCCTTGGGCGTATGCTGCT
vamp2_207	CGGCTGCCGCTAAGAGTCTCGTCTGCCACCCTTCGCATGGCCGACGCATCTTCGTGCTGGATTTTGAGCTAATATGCCAACCAGGACAACAAAACCAGACGCCTTGGGCGTATGCTGCT
vamp2_208	CGGCTGCCGCTAAGAGTCTCGTCTGCCACCCTTCGCATGGCCGACGCATCTTCGTGCTGGTTCCATTGATGTGCTGTGTCTCAGAATAGCACAACATATGGGCCTTGGGCGTATGCTGCT
vamp2_209	CGGCTGCCGCTAAGAGTCTCGTCTGCCACCCTTCGCATGGCCGACGCATCTTCGTGCTGGGTTGGCTGTTCCTATATATAACTGTGCAACTCAAGACAGGCGCCTTGGGCGTATGCTGCT
vamp2_210	CGGCTGCCGCTAAGAGTCTCGTCTGCCACCCTTCGCATGGCCGACGCATCTTCGTGCTGGTTTTCCTCGACACACAGCAGATGCTGTCCAGAGACGCCTTGGGCGTATGCTGCT
vamp2_211	CGGCTGCCGCTAAGAGTCTCGTCTGCCACCCTTCGCATGGCCGACGCATCTTCGTGCTGGAATTGGGATAAGCGACCTCACATTCATGTTATCTGTGTGTGCCTTGGGCGTATGCTGCT
vamp2_212	CGGCTGCCGCTAAGAGTCTCGTCTGCCACCCTTCGCATGGCCGACGCATCTTCGTGCTGGGTGTGTCTGGTCAGAGTAAAAGCAGAAAGAGTCACAGCGCCTTGGGCGTATGCTGCT
vamp2_213	CGGCTGCCGCTAAGAGTCTCGTCTGCCACCCTTCGCATGGCCGACGCATCTTCGTGCTGGGTTTGAAGAATTCACCCCTTTATGGTGTTCTGTTGCAACTGCCTTGGGCGTATGCTGCT
vamp2_214	CGGCTGCCGCTAAGAGTCTCGTCTGCCACCCTTCGCATGGCCGACGCATCTTCGTGCTGGCCGGCCTTTCAATCGACATTACAGAGAGGCCTGTTGCCTTGGGCGTATGCTGCT
vamp2_215	CGGCTGCCGCTAAGAGTCTCGTCTGCCACCCTTCGCATGGCCGACGCATCTTCGTGCTGGTCTTAAGCAAAGCATCATTAGCAAAGTACACAGTCAAACGCGCCTTGGGCGTATGCTGCT
vamp2_216	CGGCTGCCGCTAAGAGTCTCGTCTGCCACCCTTCGCATGGCCGACGCATCTTCGTGCTGGAATGTGAATTCAATGTTAAGAGTGTGTTGGTTTTGGCGTCTGCCTTGGGCGTATGCTGCT
vamp2_217	CGGCTGCCGCTAAGAGTCTCGTCTGCCACCCTTCGCATGGCCGACGCATCTTCGTGCTGGGGTTGAGTTTGCTCTCTCTGGGATGTGATTGGGGTGCCTTGGGCGTATGCTGCT
vamp2_218	CGGCTGCCGCTAAGAGTCTCGTCTGCCACCCTTCGCATGGCCGACGCATCTTCGTGCTGGTGTGATGACAGGCGAAAGCACAAGAATGTGGTGACGCCTTGGGCGTATGCTGCT
vamp2_219	CGGCTGCCGCTAAGAGTCTCGTCTGCCACCCTTCGCATGGCCGACGCATCTTCGTGCTGGGGAGGAGAAGGTGCTCTTGGGGCCAACAATGGCTAGCCTTGGGCGTATGCTGCT
vamp2_220	CGGCTGCCGCTAAGAGTCTCGTCTGCCACCCTTCGCATGGCCGACGCATCTTCGTGCTGGAAAGACCTGGAGGAAGGTCGAGGGTTTGAGGAGCAGCCTTGGGCGTATGCTGCT
vamp2_221	CGGCTGCCGCTAAGAGTCTCGTCTGCCACCCTTCGCATGGCCGACGCATCTTCGTGCTGGAAAACAATCCATCAAAATGTATTCTTGGCAGAGGGACAGGAGCCTTGGGCGTATGCTGCT
vamp2_222	CGGCTGCCGCTAAGAGTCTCGTCTGCCACCCTTCGCATGGCCGACGCATCTTCGTGCTGGTGTATAGTCGAATTACACTGATAGGGGATTTTAGGGGAGGCGCCTTGGGCGTATGCTGCT
vamp2_223	CGGCTGCCGCTAAGAGTCTCGTCTGCCACCCTTCGCATGGCCGACGCATCTTCGTGCTGGAAAACATAAGTTTTGAATGGCTGGAGGGGAGCAAATAATGCGCCTTGGGCGTATGCTGCT
vamp2_224	CGGCTGCCGCTAAGAGTCTCGTCTGCCACCCTTCGCATGGCCGACGCATCTTCGTGCTGGAGTATGTGAAAACAATTGGAAAAGCAGAACAGTCATTGCCCGCCTTGGGCGTATGCTGCT
vamp2_225	CGGCTGCCGCTAAGAGTCTCGTCTGCCACCCTTCGCATGGCCGACGCATCTTCGTGCTGGCAAACAGCTTGCTGGGATGAAACACACCACTACAGGCCTTGGGCGTATGCTGCT
vamp2_226	CGGCTGCCGCTAAGAGTCTCGTCTGCCACCCTTCGCATGGCCGACGCATCTTCGTGCTGGGCTTATAACTCTTTGTGTTTTGCCGATCTGAACAGTTTGGGGCCTTGGGCGTATGCTGCT
vamp2_227	CGGCTGCCGCTAAGAGTCTCGTCTGCCACCCTTCGCATGGCCGACGCATCTTCGTGCTGGATGTGGAAATGAGAGTAAGTTGACAGTCTGAGCTGCAGCCTTGGGCGTATGCTGCT
vamp2_228	CGGCTGCCGCTAAGAGTCTCGTCTGCCACCCTTCGCATGGCCGACGCATCTTCGTGCTGGTGATTCGGGGAAAGTTGAGATTTAAGCTTTGGAAAGTAGGCGCCTTGGGCGTATGCTGCT
vamp2_229	CGGCTGCCGCTAAGAGTCTCGTCTGCCACCCTTCGCATGGCCGACGCATCTTCGTGCTGGTTTTCTCCATGTGTCGCCTCTCTCAGACATTCATATGCGCCTTGGGCGTATGCTGCT
vamp2_230	CGGCTGCCGCTAAGAGTCTCGTCTGCCACCCTTCGCATGGCCGACGCATCTTCGTGCTGGACATTCAATTCAGCAACTTGGGCTGGGAAACAGTTGCCTTGGGCGTATGCTGCT
vamp2_231	CGGCTGCCGCTAAGAGTCTCGTCTGCCACCCTTCGCATGGCCGACGCATCTTCGTGCTGGAATTCAGAGCACACTCAATGTCAAGACTAGTGAATGTTGCCGCCTTGGGCGTATGCTGCT
vamp2_232	CGGCTGCCGCTAAGAGTCTCGTCTGCCACCCTTCGCATGGCCGACGCATCTTCGTGCTGGTAAATTGGTACGCCCTCTTGTGGTTATGAAGATCAATTCGCGCCTTGGGCGTATGCTGCT
vamp2_233	CGGCTGCCGCTAAGAGTCTCGTCTGCCACCCTTCGCATGGCCGACGCATCTTCGTGCTGGAAGCTTTGAAAAGAACTGTACTGCATGTAAACTGATTGGGCGCCTTGGGCGTATGCTGCT
vamp2_234	CGGCTGCCGCTAAGAGTCTCGTCTGCCACCCTTCGCATGGCCGACGCATCTTCGTGCTGGAACCCTCATAAAATAATCTGAGGGCAACAGGAAACATGACAGCCTTGGGCGTATGCTGCT
vamp2_235	CGGCTGCCGCTAAGAGTCTCGTCTGCCACCCTTCGCATGGCCGACGCATCTTCGTGCTGGAAAAGAGCATCAAGCACATCTGAGAGGCTTTAAGACGCGCCTTGGGCGTATGCTGCT
vamp2_236	CGGCTGCCGCTAAGAGTCTCGTCTGCCACCCTTCGCATGGCCGACGCATCTTCGTGCTGGAATATCAAAACCTTCTTATATCCCTGTGACTGAAAGCCGCAGCCTTGGGCGTATGCTGCT
vamp2_237	CGGCTGCCGCTAAGAGTCTCGTCTGCCACCCTTCGCATGGCCGACGCATCTTCGTGCTGGTTTGATTGTATGAACACTAAAAGTAAGCTTTGGCTGCTGGCGCCTTGGGCGTATGCTGCT
vamp2_238	CGGCTGCCGCTAAGAGTCTCGTCTGCCACCCTTCGCATGGCCGACGCATCTTCGTGCTGGTTTCAGCGACCGTTCTCCCTTTTAATCAGGAACAGTGCCTTGGGCGTATGCTGCT
vamp2_239	CGGCTGCCGCTAAGAGTCTCGTCTGCCACCCTTCGCATGGCCGACGCATCTTCGTGCTGGAAAGTGCCTTTCATTTGCAAGTAAGTGCCTCTGTTCAGCCTTGGGCGTATGCTGCT
vamp2_240	CGGCTGCCGCTAAGAGTCTCGTCTGCCACCCTTCGCATGGCCGACGCATCTTCGTGCTGGCAATTGCTTTCAATTTATAGCCTGAGGAGTGTCCAGCCGCCTTGGGCGTATGCTGCT
vamp2_241	CGGCTGCCGCTAAGAGTCTCGTCTGCCACCCTTCGCATGGCCGACGCATCTTCGTGCTGGACAATCATCTGCCTGTGTGAGTGCTGCCCATAAAAGCCTTGGGCGTATGCTGCT
vamp2_242	CGGCTGCCGCTAAGAGTCTCGTCTGCCACCCTTCGCATGGCCGACGCATCTTCGTGCTGGTTTTCCTTTCAAAAGGTTTACCTTCTGTTTGGGGCCAGCCTTGGGCGTATGCTGCT
vamp2_243	CGGCTGCCGCTAAGAGTCTCGTCTGCCACCCTTCGCATGGCCGACGCATCTTCGTGCTGGTTGAATCCTTGGAAAGAAGCATGAGAGAAAAGTGTGGTTGCGCCTTGGGCGTATGCTGCT
vamp2_244	CGGCTGCCGCTAAGAGTCTCGTCTGCCACCCTTCGCATGGCCGACGCATCTTCGTGCTGGTAAAGAACGATGTTAAACGGATGGGAAATTGGCAAAGGAACGCCTTGGGCGTATGCTGCT
vamp2_245	CGGCTGCCGCTAAGAGTCTCGTCTGCCACCCTTCGCATGGCCGACGCATCTTCGTGCTGGACAGTTTGATGAACTGCCTAAAACACAAAACAGTCACATGGGCCTTGGGCGTATGCTGCT
vamp2_246	CGGCTGCCGCTAAGAGTCTCGTCTGCCACCCTTCGCATGGCCGACGCATCTTCGTGCTGGAATAATTATGAAACAGCACCAGTCATTGGATAAGGCCAGGCGCCTTGGGCGTATGCTGCT
vamp2_247	CGGCTGCCGCTAAGAGTCTCGTCTGCCACCCTTCGCATGGCCGACGCATCTTCGTGCTGGTGAGATCCTGGAAGCACAATATAGTGGAACAACACTTTTCCGCCTTGGGCGTATGCTGCT
vamp2_248	CGGCTGCCGCTAAGAGTCTCGTCTGCCACCCTTCGCATGGCCGACGCATCTTCGTGCTGGAAACAGTCACCTTGTCCAACAGATGAACAACTCAAATGTGGCCTTGGGCGTATGCTGCT
vamp2_249	CGGCTGCCGCTAAGAGTCTCGTCTGCCACCCTTCGCATGGCCGACGCATCTTCGTGCTGGTCCCTAACCAGAAGTCTGGTTATGAAGCTACACATACCTGCCTTGGGCGTATGCTGCT
vamp2_250	CGGCTGCCGCTAAGAGTCTCGTCTGCCACCCTTCGCATGGCCGACGCATCTTCGTGCTGGAGGAAGGATGTGAAAATATGCCCTTGATACTGATCAACCTGGCCTTGGGCGTATGCTGCT
vamp2_251	CGGCTGCCGCTAAGAGTCTCGTCTGCCACCCTTCGCATGGCCGACGCATCTTCGTGCTGGTTGTAAGGTAGGTTTCTTTTGGTTCTTTGCTGCTTAGACCAGCCTTGGGCGTATGCTGCT
vamp2_252	CGGCTGCCGCTAAGAGTCTCGTCTGCCACCCTTCGCATGGCCGACGCATCTTCGTGCTGGACAGGGTACTTGGTCCTAAAACAAATGAGGCAGAAGCGCCTTGGGCGTATGCTGCT
vamp2_253	CGGCTGCCGCTAAGAGTCTCGTCTGCCACCCTTCGCATGGCCGACGCATCTTCGTGCTGGCCAACCAATCACTGTCCAGCAGTCTACGGTCCTGCGCCTTGGGCGTATGCTGCT
vamp2_254	CGGCTGCCGCTAAGAGTCTCGTCTGCCACCCTTCGCATGGCCGACGCATCTTCGTGCTGGTGTAGCATTTACTTCAGTAATGGTCCACTATGTGCTCAGGTGCCTTGGGCGTATGCTGCT
vamp2_255	CGGCTGCCGCTAAGAGTCTCGTCTGCCACCCTTCGCATGGCCGACGCATCTTCGTGCTGGTGGCCTGGTTGTCTCTTTGTTCATTATCAGATGACGGGCCTTGGGCGTATGCTGCT
vamp2_256	CGGCTGCCGCTAAGAGTCTCGTCTGCCACCCTTCGCATGGCCGACGCATCTTCGTGCTGGGGGGCTCAAGGGAAAGGCTGTTTCTGCAAGTTTATGCCTTGGGCGTATGCTGCT
vamp2_257	CGGCTGCCGCTAAGAGTCTCGTCTGCCACCCTTCGCATGGCCGACGCATCTTCGTGCTGGCTTCTTGTTTGGCCTCTTCCCTCAAAACTACATTGAGATCCGCCTTGGGCGTATGCTGCT
vamp2_258	CGGCTGCCGCTAAGAGTCTCGTCTGCCACCCTTCGCATGGCCGACGCATCTTCGTGCTGGATTTCATGGAATTCCAAATCAAATGGAGGAAGAGTGGAGGAGCCTTGGGCGTATGCTGCT
vamp2_259	CGGCTGCCGCTAAGAGTCTCGTCTGCCACCCTTCGCATGGCCGACGCATCTTCGTGCTGGGGGGAGATTCACATCCTGTACAAGACTGTGAAAGAAGAAACGCCTTGGGCGTATGCTGCT
vamp2_260	CGGCTGCCGCTAAGAGTCTCGTCTGCCACCCTTCGCATGGCCGACGCATCTTCGTGCTGGTGGTCTGCTTTTGAGTACAGACTTTGTGTAATTCGAAGAGCGCCTTGGGCGTATGCTGCT
vamp2_261	CGGCTGCCGCTAAGAGTCTCGTCTGCCACCCTTCGCATGGCCGACGCATCTTCGTGCTGGTACTCACTGTAACGTTAATGGCTTTTGGTAGGCAGCCGCCTTGGGCGTATGCTGCT
vamp2_262	CGGCTGCCGCTAAGAGTCTCGTCTGCCACCCTTCGCATGGCCGACGCATCTTCGTGCTGGAGTTTGAATCCACGGGTGAACCTGAGTTAATTCTTTCTTCTGCCTTGGGCGTATGCTGCT
vamp2_263	CGGCTGCCGCTAAGAGTCTCGTCTGCCACCCTTCGCATGGCCGACGCATCTTCGTGCTGGGCTCTTCTGTAAAGTGAGGCTGATGCTTCTGAGCAGCCTTGGGCGTATGCTGCT
vamp2_264	CGGCTGCCGCTAAGAGTCTCGTCTGCCACCCTTCGCATGGCCGACGCATCTTCGTGCTGGGCTTTCAGGGCATCTCTGTCTTCTTTCAGTACTGAATCTGCCTTGGGCGTATGCTGCT
vamp2_265	CGGCTGCCGCTAAGAGTCTCGTCTGCCACCCTTCGCATGGCCGACGCATCTTCGTGCTGGAGATTTCTGAGCAAGGTTTTGGTTATTTGCAATTAACCGGCGCCTTGGGCGTATGCTGCT
vamp2_266	CGGCTGCCGCTAAGAGTCTCGTCTGCCACCCTTCGCATGGCCGACGCATCTTCGTGCTGGAATGGTGTCAGAACATAACTGGATCTGTACTCTGCAGTAGTGCCTTGGGCGTATGCTGCT
vamp2_267	CGGCTGCCGCTAAGAGTCTCGTCTGCCACCCTTCGCATGGCCGACGCATCTTCGTGCTGGGGAATCTGGTATGTCATCATGATCTTGTCATCTGTGTTGGCGCCTTGGGCGTATGCTGCT
vamp2_268	CGGCTGCCGCTAAGAGTCTCGTCTGCCACCCTTCGCATGGCCGACGCATCTTCGTGCTGGCATGAGGAGCCATATTGGGTCCTGCAGGACAAATTGCCTTGGGCGTATGCTGCT
vamp2_269	CGGCTGCCGCTAAGAGTCTCGTCTGCCACCCTTCGCATGGCCGACGCATCTTCGTGCTGGTGATAAACTGTTCCCCTCCCAGGTCTCCAGATGCTGCCTTGGGCGTATGCTGCT
vamp2_270	CGGCTGCCGCTAAGAGTCTCGTCTGCCACCCTTCGCATGGCCGACGCATCTTCGTGCTGGGGTTTGTGATTCTGGTCATTCTCTGAGGAGTCTATGCTTCGCCTTGGGCGTATGCTGCT
vamp2_271	CGGCTGCCGCTAAGAGTCTCGTCTGCCACCCTTCGCATGGCCGACGCATCTTCGTGCTGGTAGCATACAGGAACAAATTACTCACTAGTGCCACTTCCAGAGCCTTGGGCGTATGCTGCT
vamp2_272	CGGCTGCCGCTAAGAGTCTCGTCTGCCACCCTTCGCATGGCCGACGCATCTTCGTGCTGGTGTGCTACATCCATTTGATCCAGAAGCGAAGGAGCGCCTTGGGCGTATGCTGCT
vamp2_273	CGGCTGCCGCTAAGAGTCTCGTCTGCCACCCTTCGCATGGCCGACGCATCTTCGTGCTGGCAGGAGTAGGTCCAACATGTCACTGGACGTTGACAGCCTTGGGCGTATGCTGCT
vamp2_274	CGGCTGCCGCTAAGAGTCTCGTCTGCCACCCTTCGCATGGCCGACGCATCTTCGTGCTGGGCGCATCCTGGTTGGACTCACTGACTTCAGGCTAAGCCTTGGGCGTATGCTGCT
vamp2_275	CGGCTGCCGCTAAGAGTCTCGTCTGCCACCCTTCGCATGGCCGACGCATCTTCGTGCTGGACTTACATGGTCATTTAGTTTGGCATCTTGAGTGTTGCTGCGCCTTGGGCGTATGCTGCT
vamp2_276	CGGCTGCCGCTAAGAGTCTCGTCTGCCACCCTTCGCATGGCCGACGCATCTTCGTGCTGGCCCCTGGAGGTGGAGTCTGTTGTGTAGCATCCGTTGCCTTGGGCGTATGCTGCT
vamp2_277	CGGCTGCCGCTAAGAGTCTCGTCTGCCACCCTTCGCATGGCCGACGCATCTTCGTGCTGGTGTTGCTTGGCAATTCCTCAAGTTGTAGAAGATTAAGTGGGGCCTTGGGCGTATGCTGCT
vamp2_278	CGGCTGCCGCTAAGAGTCTCGTCTGCCACCCTTCGCATGGCCGACGCATCTTCGTGCTGGGAAGAGCATCGAGACTGAAACAAAGGAGATCCAGCCGCCTTGGGCGTATGCTGCT
vamp2_279	CGGCTGCCGCTAAGAGTCTCGTCTGCCACCCTTCGCATGGCCGACGCATCTTCGTGCTGGGGGTGTGCTGGAGCGAGACTGTCCATGTGGTGTAGGCCTTGGGCGTATGCTGCT
vamp2_280	CGGCTGCCGCTAAGAGTCTCGTCTGCCACCCTTCGCATGGCCGACGCATCTTCGTGCTGGTGCTGACATTTGCAGCAGGCATTGATGGAGAGTTGGCCTTGGGCGTATGCTGCT
vamp2_281	CGGCTGCCGCTAAGAGTCTCGTCTGCCACCCTTCGCATGGCCGACGCATCTTCGTGCTGGAACTGATAATTTGGGTTGTAGAACTGCTGGGGAATCATTGCGCCTTGGGCGTATGCTGCT
vamp2_282	CGGCTGCCGCTAAGAGTCTCGTCTGCCACCCTTCGCATGGCCGACGCATCTTCGTGCTGGAGGCATAGCAGGGTTCATTTGGGAGCCCAAAGGATGCCTTGGGCGTATGCTGCT
vamp2_283	CGGCTGCCGCTAAGAGTCTCGTCTGCCACCCTTCGCATGGCCGACGCATCTTCGTGCTGGAAAATTGCCCCATTGCAGGATTGAACATTGGTACACTGCCTTGGGCGTATGCTGCT
vamp2_284	CGGCTGCCGCTAAGAGTCTCGTCTGCCACCCTTCGCATGGCCGACGCATCTTCGTGCTGGGGAGGGAACTGCCCAAAGGAGTTCATTTGGGCGTTGCCTTGGGCGTATGCTGCT
vamp2_285	CGGCTGCCGCTAAGAGTCTCGTCTGCCACCCTTCGCATGGCCGACGCATCTTCGTGCTGGGAGCTGGGAGTTGGCTGGGTTCAACTGTGATCCTGGCCTTGGGCGTATGCTGCT
vamp2_286	CGGCTGCCGCTAAGAGTCTCGTCTGCCACCCTTCGCATGGCCGACGCATCTTCGTGCTGGTTAGAGAGTTGTGGAAACATGTAGTTGGGCATCATGAATGTGCCTTGGGCGTATGCTGCT
vamp2_287	CGGCTGCCGCTAAGAGTCTCGTCTGCCACCCTTCGCATGGCCGACGCATCTTCGTGCTGGCATGACTGGTGGCATCACTGAAGGAAAGCCTTGCGGCCTTGGGCGTATGCTGCT
vamp2_288	CGGCTGCCGCTAAGAGTCTCGTCTGCCACCCTTCGCATGGCCGACGCATCTTCGTGCTGGCTGGAAATCTAGGGACTCCTGTTTGCAGGGAAGGAGCCTTGGGCGTATGCTGCT
vamp2_289	CGGCTGCCGCTAAGAGTCTCGTCTGCCACCCTTCGCATGGCCGACGCATCTTCGTGCTGGTCAGTTCCCATCTGGGTTACTGAGAATGGTGAGGAGCCTTGGGCGTATGCTGCT
vamp2_290	CGGCTGCCGCTAAGAGTCTCGTCTGCCACCCTTCGCATGGCCGACGCATCTTCGTGCTGGAGTTGGAAACATGGTCATGTAGCTTGGAGGAAAAGATGTGCCTTGGGCGTATGCTGCT
vamp2_291	CGGCTGCCGCTAAGAGTCTCGTCTGCCACCCTTCGCATGGCCGACGCATCTTCGTGCTGGCACTGGAGCACCGTTGGTTTGGGATGCAGCAGATGGCCTTGGGCGTATGCTGCT
vamp2_292	CGGCTGCCGCTAAGAGTCTCGTCTGCCACCCTTCGCATGGCCGACGCATCTTCGTGCTGGGAGCCCAAGAGTTGGAAGATTGCTGGACAGAGGGGGCCTTGGGCGTATGCTGCT
vamp2_293	CGGCTGCCGCTAAGAGTCTCGTCTGCCACCCTTCGCATGGCCGACGCATCTTCGTGCTGGAAGTTGGGTCTTATCTGAGCAGGATTAGGTCCTCTATAGGGGCCTTGGGCGTATGCTGCT
vamp2_294	CGGCTGCCGCTAAGAGTCTCGTCTGCCACCCTTCGCATGGCCGACGCATCTTCGTGCTGGGCCAGATGCAGAAATTGGGGTATTGTTTGGAATGTTGCGCCTTGGGCGTATGCTGCT
vamp2_295	CGGCTGCCGCTAAGAGTCTCGTCTGCCACCCTTCGCATGGCCGACGCATCTTCGTGCTGGCATCTACTTGATGTTTCTGTCTTTTCCCACCCCTGCCGCCTTGGGCGTATGCTGCT
vamp2_296	CGGCTGCCGCTAAGAGTCTCGTCTGCCACCCTTCGCATGGCCGACGCATCTTCGTGCTGGATGCCGACGACTGCTGGTGTTGCCTACAGAAGGATGCCTTGGGCGTATGCTGCT
vamp2_297	CGGCTGCCGCTAAGAGTCTCGTCTGCCACCCTTCGCATGGCCGACGCATCTTCGTGCTGGATTCTTGAAAACTGCACAATTCAGGTACCTTTTGTTCCAGGGCCTTGGGCGTATGCTGCT
vamp2_298	CGGCTGCCGCTAAGAGTCTCGTCTGCCACCCTTCGCATGGCCGACGCATCTTCGTGCTGGCAGCTGGCTGAGGTCTCTGAAGCGGTTGAGGAAGGGCCTTGGGCGTATGCTGCT
vamp2_299	CGGCTGCCGCTAAGAGTCTCGTCTGCCACCCTTCGCATGGCCGACGCATCTTCGTGCTGGCTTGCTCTTCTTGTTGAGTATGTGCGGATAACACGGGCCTTGGGCGTATGCTGCT
vamp2_300	CGGCTGCCGCTAAGAGTCTCGTCTGCCACCCTTCGCATGGCCGACGCATCTTCGTGCTGGCTTTCGTGAGACCCTTCCCTGCGCTTCCTCCACTTGCCTTGGGCGTATGCTGCT
vamp2_301	CGGCTGCCGCTAAGAGTCTCGTCTGCCACCCTTCGCATGGCCGACGCATCTTCGTGCTGGGGGGAAGGCATTGGTTGGGGATTTACAGGTATGGGGCCTTGGGCGTATGCTGCT
vamp2_302	CGGCTGCCGCTAAGAGTCTCGTCTGCCACCCTTCGCATGGCCGACGCATCTTCGTGCTGGGAAGCTGTTGGGGTGGTTGGTGGCTCCTCCATCATTAGCCTTGGGCGTATGCTGCT
vamp2_303	CGGCTGCCGCTAAGAGTCTCGTCTGCCACCCTTCGCATGGCCGACGCATCTTCGTGCTGGAATACAAGACCACAATACCATAGGTCATTGTCCAGACCTGAGCCTTGGGCGTATGCTGCT
vamp2_304	CGGCTGCCGCTAAGAGTCTCGTCTGCCACCCTTCGCATGGCCGACGCATCTTCGTGCTGGTTCAGGCGGCTTCTTGTCACCAACGTGAACAATAGGCCTTGGGCGTATGCTGCT
vamp2_305	CGGCTGCCGCTAAGAGTCTCGTCTGCCACCCTTCGCATGGCCGACGCATCTTCGTGCTGGTACTGCTGAAACTGCACTGCGAAGTGGCTGAGACAGCCTTGGGCGTATGCTGCT
vamp2_306	CGGCTGCCGCTAAGAGTCTCGTCTGCCACCCTTCGCATGGCCGACGCATCTTCGTGCTGGACGCTTTCGGCCTTACAGTGTAGAGCAAGAGGGGTGCCTTGGGCGTATGCTGCT
vamp2_307	CGGCTGCCGCTAAGAGTCTCGTCTGCCACCCTTCGCATGGCCGACGCATCTTCGTGCTGGCAGGAACGACCTTTGACCCCTCGGTCACCACAAGAGCCTTGGGCGTATGCTGCT
vamp2_308	CGGCTGCCGCTAAGAGTCTCGTCTGCCACCCTTCGCATGGCCGACGCATCTTCGTGCTGGTGTTTGAAAGGAAGAGTGAACTGAAGAGTGAATTCTGCACAGCCTTGGGCGTATGCTGCT
vamp2_309	CGGCTGCCGCTAAGAGTCTCGTCTGCCACCCTTCGCATGGCCGACGCATCTTCGTGCTGGATTAACTGGTTTAATGATTCTGCTCTGCCTCTGACTTCCTGGCCTTGGGCGTATGCTGCT
vamp2_310	CGGCTGCCGCTAAGAGTCTCGTCTGCCACCCTTCGCATGGCCGACGCATCTTCGTGCTGGTTTTACTAACCTTGGGTTGCTCCAGCTCCTTCCCTGCCTTGGGCGTATGCTGCT
vamp2_311	CGGCTGCCGCTAAGAGTCTCGTCTGCCACCCTTCGCATGGCCGACGCATCTTCGTGCTGGATCATCATCAGAGGTAGAAGAGGTTGTACAAGAGGAAGAGCGCCTTGGGCGTATGCTGCT
vamp2_312	CGGCTGCCGCTAAGAGTCTCGTCTGCCACCCTTCGCATGGCCGACGCATCTTCGTGCTGGCACACTTCCTCTTCACAGTGCCAGGGACATTAAAGCGCCTTGGGCGTATGCTGCT
vamp2_313	CGGCTGCCGCTAAGAGTCTCGTCTGCCACCCTTCGCATGGCCGACGCATCTTCGTGCTGGTAAGATCACTACATATCCAATGCACATACCGCACATACAGCGCCTTGGGCGTATGCTGCT
vamp2_314	CGGCTGCCGCTAAGAGTCTCGTCTGCCACCCTTCGCATGGCCGACGCATCTTCGTGCTGGTTGTCAACACTAATACAGACAAGAGACTCACCGTACGATGCGCCTTGGGCGTATGCTGCT
vamp2_315	CGGCTGCCGCTAAGAGTCTCGTCTGCCACCCTTCGCATGGCCGACGCATCTTCGTGCTGGTGTCCAGGCAGTTGATCTGCTGGTATGAGTAGATCAGCCTTGGGCGTATGCTGCT
vamp2_316	CGGCTGCCGCTAAGAGTCTCGTCTGCCACCCTTCGCATGGCCGACGCATCTTCGTGCTGGCTTGCCAGACCATCTCTAGCAGAGGCCTCTGCTGTGCCTTGGGCGTATGCTGCT
vamp2_317	CGGCTGCCGCTAAGAGTCTCGTCTGCCACCCTTCGCATGGCCGACGCATCTTCGTGCTGGATCTGCTGCCTTTGCCAGTGCTTCTGAAACATGATGCCTTGGGCGTATGCTGCT
vamp2_318	CGGCTGCCGCTAAGAGTCTCGTCTGCCACCCTTCGCATGGCCGACGCATCTTCGTGCTGGAGCAGTAACGTCACTTAAAATTTGGCCTCAGGCTAAAGAGCCTTGGGCGTATGCTGCT
vamp2_319	CGGCTGCCGCTAAGAGTCTCGTCTGCCACCCTTCGCATGGCCGACGCATCTTCGTGCTGGTTTTACCTAAGCTGCCCTGTTTAAGAGCTGGTGGTGCCTTGGGCGTATGCTGCT
vamp2_320	CGGCTGCCGCTAAGAGTCTCGTCTGCCACCCTTCGCATGGCCGACGCATCTTCGTGCTGGCGGTTTCGTGATTCAATGAAAACTTGCTGTCCGCTGCCTTGGGCGTATGCTGCT
vamp2_321	CGGCTGCCGCTAAGAGTCTCGTCTGCCACCCTTCGCATGGCCGACGCATCTTCGTGCTGGGGTCTTTACCATGTGCATGTCTTGACAAATCTGCTCAAAGCCTTGGGCGTATGCTGCT
vamp2_322	CGGCTGCCGCTAAGAGTCTCGTCTGCCACCCTTCGCATGGCCGACGCATCTTCGTGCTGGTTACATGGGAGCTAGCTTTTGAAAAGCTGACACATTTAGCAGCCTTGGGCGTATGCTGCT
vamp2_323	CGGCTGCCGCTAAGAGTCTCGTCTGCCACCCTTCGCATGGCCGACGCATCTTCGTGCTGGCTGGACTGATCAATATAAATTAGCTCACTGGTTTCCTGGGCGCCTTGGGCGTATGCTGCT
vamp2_324	CGGCTGCCGCTAAGAGTCTCGTCTGCCACCCTTCGCATGGCCGACGCATCTTCGTGCTGGTTGATCTGGTCCTCAGATGTATGTCCATTACTCTCAGAGGGCCTTGGGCGTATGCTGCT
vamp2_325	CGGCTGCCGCTAAGAGTCTCGTCTGCCACCCTTCGCATGGCCGACGCATCTTCGTGCTGGGGAAGTTGCACCTTGCTGGTGCTCATGTGAGCCACGCCTTGGGCGTATGCTGCT
vamp2_326	CGGCTGCCGCTAAGAGTCTCGTCTGCCACCCTTCGCATGGCCGACGCATCTTCGTGCTGGCCACCGTAAACGGGCTGAACCAGGAACCTGTGGATGCCTTGGGCGTATGCTGCT
vamp2_327	CGGCTGCCGCTAAGAGTCTCGTCTGCCACCCTTCGCATGGCCGACGCATCTTCGTGCTGGCAGTTCATTCAGCTGCGGTACATCTGGAGACATGGGCCTTGGGCGTATGCTGCT
vamp2_328	CGGCTGCCGCTAAGAGTCTCGTCTGCCACCCTTCGCATGGCCGACGCATCTTCGTGCTGGTTTTCATCTCTTCACCCTCAGGAGCAGTGAACACGGCCTTGGGCGTATGCTGCT
vamp2_329	CGGCTGCCGCTAAGAGTCTCGTCTGCCACCCTTCGCATGGCCGACGCATCTTCGTGCTGGTCCTCATTTAGCGGACTCCTACAGGACGAAAGTGAGCCTTGGGCGTATGCTGCT
vamp2_330	CGGCTGCCGCTAAGAGTCTCGTCTGCCACCCTTCGCATGGCCGACGCATCTTCGTGCTGGGTTTTGTTACACCCCTTAACACTAGATCTCCGTTTTGGCCGCCTTGGGCGTATGCTGCT
vamp2_331	CGGCTGCCGCTAAGAGTCTCGTCTGCCACCCTTCGCATGGCCGACGCATCTTCGTGCTGGCAGGATGCCTGAAGTGCAGTGATGCTATATATCCACAGCCTTGGGCGTATGCTGCT
vamp2_332	CGGCTGCCGCTAAGAGTCTCGTCTGCCACCCTTCGCATGGCCGACGCATCTTCGTGCTGGTGATGAATAGTTTACATCAACTCCTGTGCAAACCTCTTGGTGCCTTGGGCGTATGCTGCT
vamp2_333	CGGCTGCCGCTAAGAGTCTCGTCTGCCACCCTTCGCATGGCCGACGCATCTTCGTGCTGGCATTTGCTTGACTGATGTTTTGACGTACAAGAAGTGCCAGCCTTGGGCGTATGCTGCT
vamp2_334	CGGCTGCCGCTAAGAGTCTCGTCTGCCACCCTTCGCATGGCCGACGCATCTTCGTGCTGGTTTTATTTTCACTTACGTTCGAACTTTGTGGCGTCCCACGCCTTGGGCGTATGCTGCT
vamp2_335	CGGCTGCCGCTAAGAGTCTCGTCTGCCACCCTTCGCATGGCCGACGCATCTTCGTGCTGGTATGAAAGCCACCTTCCTGCTCCATGGGTTGATAAGCCTTGGGCGTATGCTGCT
vamp2_336	CGGCTGCCGCTAAGAGTCTCGTCTGCCACCCTTCGCATGGCCGACGCATCTTCGTGCTGGAGGAAGACCAGCTGGTATCAATGGTCAGATATTCACCAGCCTTGGGCGTATGCTGCT
vamp2_337	CGGCTGCCGCTAAGAGTCTCGTCTGCCACCCTTCGCATGGCCGACGCATCTTCGTGCTGGCTTCTTGCACGCATACGCAGGGGCGAGTGATCAAAGCCTTGGGCGTATGCTGCT
vamp2_338	CGGCTGCCGCTAAGAGTCTCGTCTGCCACCCTTCGCATGGCCGACGCATCTTCGTGCTGGAGGTTGTCCGGCAAACTGAAGAACTAGCGAAGATGGCCTTGGGCGTATGCTGCT
vamp2_339	CGGCTGCCGCTAAGAGTCTCGTCTGCCACCCTTCGCATGGCCGACGCATCTTCGTGCTGGACTTTGCAAACATTCACCACTGAATTCAGAATGAACGACTCGCCTTGGGCGTATGCTGCT
vamp2_340	CGGCTGCCGCTAAGAGTCTCGTCTGCCACCCTTCGCATGGCCGACGCATCTTCGTGCTGGTCTGGATGCAGGTAAACAAGCACCGGTTTCCCAACGCCTTGGGCGTATGCTGCT
vamp2_341	CGGCTGCCGCTAAGAGTCTCGTCTGCCACCCTTCGCATGGCCGACGCATCTTCGTGCTGGCAAGTCTTGAGGCAGATAACCTAATAATGGCACAGCCCGCCTTGGGCGTATGCTGCT
vamp2_342	CGGCTGCCGCTAAGAGTCTCGTCTGCCACCCTTCGCATGGCCGACGCATCTTCGTGCTGGTGCAAACGAGAGGGGAGAAAATTATTGCAACTACTCCAGCCTTGGGCGTATGCTGCT
vamp2_343	CGGCTGCCGCTAAGAGTCTCGTCTGCCACCCTTCGCATGGCCGACGCATCTTCGTGCTGGAGACATGGATGGTTAAATTGTGACAAAACATGCGAACCTTGCCTTGGGCGTATGCTGCT
vamp2_344	CGGCTGCCGCTAAGAGTCTCGTCTGCCACCCTTCGCATGGCCGACGCATCTTCGTGCTGGTCATCAATCTCCTGGAAGAGACAGTTCGGGGTGTGGCCTTGGGCGTATGCTGCT
vamp2_345	CGGCTGCCGCTAAGAGTCTCGTCTGCCACCCTTCGCATGGCCGACGCATCTTCGTGCTGGACTGGTGGTAAATATTCTCTTGTCTGCTGGGATACGAGGGCCTTGGGCGTATGCTGCT
vamp2_346	CGGCTGCCGCTAAGAGTCTCGTCTGCCACCCTTCGCATGGCCGACGCATCTTCGTGCTGGAGCAAAACACATCAGAACCTGAGACAGACAACAATAACAGAGCCTTGGGCGTATGCTGCT
vamp2_347	CGGCTGCCGCTAAGAGTCTCGTCTGCCACCCTTCGCATGGCCGACGCATCTTCGTGCTGGATTACATAAGGGTGATTGTTCAATTAAGGGCACGTTTGGCGCCTTGGGCGTATGCTGCT
vamp2_348	CGGCTGCCGCTAAGAGTCTCGTCTGCCACCCTTCGCATGGCCGACGCATCTTCGTGCTGGACAAATTATTGTGATCGTCCCACACTACACCACTTTTGAGGGCCTTGGGCGTATGCTGCT
vamp2_349	CGGCTGCCGCTAAGAGTCTCGTCTGCCACCCTTCGCATGGCCGACGCATCTTCGTGCTGGAACATACATTTTCAGGCTCATAAGTGAGGATGTCATGCTGCGCCTTGGGCGTATGCTGCT
vamp2_350	CGGCTGCCGCTAAGAGTCTCGTCTGCCACCCTTCGCATGGCCGACGCATCTTCGTGCTGGTTTCAGATTTTGAACAACCACTGAAGTCATGCAATCCACAAGCCTTGGGCGTATGCTGCT
vamp2_351	CGGCTGCCGCTAAGAGTCTCGTCTGCCACCCTTCGCATGGCCGACGCATCTTCGTGCTGGTGGAAACCATGACACGATGAATATGAAGCATATCAACAGCAGCCTTGGGCGTATGCTGCT
vamp2_352	CGGCTGCCGCTAAGAGTCTCGTCTGCCACCCTTCGCATGGCCGACGCATCTTCGTGCTGGATTGTTTTGTACCAGCATAAAAGTCTCTACTTGCCCTTGCTGCCTTGGGCGTATGCTGCT
vamp2_353	CGGCTGCCGCTAAGAGTCTCGTCTGCCACCCTTCGCATGGCCGACGCATCTTCGTGCTGGTGCTGTGTACATGAATGTGTCTTGTTTTACCTTCGTATCCAGCCTTGGGCGTATGCTGCT
vamp2_354	CGGCTGCCGCTAAGAGTCTCGTCTGCCACCCTTCGCATGGCCGACGCATCTTCGTGCTGGGAATGAACTCTCTCTGCGATGAGCAGGCAGCAGGGGCCTTGGGCGTATGCTGCT
vamp2_355	CGGCTGCCGCTAAGAGTCTCGTCTGCCACCCTTCGCATGGCCGACGCATCTTCGTGCTGGCTCAGGCTGGGACGTGTCGGAGTCTCTCAGAGTGAGCCTTGGGCGTATGCTGCT
vamp2_356	CGGCTGCCGCTAAGAGTCTCGTCTGCCACCCTTCGCATGGCCGACGCATCTTCGTGCTGGGCTGATATGGTGTGAGACGGAAGGGGTGATACTTCGCCTTGGGCGTATGCTGCT
vamp2_357	CGGCTGCCGCTAAGAGTCTCGTCTGCCACCCTTCGCATGGCCGACGCATCTTCGTGCTGGACCTCTCCATTGCTGTCTCTGCCTCTGCTGATCCGGCCTTGGGCGTATGCTGCT
vamp2_358	CGGCTGCCGCTAAGAGTCTCGTCTGCCACCCTTCGCATGGCCGACGCATCTTCGTGCTGGGCAAAACATTGACTTTTCCTCAGCACAGTCCACCTGCCTTGGGCGTATGCTGCT
vamp2_359	CGGCTGCCGCTAAGAGTCTCGTCTGCCACCCTTCGCATGGCCGACGCATCTTCGTGCTGGAAATGCAGTATTGTGTATGCAATCCACAGCATCAGAACATCGCCTTGGGCGTATGCTGCT
vamp2_360	CGGCTGCCGCTAAGAGTCTCGTCTGCCACCCTTCGCATGGCCGACGCATCTTCGTGCTGGAACATCTGCAAACTGATTGTTTCAGCAGCAGTGTTATTTCAGCCTTGGGCGTATGCTGCT
vamp2_361	CGGCTGCCGCTAAGAGTCTCGTCTGCCACCCTTCGCATGGCCGACGCATCTTCGTGCTGGTTGTCAATAACCGATTCCATTTGGCAGCATTTTCTAACCAAGCCTTGGGCGTATGCTGCT
vamp2_362	CGGCTGCCGCTAAGAGTCTCGTCTGCCACCCTTCGCATGGCCGACGCATCTTCGTGCTGGAAAACATGTTTGTGAGGCATAACCTTGACCCAATGCAGCCTTGGGCGTATGCTGCT
vamp2_363	CGGCTGCCGCTAAGAGTCTCGTCTGCCACCCTTCGCATGGCCGACGCATCTTCGTGCTGGTACACTATTACTCTGCCAGCATTACTAGTTGAGGCACATGAGCCTTGGGCGTATGCTGCT
vamp2_364	CGGCTGCCGCTAAGAGTCTCGTCTGCCACCCTTCGCATGGCCGACGCATCTTCGTGCTGGTTTTAAGCCCACTCACTAGTTCCAGCACAGGAGGAGCCTTGGGCGTATGCTGCT
vamp2_365	CGGCTGCCGCTAAGAGTCTCGTCTGCCACCCTTCGCATGGCCGACGCATCTTCGTGCTGGGGTAGACGGCTGGGAGCAGTGCTGCTGTAAAAGGTGCCTTGGGCGTATGCTGCT
vamp2_366	CGGCTGCCGCTAAGAGTCTCGTCTGCCACCCTTCGCATGGCCGACGCATCTTCGTGCTGGCCCTGCAGCCTCTCAGCTTTACAGCGCAACAGAGAGCCTTGGGCGTATGCTGCT
vamp2_367	CGGCTGCCGCTAAGAGTCTCGTCTGCCACCCTTCGCATGGCCGACGCATCTTCGTGCTGGGGCCGCCTGGGATGAGATGTACACCACTTTACCAGGCCTTGGGCGTATGCTGCT
vamp2_368	CGGCTGCCGCTAAGAGTCTCGTCTGCCACCCTTCGCATGGCCGACGCATCTTCGTGCTGGACAGAAATGACACCGCCACCGAGAACGTGTCCTGAGCCTTGGGCGTATGCTGCT
vamp2_369	CGGCTGCCGCTAAGAGTCTCGTCTGCCACCCTTCGCATGGCCGACGCATCTTCGTGCTGGTACAAGCTTGAACTACTTCTGTTTTCCCACTTCAAACCAGGGCCTTGGGCGTATGCTGCT
vamp2_370	CGGCTGCCGCTAAGAGTCTCGTCTGCCACCCTTCGCATGGCCGACGCATCTTCGTGCTGGTGATCATAAATGATGGTCAACCAAGAAGCCTAAGCTTTCCAGCCTTGGGCGTATGCTGCT
vamp2_371	CGGCTGCCGCTAAGAGTCTCGTCTGCCACCCTTCGCATGGCCGACGCATCTTCGTGCTGGTGTAAACAATATTGTAGGTGTACATGGTAACCTGTCCGGGCGCCTTGGGCGTATGCTGCT
vamp2_372	CGGCTGCCGCTAAGAGTCTCGTCTGCCACCCTTCGCATGGCCGACGCATCTTCGTGCTGGGTACCGTGTTTTGAAGGGTGTACTCTGACGTAACGTGCCTTGGGCGTATGCTGCT
vamp2_373	CGGCTGCCGCTAAGAGTCTCGTCTGCCACCCTTCGCATGGCCGACGCATCTTCGTGCTGGATGGCTTTCTTCCACACTCCACTGATGGTAGTACTCTGCCTTGGGCGTATGCTGCT
vamp2_374	CGGCTGCCGCTAAGAGTCTCGTCTGCCACCCTTCGCATGGCCGACGCATCTTCGTGCTGGTTTTCACGTACCTCTGACTTGTTTGACACAGCTAAGTGCGCCTTGGGCGTATGCTGCT
vamp2_375	CGGCTGCCGCTAAGAGTCTCGTCTGCCACCCTTCGCATGGCCGACGCATCTTCGTGCTGGGTACTGTAGAGATGCTAGTGTGCTAGATCGGCCTTTCCGCCTTGGGCGTATGCTGCT
vamp2_376	CGGCTGCCGCTAAGAGTCTCGTCTGCCACCCTTCGCATGGCCGACGCATCTTCGTGCTGGCGTTCTGCTGGCATGTGGATCTTCAGCTCACGCAGGCCTTGGGCGTATGCTGCT
vamp2_377	CGGCTGCCGCTAAGAGTCTCGTCTGCCACCCTTCGCATGGCCGACGCATCTTCGTGCTGGGACTTTTAGCAGCTCTCTCTGGGTCTGAAGTCGGGGCCTTGGGCGTATGCTGCT
vamp2_378	CGGCTGCCGCTAAGAGTCTCGTCTGCCACCCTTCGCATGGCCGACGCATCTTCGTGCTGGCTGGTTGGTCACTGTTGGATGCTTGGGATGTCGAAGCCTTGGGCGTATGCTGCT
vamp2_379	CGGCTGCCGCTAAGAGTCTCGTCTGCCACCCTTCGCATGGCCGACGCATCTTCGTGCTGGTGATCCTGCTCTGAACTTCCGCTCAAAAGACTGAAGCCTTGGGCGTATGCTGCT
vamp2_380	CGGCTGCCGCTAAGAGTCTCGTCTGCCACCCTTCGCATGGCCGACGCATCTTCGTGCTGGGGGGAGACGGACTGTTTCCATTTGAGCTGAGGAAAGCCTTGGGCGTATGCTGCT
vamp2_381	CGGCTGCCGCTAAGAGTCTCGTCTGCCACCCTTCGCATGGCCGACGCATCTTCGTGCTGGACAACATGTTCTATAAATGGTCAATGCTGTGCTTTGCCAGCCTTGGGCGTATGCTGCT
vamp2_382	CGGCTGCCGCTAAGAGTCTCGTCTGCCACCCTTCGCATGGCCGACGCATCTTCGTGCTGGACTTTAAGAACTGTGGTACAACTTTCTACCGCAAGCAATGAGCCTTGGGCGTATGCTGCT
vamp2_383	CGGCTGCCGCTAAGAGTCTCGTCTGCCACCCTTCGCATGGCCGACGCATCTTCGTGCTGGAGAGAATACAGTACTACGTTCAAGCCACAGAAAGATGCTCAGCCTTGGGCGTATGCTGCT
vamp2_384	CGGCTGCCGCTAAGAGTCTCGTCTGCCACCCTTCGCATGGCCGACGCATCTTCGTGCTGGAGTTTTAATTTGCCATAAGAGGTTCATCATTGTGCCAACGCGCCTTGGGCGTATGCTGCT
vamp2_385	CGGCTGCCGCTAAGAGTCTCGTCTGCCACCCTTCGCATGGCCGACGCATCTTCGTGCTGGTCCAGGAAAGAAAATTGTACCAGGTTTAACCAAACTCCTGCGCCTTGGGCGTATGCTGCT
vamp2_386	CGGCTGCCGCTAAGAGTCTCGTCTGCCACCCTTCGCATGGCCGACGCATCTTCGTGCTGGATGTGTGAGCTATTTATATGCCTCCTCCCTATACGCATTGTGCCTTGGGCGTATGCTGCT
vamp2_387	CGGCTGCCGCTAAGAGTCTCGTCTGCCACCCTTCGCATGGCCGACGCATCTTCGTGCTGGTCATTGACATTTTAATGGACTCTCATTAAGGACCGCAGTGCGCCTTGGGCGTATGCTGCT
vamp2_388	CGGCTGCCGCTAAGAGTCTCGTCTGCCACCCTTCGCATGGCCGACGCATCTTCGTGCTGGACTTCCTTTAACTGTGTTCCTTCAAGGGTGTTTAGTCACTGGCCTTGGGCGTATGCTGCT
vamp2_389	CGGCTGCCGCTAAGAGTCTCGTCTGCCACCCTTCGCATGGCCGACGCATCTTCGTGCTGGTACAATTTAATAGACACTGCGGCAAACAAACAGGCTTTCTGGCCTTGGGCGTATGCTGCT
vamp2_390	CGGCTGCCGCTAAGAGTCTCGTCTGCCACCCTTCGCATGGCCGACGCATCTTCGTGCTGGTTTGTTATGCCTCCAGTGTCCTGCTTTAAAACAACAGATCTGCCTTGGGCGTATGCTGCT
vamp2_391	CGGCTGCCGCTAAGAGTCTCGTCTGCCACCCTTCGCATGGCCGACGCATCTTCGTGCTGGTTTCAACATAAACATTCCATACCTCTTGCTTTCCGTCGTCTGCCTTGGGCGTATGCTGCT
vamp2_392	CGGCTGCCGCTAAGAGTCTCGTCTGCCACCCTTCGCATGGCCGACGCATCTTCGTGCTGGCTGTGGCTGAGCCTTTTCCGTGCAGTGAGCTACAGGCCTTGGGCGTATGCTGCT
vamp2_393	CGGCTGCCGCTAAGAGTCTCGTCTGCCACCCTTCGCATGGCCGACGCATCTTCGTGCTGGGTTGAGGTTCCATGTCCCAAACGTCCATCGTTCTCGCCTTGGGCGTATGCTGCT
vamp2_394	CGGCTGCCGCTAAGAGTCTCGTCTGCCACCCTTCGCATGGCCGACGCATCTTCGTGCTGGGCTGGACTGGGCATCGGTGTCACCTGAATGTGTTTGCCTTGGGCGTATGCTGCT
vamp2_395	CGGCTGCCGCTAAGAGTCTCGTCTGCCACCCTTCGCATGGCCGACGCATCTTCGTGCTGGGCTGAGATTCATTCGTGATGTTCAGCCCAGGACATGCCTTGGGCGTATGCTGCT
vamp2_396	CGGCTGCCGCTAAGAGTCTCGTCTGCCACCCTTCGCATGGCCGACGCATCTTCGTGCTGGAGAGATTGATTGTCGGTCATTGCAGGTGAAATGTTGTTTTGGCCTTGGGCGTATGCTGCT
vamp2_397	CGGCTGCCGCTAAGAGTCTCGTCTGCCACCCTTCGCATGGCCGACGCATCTTCGTGCTGGCCCTTCTTCTTCATCCATCTCTATAGCTGCTTTATCTGCGAGCCTTGGGCGTATGCTGCT
vamp2_398	CGGCTGCCGCTAAGAGTCTCGTCTGCCACCCTTCGCATGGCCGACGCATCTTCGTGCTGGAACCGCCACAGCTTGCAGGCGCTTGAAAGTTGTTAGCCTTGGGCGTATGCTGCT
vamp2_399	CGGCTGCCGCTAAGAGTCTCGTCTGCCACCCTTCGCATGGCCGACGCATCTTCGTGCTGGTCTTGCACAAGCGAACTACTAGGTCATCTTAATTGTTTGCTGCCTTGGGCGTATGCTGCT
vamp2_400	CGGCTGCCGCTAAGAGTCTCGTCTGCCACCCTTCGCATGGCCGACGCATCTTCGTGCTGGTCCGTTTAGATGTCTTTACAGTTGCAAACCATCTGTTGAGAGCCTTGGGCGTATGCTGCT
vamp2_401	CGGCTGCCGCTAAGAGTCTCGTCTGCCACCCTTCGCATGGCCGACGCATCTTCGTGCTGGTAAAAGGCAACGAAAATATATCCCACACAAAGATGTTGGCCGCCTTGGGCGTATGCTGCT
vamp2_402	CGGCTGCCGCTAAGAGTCTCGTCTGCCACCCTTCGCATGGCCGACGCATCTTCGTGCTGGCGGGTACTGTGAATTTCTGTCCATGATGATCTGAATCACTGCCTTGGGCGTATGCTGCT
vamp2_403	CGGCTGCCGCTAAGAGTCTCGTCTGCCACCCTTCGCATGGCCGACGCATCTTCGTGCTGGTACTGTGTGTAGAATGGTGCTTGTTTGCTTAGCATGAAACTGCCTTGGGCGTATGCTGCT
vamp2_404	CGGCTGCCGCTAAGAGTCTCGTCTGCCACCCTTCGCATGGCCGACGCATCTTCGTGCTGGTCCGTTTTCACCTGCTTTGCTTTACCTTGACAACTGCCTTGGGCGTATGCTGCT
vamp2_405	CGGCTGCCGCTAAGAGTCTCGTCTGCCACCCTTCGCATGGCCGACGCATCTTCGTGCTGGTTGGTTTTCAATGGATGTTGTATTTCCTGTGCATCAAGCAGCCTTGGGCGTATGCTGCT
vamp2_406	CGGCTGCCGCTAAGAGTCTCGTCTGCCACCCTTCGCATGGCCGACGCATCTTCGTGCTGGAATGCAGACAGACATACACTTAAACAGCATGCACATTAAGCGCCTTGGGCGTATGCTGCT
vamp2_407	CGGCTGCCGCTAAGAGTCTCGTCTGCCACCCTTCGCATGGCCGACGCATCTTCGTGCTGGTAAATGTCCTGTAACAAGCCATAAAAGCCATGGTGATACCAGCCTTGGGCGTATGCTGCT
vamp2_408	CGGCTGCCGCTAAGAGTCTCGTCTGCCACCCTTCGCATGGCCGACGCATCTTCGTGCTGGTTTACTACTGATCAGAGACGTTTAACGTTAGTGGCACCAGGGCCTTGGGCGTATGCTGCT
vamp2_409	CGGCTGCCGCTAAGAGTCTCGTCTGCCACCCTTCGCATGGCCGACGCATCTTCGTGCTGGTGAATCCCACAAAATAAAATAGCACGTGTTCAGTAGAGGCAGCCTTGGGCGTATGCTGCT
vamp2_410	CGGCTGCCGCTAAGAGTCTCGTCTGCCACCCTTCGCATGGCCGACGCATCTTCGTGCTGGTGCAGATTCAGCTGTCACTTATAACTGTTACACATACGACGGCCTTGGGCGTATGCTGCT
vamp2_411	CGGCTGCCGCTAAGAGTCTCGTCTGCCACCCTTCGCATGGCCGACGCATCTTCGTGCTGGTTTTGAAGGTCGTATCCGGATAAATGCCTGTGCAGTGCCTTGGGCGTATGCTGCT
vamp2_412	CGGCTGCCGCTAAGAGTCTCGTCTGCCACCCTTCGCATGGCCGACGCATCTTCGTGCTGGTTCAGTACTGTAACTCCCGTATTGTCGAATATCATCAGCCCGCCTTGGGCGTATGCTGCT
vamp2_413	CGGCTGCCGCTAAGAGTCTCGTCTGCCACCCTTCGCATGGCCGACGCATCTTCGTGCTGGGTGCACGGACACCACCATCATTCCTGTTTGCTTGGGCCTTGGGCGTATGCTGCT
vamp2_414	CGGCTGCCGCTAAGAGTCTCGTCTGCCACCCTTCGCATGGCCGACGCATCTTCGTGCTGGGAACAAAATTCACGTGTAGCAAGCAACTCCCATCTCTGGCCTTGGGCGTATGCTGCT
vamp2_415	CGGCTGCCGCTAAGAGTCTCGTCTGCCACCCTTCGCATGGCCGACGCATCTTCGTGCTGGTAATTTATCATAACCACGCCTGTAGCTTGTAAAATCCGCCCGCCTTGGGCGTATGCTGCT
vamp2_416	CGGCTGCCGCTAAGAGTCTCGTCTGCCACCCTTCGCATGGCCGACGCATCTTCGTGCTGGAAAACTTGCGCTTCTATTGGTCGAGAGGGCGTGGCGCCTTGGGCGTATGCTGCT
vamp2_417	CGGCTGCCGCTAAGAGTCTCGTCTGCCACCCTTCGCATGGCCGACGCATCTTCGTGCTGGTGTTATTGTTCGCGTTTCCCTCTCAGCTGTGCGGAGCCTTGGGCGTATGCTGCT
vamp2_418	CGGCTGCCGCTAAGAGTCTCGTCTGCCACCCTTCGCATGGCCGACGCATCTTCGTGCTGGCGCGAGGAAATGTCAAGTCCTAATTCCTCTCAACCGGCCTTGGGCGTATGCTGCT
vamp2_419	CGGCTGCCGCTAAGAGTCTCGTCTGCCACCCTTCGCATGGCCGACGCATCTTCGTGCTGGAACTAATATAGAGGCGCATAAAGGGTTGCTGTTAACGGTGCCTTGGGCGTATGCTGCT
vamp2_420	CGGCTGCCGCTAAGAGTCTCGTCTGCCACCCTTCGCATGGCCGACGCATCTTCGTGCTGGATAATGATTATAACATAAACACTTGCTCGGAGTCGTGCGCTGCCTTGGGCGTATGCTGCT
vamp2_421	CGGCTGCCGCTAAGAGTCTCGTCTGCCACCCTTCGCATGGCCGACGCATCTTCGTGCTGGCACATGTGGGTGTGTGAGGGCAGTGCCAGCTACTAGCCTTGGGCGTATGCTGCT
vamp2_422	CGGCTGCCGCTAAGAGTCTCGTCTGCCACCCTTCGCATGGCCGACGCATCTTCGTGCTGGCTGTGCAAAATCTCCATCTCATGACCGTCCTCCCCGCCTTGGGCGTATGCTGCT
vamp2_423	CGGCTGCCGCTAAGAGTCTCGTCTGCCACCCTTCGCATGGCCGACGCATCTTCGTGCTGGTGTACAGCTCCAATAGGAGGTTTGAGTAAGTAAATCGCAGCGCCTTGGGCGTATGCTGCT
vamp2_424	CGGCTGCCGCTAAGAGTCTCGTCTGCCACCCTTCGCATGGCCGACGCATCTTCGTGCTGGTGGACACACGTTTGTTGCCTTTGAACAAACAGCAAGCCTTGGGCGTATGCTGCT
vamp2_425	CGGCTGCCGCTAAGAGTCTCGTCTGCCACCCTTCGCATGGCCGACGCATCTTCGTGCTGGTAATTGAATTTCACATTTGGCCATTGTTTTGGGCGACTTCAGCCTTGGGCGTATGCTGCT
vamp2_426	CGGCTGCCGCTAAGAGTCTCGTCTGCCACCCTTCGCATGGCCGACGCATCTTCGTGCTGGAAACAGTGCCGTCGCTTTCAGGAATGTACTAGGGGGCCTTGGGCGTATGCTGCT
vamp2_427	CGGCTGCCGCTAAGAGTCTCGTCTGCCACCCTTCGCATGGCCGACGCATCTTCGTGCTGGATAGCATAATAAAGCATGGCTGGATAAGAACAGACGGCAGCCTTGGGCGTATGCTGCT
vamp2_428	CGGCTGCCGCTAAGAGTCTCGTCTGCCACCCTTCGCATGGCCGACGCATCTTCGTGCTGGCTTTATCGCCACTAGTTAAGCGTAGTCATGGATTTCCATGCGCCTTGGGCGTATGCTGCT
vamp2_429	CGGCTGCCGCTAAGAGTCTCGTCTGCCACCCTTCGCATGGCCGACGCATCTTCGTGCTGGTTTTCTTGACTGTTCTGATGAACAGCCTCACATCCTGCGCCTTGGGCGTATGCTGCT
vamp2_430	CGGCTGCCGCTAAGAGTCTCGTCTGCCACCCTTCGCATGGCCGACGCATCTTCGTGCTGGTTACTGACTGATAACACACAGGAGAAATGCCAGAAGAGACAGCCTTGGGCGTATGCTGCT
vamp2_431	CGGCTGCCGCTAAGAGTCTCGTCTGCCACCCTTCGCATGGCCGACGCATCTTCGTGCTGGAAAATTGTTAATCTCTTTGATGCTGTGCCTAGTGCTTGCTGGCCTTGGGCGTATGCTGCT
vamp2_432	CGGCTGCCGCTAAGAGTCTCGTCTGCCACCCTTCGCATGGCCGACGCATCTTCGTGCTGGTACAGTTGACAAAAGTATGTGTACGAACAGCTGCTTGAAGTGCCTTGGGCGTATGCTGCT
vamp2_433	CGGCTGCCGCTAAGAGTCTCGTCTGCCACCCTTCGCATGGCCGACGCATCTTCGTGCTGGAGCATCCACTAGAGGTCATGAGAGAGGATTTATGAATGACAGCCTTGGGCGTATGCTGCT
vamp2_434	CGGCTGCCGCTAAGAGTCTCGTCTGCCACCCTTCGCATGGCCGACGCATCTTCGTGCTGGACAATTGGTTTCATGTATGTCTGGTTGCCAAATGATTCCCGCCTTGGGCGTATGCTGCT
vamp2_435	CGGCTGCCGCTAAGAGTCTCGTCTGCCACCCTTCGCATGGCCGACGCATCTTCGTGCTGGTAATTCAGATTTTGAAGATCGCATTACCCGTGATCCTCCAGGCCTTGGGCGTATGCTGCT
vamp2_436	CGGCTGCCGCTAAGAGTCTCGTCTGCCACCCTTCGCATGGCCGACGCATCTTCGTGCTGGCCAAGTCCCTCCAAAGAGGCCAGACAAACAGGGGTGCCTTGGGCGTATGCTGCT
vamp2_437	CGGCTGCCGCTAAGAGTCTCGTCTGCCACCCTTCGCATGGCCGACGCATCTTCGTGCTGGAAACTGTTATCAATACAGCAAGTTGGCTCTTGGTTCAATGCGCCTTGGGCGTATGCTGCT
vamp2_438	CGGCTGCCGCTAAGAGTCTCGTCTGCCACCCTTCGCATGGCCGACGCATCTTCGTGCTGGGTTTCTAGACCTCCACGAAGCAAACCCCTGGAATTGCCTTGGGCGTATGCTGCT
vamp2_439	CGGCTGCCGCTAAGAGTCTCGTCTGCCACCCTTCGCATGGCCGACGCATCTTCGTGCTGGTCTTGACACACTAACCTTTAATAAGGCAGGGTTCACTTTCCGCCTTGGGCGTATGCTGCT
vamp2_440	CGGCTGCCGCTAAGAGTCTCGTCTGCCACCCTTCGCATGGCCGACGCATCTTCGTGCTGGAAAATTTACCCTCTCCTTGCTAAGCACATTGAAGCTGTGCGCCTTGGGCGTATGCTGCT
vamp2_441	CGGCTGCCGCTAAGAGTCTCGTCTGCCACCCTTCGCATGGCCGACGCATCTTCGTGCTGGTGTGAGTAATGGAGAAATCACTGTGGCTTTAGAGTCAGTCTGCCTTGGGCGTATGCTGCT
vamp2_442	CGGCTGCCGCTAAGAGTCTCGTCTGCCACCCTTCGCATGGCCGACGCATCTTCGTGCTGGAAAAGAAGATGCAGCATCTTCAACAAGCTGGCATGAGCCTTGGGCGTATGCTGCT
vamp2_443	CGGCTGCCGCTAAGAGTCTCGTCTGCCACCCTTCGCATGGCCGACGCATCTTCGTGCTGGCAAATCTACTCCCACCATCCCTCTCAAACCCACGTGCCTTGGGCGTATGCTGCT
vamp2_444	CGGCTGCCGCTAAGAGTCTCGTCTGCCACCCTTCGCATGGCCGACGCATCTTCGTGCTGGCCCCTTCTCCCAGATAAAGCCCACACTACAACACGGCCTTGGGCGTATGCTGCT
vamp2_445	CGGCTGCCGCTAAGAGTCTCGTCTGCCACCCTTCGCATGGCCGACGCATCTTCGTGCTGGATTAGACCTGGGGTATTTCCGTCAAATTGAGGTTTCCAGCCTTGGGCGTATGCTGCT
vamp2_446	CGGCTGCCGCTAAGAGTCTCGTCTGCCACCCTTCGCATGGCCGACGCATCTTCGTGCTGGAAAACCAGAGATTTGGGGAAATGTTGTCCCTTTACCTGTGCCTTGGGCGTATGCTGCT
vamp2_447	CGGCTGCCGCTAAGAGTCTCGTCTGCCACCCTTCGCATGGCCGACGCATCTTCGTGCTGGTTTGGATGGCAGTTGGCAGTATAAGCAAGATATAACATGGTGCCTTGGGCGTATGCTGCT
vamp2_448	CGGCTGCCGCTAAGAGTCTCGTCTGCCACCCTTCGCATGGCCGACGCATCTTCGTGCTGGATAATAGCTCAATGTGAATGGGACTCGAAGTGAATGGACGGCCTTGGGCGTATGCTGCT
vamp2_449	CGGCTGCCGCTAAGAGTCTCGTCTGCCACCCTTCGCATGGCCGACGCATCTTCGTGCTGGAGCTGTTTCATTACACACTGGTGGAATAACAAATCTAGCCCGCCTTGGGCGTATGCTGCT
vamp2_450	CGGCTGCCGCTAAGAGTCTCGTCTGCCACCCTTCGCATGGCCGACGCATCTTCGTGCTGGCCCCTCAACCAAATGGCTCCGCCTTATGTCACAATGCCTTGGGCGTATGCTGCT
vamp2_451	CGGCTGCCGCTAAGAGTCTCGTCTGCCACCCTTCGCATGGCCGACGCATCTTCGTGCTGGCAATCAGCTAATCTGTCCCCTCCCTCTAGTTTAAGCAAGGCCTTGGGCGTATGCTGCT
vamp2_452	CGGCTGCCGCTAAGAGTCTCGTCTGCCACCCTTCGCATGGCCGACGCATCTTCGTGCTGGCATGTCTCCATGGGTACAGCCTTTCTTTACCTCCAGCCTTGGGCGTATGCTGCT
vamp2_453	CGGCTGCCGCTAAGAGTCTCGTCTGCCACCCTTCGCATGGCCGACGCATCTTCGTGCTGGTAGGCTAAGCAGCCTAATCTGTCAGGACGGAGCCAGCCTTGGGCGTATGCTGCT
vamp2_454	CGGCTGCCGCTAAGAGTCTCGTCTGCCACCCTTCGCATGGCCGACGCATCTTCGTGCTGGAACTACTCCTAACACACAACCTGTACCTACAGCGATGGGCCTTGGGCGTATGCTGCT
vamp2_455	CGGCTGCCGCTAAGAGTCTCGTCTGCCACCCTTCGCATGGCCGACGCATCTTCGTGCTGGAAAAGCTAATAGCGCTAACTGGGAAATCGAGAAAGGGAGCCTTGGGCGTATGCTGCT
vamp2_456	CGGCTGCCGCTAAGAGTCTCGTCTGCCACCCTTCGCATGGCCGACGCATCTTCGTGCTGGGTGCAGACGCACACTTCACGCATGGCTCGTTTCTTGCCTTGGGCGTATGCTGCT
vamp2_457	CGGCTGCCGCTAAGAGTCTCGTCTGCCACCCTTCGCATGGCCGACGCATCTTCGTGCTGGGTCGACAGATTGGGCGGATGAGTCTGAAGGCTGATGCCTTGGGCGTATGCTGCT
vamp2_458	CGGCTGCCGCTAAGAGTCTCGTCTGCCACCCTTCGCATGGCCGACGCATCTTCGTGCTGGATATAAATATATGCGTAAAAGCAAACCAGGAAGGGCACGGCGCCTTGGGCGTATGCTGCT
vamp2_459	CGGCTGCCGCTAAGAGTCTCGTCTGCCACCCTTCGCATGGCCGACGCATCTTCGTGCTGGGACAAGCATCCCCTCAGGTGCTCGGCAGTGTGTAAGCCTTGGGCGTATGCTGCT
vamp2_460	CGGCTGCCGCTAAGAGTCTCGTCTGCCACCCTTCGCATGGCCGACGCATCTTCGTGCTGGACTACAGCTGAACTCAACAAACAGGCACACAGAGAGCCTTGGGCGTATGCTGCT
vamp2_461	CGGCTGCCGCTAAGAGTCTCGTCTGCCACCCTTCGCATGGCCGACGCATCTTCGTGCTGGGCTGGATAATAGCAAGGGACACAAAAGGTGCTCGCGCCTTGGGCGTATGCTGCT
vamp2_462	CGGCTGCCGCTAAGAGTCTCGTCTGCCACCCTTCGCATGGCCGACGCATCTTCGTGCTGGTGTGCAAGCGGCAACAGCATCAAGTCCTGAAACAAGCCTTGGGCGTATGCTGCT
vamp2_463	CGGCTGCCGCTAAGAGTCTCGTCTGCCACCCTTCGCATGGCCGACGCATCTTCGTGCTGGATATAAGAGAGAGAACCACAGCTGTCAAAACTAGCTCACGTGCCTTGGGCGTATGCTGCT
vamp2_464	CGGCTGCCGCTAAGAGTCTCGTCTGCCACCCTTCGCATGGCCGACGCATCTTCGTGCTGGTGAAGTAGTAGGATCAATCTGTGTGCTTTCCGACGGGCCTTGGGCGTATGCTGCT
vamp2_465	CGGCTGCCGCTAAGAGTCTCGTCTGCCACCCTTCGCATGGCCGACGCATCTTCGTGCTGGTGAAATCTTGTATGGGTTTGGCAGTAGTTCTGCTATGAGACGCCTTGGGCGTATGCTGCT
vamp2_466	CGGCTGCCGCTAAGAGTCTCGTCTGCCACCCTTCGCATGGCCGACGCATCTTCGTGCTGGAGTAACACAGCGTTTGGTTCTCTCTCGGTTGCACCGCCTTGGGCGTATGCTGCT
vamp2_467	CGGCTGCCGCTAAGAGTCTCGTCTGCCACCCTTCGCATGGCCGACGCATCTTCGTGCTGGTTAATAAGCGCCATCGAAAACAAGCTTTTGTGCATGATACGGCCTTGGGCGTATGCTGCT
vamp2_468	CGGCTGCCGCTAAGAGTCTCGTCTGCCACCCTTCGCATGGCCGACGCATCTTCGTGCTGGCCCCACACTTTGTATGGAGACTCTCTGGCCTTGAAGCCTTGGGCGTATGCTGCT
vamp2_469	CGGCTGCCGCTAAGAGTCTCGTCTGCCACCCTTCGCATGGCCGACGCATCTTCGTGCTGGACATGCCATCAATTGCTTCGCCATCCAAGTCAAAAGCCTTGGGCGTATGCTGCT
vamp2_470	CGGCTGCCGCTAAGAGTCTCGTCTGCCACCCTTCGCATGGCCGACGCATCTTCGTGCTGGCAAGATAAACATCTACAGTCATTGGTCCAGTCTGTTGTGGCGCCTTGGGCGTATGCTGCT
vamp2_471	CGGCTGCCGCTAAGAGTCTCGTCTGCCACCCTTCGCATGGCCGACGCATCTTCGTGCTGGGGGGCAATATGTAGGTCTGAGATAGAGTGCATGTGACGCCTTGGGCGTATGCTGCT
vamp2_472	CGGCTGCCGCTAAGAGTCTCGTCTGCCACCCTTCGCATGGCCGACGCATCTTCGTGCTGGATTGATTCAGTACCTCACTTAAGGGAGTCTATCGCTTGTGCGCCTTGGGCGTATGCTGCT
vamp2_473	CGGCTGCCGCTAAGAGTCTCGTCTGCCACCCTTCGCATGGCCGACGCATCTTCGTGCTGGACACCAATACTCAAGAAAGAGTGAAATAGAGCGTGCAAGAGCCTTGGGCGTATGCTGCT
vamp2_474	CGGCTGCCGCTAAGAGTCTCGTCTGCCACCCTTCGCATGGCCGACGCATCTTCGTGCTGGACAAACACCCAGATTAAGAGGCAGTAGTTTAAACCTGAAGCGCCTTGGGCGTATGCTGCT
vamp2_475	CGGCTGCCGCTAAGAGTCTCGTCTGCCACCCTTCGCATGGCCGACGCATCTTCGTGCTGGAAATTGGTCATCGTTGTCACAAGTAATCAGAGGTTTGGAGTGCCTTGGGCGTATGCTGCT
vamp2_476	CGGCTGCCGCTAAGAGTCTCGTCTGCCACCCTTCGCATGGCCGACGCATCTTCGTGCTGGACAGTATTTCAGAAAAGCCGGAGGTATTTACAGAGGAGACAGCCTTGGGCGTATGCTGCT
vamp2_477	CGGCTGCCGCTAAGAGTCTCGTCTGCCACCCTTCGCATGGCCGACGCATCTTCGTGCTGGCCACACACTCACGGACAGGACGAACGAGGAGTGACGCCTTGGGCGTATGCTGCT
vamp2_478	CGGCTGCCGCTAAGAGTCTCGTCTGCCACCCTTCGCATGGCCGACGCATCTTCGTGCTGGGGGGCTCAGGATAGGGGCGGATTTATACTCTTTGAGCCTTGGGCGTATGCTGCT
vamp2_479	CGGCTGCCGCTAAGAGTCTCGTCTGCCACCCTTCGCATGGCCGACGCATCTTCGTGCTGGGGGCAAATAAATCGATTCTTGTGAGAAGTCGTTGCTCCGCCTTGGGCGTATGCTGCT
vamp2_480	CGGCTGCCGCTAAGAGTCTCGTCTGCCACCCTTCGCATGGCCGACGCATCTTCGTGCTGGTTTTCGGGGAAGGATTTCTCTGTGGCTTGGAATTGGCCTTGGGCGTATGCTGCT
vamp2_481	CGGCTGCCGCTAAGAGTCTCGTCTGCCACCCTTCGCATGGCCGACGCATCTTCGTGCTGGGGCGTTCGTGAGCTCAGAGTGGGGTAGGAATGTTGGCCTTGGGCGTATGCTGCT
vamp2_482	CGGCTGCCGCTAAGAGTCTCGTCTGCCACCCTTCGCATGGCCGACGCATCTTCGTGCTGGCGCTTTAGGTGCTGAAGTACACTGTAAAGAGAAGCAGAGCCTTGGGCGTATGCTGCT
vamp2_483	CGGCTGCCGCTAAGAGTCTCGTCTGCCACCCTTCGCATGGCCGACGCATCTTCGTGCTGGACAAAGTTACTTACAAACTCTTTAAGGCAGAGGTGGGCAGCCTTGGGCGTATGCTGCT
vamp2_484	CGGCTGCCGCTAAGAGTCTCGTCTGCCACCCTTCGCATGGCCGACGCATCTTCGTGCTGGAAGCCATTTATTTTCATTCGAGGATAGTATGCAGACTGCGAGCCTTGGGCGTATGCTGCT
vamp2_485	CGGCTGCCGCTAAGAGTCTCGTCTGCCACCCTTCGCATGGCCGACGCATCTTCGTGCTGGAGGGGTGTTCAGGGATGAGGTGTCTGTATAACACTGCCTTGGGCGTATGCTGCT
vamp2_486	CGGCTGCCGCTAAGAGTCTCGTCTGCCACCCTTCGCATGGCCGACGCATCTTCGTGCTGGTTTGGACACTCACTGCAATCAGATCTTATACCAAAGTTGGTGCCTTGGGCGTATGCTGCT
vamp2_487	CGGCTGCCGCTAAGAGTCTCGTCTGCCACCCTTCGCATGGCCGACGCATCTTCGTGCTGGTTAAACAAGTGTCAAAGTGTCAAAGTGTACTTCTGTGCGGAGCCTTGGGCGTATGCTGCT
vamp2_488	CGGCTGCCGCTAAGAGTCTCGTCTGCCACCCTTCGCATGGCCGACGCATCTTCGTGCTGGATGACACTAAAGCTGTTTGTAGGCAGTGGTGATGAATTAGTGCCTTGGGCGTATGCTGCT
vamp2_489	CGGCTGCCGCTAAGAGTCTCGTCTGCCACCCTTCGCATGGCCGACGCATCTTCGTGCTGGACTGCATTCTAATAATGGCATACTCAATGATAGCTCGCACAGCCTTGGGCGTATGCTGCT
vamp2_490	CGGCTGCCGCTAAGAGTCTCGTCTGCCACCCTTCGCATGGCCGACGCATCTTCGTGCTGGGGGGAAAATGTGATAAGAATGTCAAAGTTGGTGGAAAGGTGGCCTTGGGCGTATGCTGCT
vamp2_491	CGGCTGCCGCTAAGAGTCTCGTCTGCCACCCTTCGCATGGCCGACGCATCTTCGTGCTGGTTTTAAAACCCCGACCAGTGACAATCAAATCAGGCAGCCTTGGGCGTATGCTGCT
vamp2_492	CGGCTGCCGCTAAGAGTCTCGTCTGCCACCCTTCGCATGGCCGACGCATCTTCGTGCTGGTGACAAAAGGGAACAACACGTTTGCTTCTTTTCTCTAGTCGGCCTTGGGCGTATGCTGCT
vamp2_493	CGGCTGCCGCTAAGAGTCTCGTCTGCCACCCTTCGCATGGCCGACGCATCTTCGTGCTGGATCATTCAAACAGGCACTCTATTTTGAGCTTCACTGTTTGCGCCTTGGGCGTATGCTGCT
vamp2_494	CGGCTGCCGCTAAGAGTCTCGTCTGCCACCCTTCGCATGGCCGACGCATCTTCGTGCTGGAATTTTCAGCCTTACTCTAGGCACTCAGTGTGTTGTTTACCGCCTTGGGCGTATGCTGCT
vamp2_495	CGGCTGCCGCTAAGAGTCTCGTCTGCCACCCTTCGCATGGCCGACGCATCTTCGTGCTGGTTGGCATTCTTCCACCAGTATTTATTCTTGAGCTTGGCGGCCTTGGGCGTATGCTGCT
vamp2_496	CGGCTGCCGCTAAGAGTCTCGTCTGCCACCCTTCGCATGGCCGACGCATCTTCGTGCTGGTACACGCATAATATCCACGACCTGAGAAACAGTGAAGGGCCTTGGGCGTATGCTGCT
vamp2_497	CGGCTGCCGCTAAGAGTCTCGTCTGCCACCCTTCGCATGGCCGACGCATCTTCGTGCTGGTGACAATTGGTAAACTGTCACACGTCAGTTTTGAAGATGCGCCTTGGGCGTATGCTGCT
vamp2_498	CGGCTGCCGCTAAGAGTCTCGTCTGCCACCCTTCGCATGGCCGACGCATCTTCGTGCTGGACTTAACATTGAAGGAAGACACAGAGATGGGGTTCACTCGCCTTGGGCGTATGCTGCT
vamp2_499	CGGCTGCCGCTAAGAGTCTCGTCTGCCACCCTTCGCATGGCCGACGCATCTTCGTGCTGGACGATTGCTGGTGAGGTTTGGAGGAGCTTGGTTTCGCCTTGGGCGTATGCTGCT
vamp2_500	CGGCTGCCGCTAAGAGTCTCGTCTGCCACCCTTCGCATGGCCGACGCATCTTCGTGCTGGGCTGGGGCAGACCTGCAAACCAACACACAGTCATTGCCTTGGGCGTATGCTGCT
vamp2_501	CGGCTGCCGCTAAGAGTCTCGTCTGCCACCCTTCGCATGGCCGACGCATCTTCGTGCTGGTGGCTCTGTGAAGGACCTTTTACATCTATGAAGATTGTCCAGCCTTGGGCGTATGCTGCT
vamp2_502	CGGCTGCCGCTAAGAGTCTCGTCTGCCACCCTTCGCATGGCCGACGCATCTTCGTGCTGGACTATTTGATGCACAAAATAGGTCTGAAGTCACCCAGTTGAGCCTTGGGCGTATGCTGCT
vamp2_503	CGGCTGCCGCTAAGAGTCTCGTCTGCCACCCTTCGCATGGCCGACGCATCTTCGTGCTGGATTTGTGATTCAGATTCAGCAAAGAAGCGCTCAGCTGCCTTGGGCGTATGCTGCT
vamp2_504	CGGCTGCCGCTAAGAGTCTCGTCTGCCACCCTTCGCATGGCCGACGCATCTTCGTGCTGGATAGCTTGCACATTAAAGGGTTAAGAACACCAAAAGGTCCCGCCTTGGGCGTATGCTGCT
vamp2_505	CGGCTGCCGCTAAGAGTCTCGTCTGCCACCCTTCGCATGGCCGACGCATCTTCGTGCTGGTAGTTATAGAAGCAATCGAAAACTGCAACAAGCCCGAAAGTGCCTTGGGCGTATGCTGCT
vamp2_506	CGGCTGCCGCTAAGAGTCTCGTCTGCCACCCTTCGCATGGCCGACGCATCTTCGTGCTGGATGGGGATTTCTGAAAAGTCTTCTTGCTAATGCCAATCTCAGCCTTGGGCGTATGCTGCT
vamp2_507	CGGCTGCCGCTAAGAGTCTCGTCTGCCACCCTTCGCATGGCCGACGCATCTTCGTGCTGGGCCACCAGAGGAAGACAAAACTCTGTATAAAGGTCACCGCCTTGGGCGTATGCTGCT
vamp2_508	CGGCTGCCGCTAAGAGTCTCGTCTGCCACCCTTCGCATGGCCGACGCATCTTCGTGCTGGTCTGAAAGATCCCTGGATCTAATCCGTTTGCTTTCCTTACAGCCTTGGGCGTATGCTGCT
vamp2_509	CGGCTGCCGCTAAGAGTCTCGTCTGCCACCCTTCGCATGGCCGACGCATCTTCGTGCTGGACATATAAAAGGAGTGAGTCAGTGAGGAGTCAAACTGACCAGCCTTGGGCGTATGCTGCT
vamp2_510	CGGCTGCCGCTAAGAGTCTCGTCTGCCACCCTTCGCATGGCCGACGCATCTTCGTGCTGGTGTTTAAAAGCCATATTTCTGCTTCTCATTTTGCTTCCGCTGCCTTGGGCGTATGCTGCT
vamp2_511	CGGCTGCCGCTAAGAGTCTCGTCTGCCACCCTTCGCATGGCCGACGCATCTTCGTGCTGGATCTATGAGCTCAAACACAATCTTTACAAACAGCCTGCAGTGCCTTGGGCGTATGCTGCT
vamp2_512	CGGCTGCCGCTAAGAGTCTCGTCTGCCACCCTTCGCATGGCCGACGCATCTTCGTGCTGGTAGCAGTAGTCAGTGTGGATGTAGCCAAAATCTCTTGTACTGCCTTGGGCGTATGCTGCT
vamp2_513	CGGCTGCCGCTAAGAGTCTCGTCTGCCACCCTTCGCATGGCCGACGCATCTTCGTGCTGGAGATTGGTGAATTTCTGACATTTCTAATGTGCCTCAACGGCGCCTTGGGCGTATGCTGCT
vamp2_514	CGGCTGCCGCTAAGAGTCTCGTCTGCCACCCTTCGCATGGCCGACGCATCTTCGTGCTGGATCCTGTTTCTAGGCTCTTCATTACAGTCGACTGGTAAAGGGCCTTGGGCGTATGCTGCT
vamp2_515	CGGCTGCCGCTAAGAGTCTCGTCTGCCACCCTTCGCATGGCCGACGCATCTTCGTGCTGGCAGGGTCATATGAATGATGGGGACAACATCCCCACGCCTTGGGCGTATGCTGCT
vamp2_516	CGGCTGCCGCTAAGAGTCTCGTCTGCCACCCTTCGCATGGCCGACGCATCTTCGTGCTGGCCCCACACAAGGCCTTCATCAAGAGTGTGCGTGTGGCCTTGGGCGTATGCTGCT
vamp2_517	CGGCTGCCGCTAAGAGTCTCGTCTGCCACCCTTCGCATGGCCGACGCATCTTCGTGCTGGTCTCTGTCATTGTTGCGTCACGATCAACATACATTCTGTGCCTTGGGCGTATGCTGCT
vamp2_518	CGGCTGCCGCTAAGAGTCTCGTCTGCCACCCTTCGCATGGCCGACGCATCTTCGTGCTGGCAAATAGCTGGGCCAGCTGTTCAGACTTCACTAAACGCCTTGGGCGTATGCTGCT
vamp2_519	CGGCTGCCGCTAAGAGTCTCGTCTGCCACCCTTCGCATGGCCGACGCATCTTCGTGCTGGTACAGCCTTGATTATTTAAATCAGTAAACGAGCGTGCCTGGGCCTTGGGCGTATGCTGCT
vamp2_520	CGGCTGCCGCTAAGAGTCTCGTCTGCCACCCTTCGCATGGCCGACGCATCTTCGTGCTGGAAAATACTAGTATACACGGCCATCTTCCAAGGAACACCTGCGCCTTGGGCGTATGCTGCT
vamp2_521	CGGCTGCCGCTAAGAGTCTCGTCTGCCACCCTTCGCATGGCCGACGCATCTTCGTGCTGGGCCCTTTGTGACAGCCATTTGGGCTTCATTCTAGTGCCTTGGGCGTATGCTGCT
vamp2_522	CGGCTGCCGCTAAGAGTCTCGTCTGCCACCCTTCGCATGGCCGACGCATCTTCGTGCTGGATGAGTATCAGGCTCTGGTTGTATTGAAACATGTTGAACGGGCCTTGGGCGTATGCTGCT
vamp2_523	CGGCTGCCGCTAAGAGTCTCGTCTGCCACCCTTCGCATGGCCGACGCATCTTCGTGCTGGATAGGGTAAAGCATGTTTTGCCGAAATAAAGCAAGCATAGCGCCTTGGGCGTATGCTGCT
vamp2_524	CGGCTGCCGCTAAGAGTCTCGTCTGCCACCCTTCGCATGGCCGACGCATCTTCGTGCTGGCCCACGACTCGCGTGGATATCACGCCCCTAGTTTAGCCTTGGGCGTATGCTGCT
vamp2_525	CGGCTGCCGCTAAGAGTCTCGTCTGCCACCCTTCGCATGGCCGACGCATCTTCGTGCTGGAATGTCATCTGTAGCTGACATAAAGATAGGTGAGAACGGGCGCCTTGGGCGTATGCTGCT
vamp2_526	CGGCTGCCGCTAAGAGTCTCGTCTGCCACCCTTCGCATGGCCGACGCATCTTCGTGCTGGTTGACTTAGAAATGATCGTCAAGACGGCATTATTGGCAAGAGCCTTGGGCGTATGCTGCT
vamp2_527	CGGCTGCCGCTAAGAGTCTCGTCTGCCACCCTTCGCATGGCCGACGCATCTTCGTGCTGGTAAATTATTTCCATTTTAAAAGCGCGCGACCATTTCCAGCCGCCTTGGGCGTATGCTGCT
vamp2_528	CGGCTGCCGCTAAGAGTCTCGTCTGCCACCCTTCGCATGGCCGACGCATCTTCGTGCTGGAAACCAGTCCAATCCGGTGTCTAGGCGTGATTCTAGCCTTGGGCGTATGCTGCT
vamp2_529	CGGCTGCCGCTAAGAGTCTCGTCTGCCACCCTTCGCATGGCCGACGCATCTTCGTGCTGGACACTCGCTTATTCCAAACGCCATAATAAACCGCAGCCTTGGGCGTATGCTGCT
vamp2_530	CGGCTGCCGCTAAGAGTCTCGTCTGCCACCCTTCGCATGGCCGACGCATCTTCGTGCTGGAAAACCTCGGTGTTACAAATAAACTACCTCCGAGACAACAAGCCTTGGGCGTATGCTGCT
vamp2_531	CGGCTGCCGCTAAGAGTCTCGTCTGCCACCCTTCGCATGGCCGACGCATCTTCGTGCTGGAAAACCGTACTCACATTTTGAACCGGGTTTTATGTGCGGCCTTGGGCGTATGCTGCT
vamp2_532	CGGCTGCCGCTAAGAGTCTCGTCTGCCACCCTTCGCATGGCCGACGCATCTTCGTGCTGGTCTACAAGAAGCGTGTGGATGAACGCTCTGCTTCAGCCTTGGGCGTATGCTGCT
vamp2_533	CGGCTGCCGCTAAGAGTCTCGTCTGCCACCCTTCGCATGGCCGACGCATCTTCGTGCTGGGGCGTTTCTCCCCGTCTCCGGGATAAATAATGCGCGCCTTGGGCGTATGCTGCT
vamp2_534	CGGCTGCCGCTAAGAGTCTCGTCTGCCACCCTTCGCATGGCCGACGCATCTTCGTGCTGGTCTCCAGGTTATTCCAGTGAAGCGGTAGTCCTTGTGCCTTGGGCGTATGCTGCT
vamp2_535	CGGCTGCCGCTAAGAGTCTCGTCTGCCACCCTTCGCATGGCCGACGCATCTTCGTGCTGGGCCGGTGTGCCGCGCCTCTCGTTTATATTCCCTTAAGCCTTGGGCGTATGCTGCT
vamp2_536	CGGCTGCCGCTAAGAGTCTCGTCTGCCACCCTTCGCATGGCCGACGCATCTTCGTGCTGGTATTAGGGCGCTCTACAGCTACTAGCTTCTGTCACTGCCTTGGGCGTATGCTGCT
vamp2_537	CGGCTGCCGCTAAGAGTCTCGTCTGCCACCCTTCGCATGGCCGACGCATCTTCGTGCTGGAAAATAGATGCTCGGATTAAGGGAACAAAGATGGCTCGTGCCTTGGGCGTATGCTGCT
vamp2_538	CGGCTGCCGCTAAGAGTCTCGTCTGCCACCCTTCGCATGGCCGACGCATCTTCGTGCTGGGGAGGATGCTTGCTTGTTGACAGTTTCTTTAGACGGGCCTTGGGCGTATGCTGCT
vamp2_539	CGGCTGCCGCTAAGAGTCTCGTCTGCCACCCTTCGCATGGCCGACGCATCTTCGTGCTGGGACAGAGCGTGTTTAGGCTATCCCGGAGGAACGCTGCCTTGGGCGTATGCTGCT
vamp2_540	CGGCTGCCGCTAAGAGTCTCGTCTGCCACCCTTCGCATGGCCGACGCATCTTCGTGCTGGTCAGCTGTATATGTAAGAGGACGTGGGTTTATTTCCATGGGGCCTTGGGCGTATGCTGCT
vamp2_541	CGGCTGCCGCTAAGAGTCTCGTCTGCCACCCTTCGCATGGCCGACGCATCTTCGTGCTGGAGAATTCAAAGAACTGATGAGACAAACAAAATGGCGGTCTGGCCTTGGGCGTATGCTGCT
vamp2_542	CGGCTGCCGCTAAGAGTCTCGTCTGCCACCCTTCGCATGGCCGACGCATCTTCGTGCTGGGATGAGTGGGCTAGGCTGCGTATGCTTACTTGTACGCCTTGGGCGTATGCTGCT
vamp2_543	CGGCTGCCGCTAAGAGTCTCGTCTGCCACCCTTCGCATGGCCGACGCATCTTCGTGCTGGAATAACGTTATGTTTTAAAGCACATGCGGAACCCTGTGTGCCTTGGGCGTATGCTGCT
vamp2_544	CGGCTGCCGCTAAGAGTCTCGTCTGCCACCCTTCGCATGGCCGACGCATCTTCGTGCTGGACTACCTTCAGTGTGGTATGTATGACATTAGAAACCGCACAGCCTTGGGCGTATGCTGCT
vamp2_545	CGGCTGCCGCTAAGAGTCTCGTCTGCCACCCTTCGCATGGCCGACGCATCTTCGTGCTGGAAAATTGATCAAAGCCACCCGAAAACTTTTGATGTACGAGTGCCTTGGGCGTATGCTGCT
vamp2_546	CGGCTGCCGCTAAGAGTCTCGTCTGCCACCCTTCGCATGGCCGACGCATCTTCGTGCTGGTTAAATCAAACAGGCACATCTAATCGCGTTCGAATTCCAAGGCCTTGGGCGTATGCTGCT
vamp2_547	CGGCTGCCGCTAAGAGTCTCGTCTGCCACCCTTCGCATGGCCGACGCATCTTCGTGCTGGCTTCAACCAATAGATGGCGCTAAGTCCATGTGGTATTTGTGCCTTGGGCGTATGCTGCT
vamp2_548	CGGCTGCCGCTAAGAGTCTCGTCTGCCACCCTTCGCATGGCCGACGCATCTTCGTGCTGGAAAACATTTTAGTCGGCAATTCAGCTGTGTCGGGTGCCTTGGGCGTATGCTGCT
vamp2_549	CGGCTGCCGCTAAGAGTCTCGTCTGCCACCCTTCGCATGGCCGACGCATCTTCGTGCTGGGCAGTTTCCCGTCTGTGTGCAACTAATGGCGGACAGCCTTGGGCGTATGCTGCT
vamp2_550	CGGCTGCCGCTAAGAGTCTCGTCTGCCACCCTTCGCATGGCCGACGCATCTTCGTGCTGGAAGGAAAAGAGAGGTACTTTCCAATCCAACCAATGAGACCGCCTTGGGCGTATGCTGCT
vamp2_551	CGGCTGCCGCTAAGAGTCTCGTCTGCCACCCTTCGCATGGCCGACGCATCTTCGTGCTGGGCAGGAAACGCCAGTATGTTAATGTGACAACACAAAGAGCCTTGGGCGTATGCTGCT
vamp2_552	CGGCTGCCGCTAAGAGTCTCGTCTGCCACCCTTCGCATGGCCGACGCATCTTCGTGCTGGCCCTACATTTAATCCTTAAACGATCGTCTCGTCCACAAAGGGCCTTGGGCGTATGCTGCT
vamp2_553	CGGCTGCCGCTAAGAGTCTCGTCTGCCACCCTTCGCATGGCCGACGCATCTTCGTGCTGGAAAGCATGTGTGGTTTACAAATCAATTTTGAGGACAACCGAGCCTTGGGCGTATGCTGCT
vamp2_554	CGGCTGCCGCTAAGAGTCTCGTCTGCCACCCTTCGCATGGCCGACGCATCTTCGTGCTGGGTGGCACATCAGTGAGGTACATCCTTACCTGTTACCGCCTTGGGCGTATGCTGCT
vamp2_555	CGGCTGCCGCTAAGAGTCTCGTCTGCCACCCTTCGCATGGCCGACGCATCTTCGTGCTGGACGTGATTATATACCGTATTTGTTTAGGGACTGCAACCCCGCCTTGGGCGTATGCTGCT
vamp2_556	CGGCTGCCGCTAAGAGTCTCGTCTGCCACCCTTCGCATGGCCGACGCATCTTCGTGCTGGTATTTCACGCAATTTGTTTCCAACCTTGAGCCATTCTTACCGCCTTGGGCGTATGCTGCT
vamp2_557	CGGCTGCCGCTAAGAGTCTCGTCTGCCACCCTTCGCATGGCCGACGCATCTTCGTGCTGGATAAACATTGTGGCAATCATATACCACAGTGTATGGTCCGTGCCTTGGGCGTATGCTGCT
vamp2_558	CGGCTGCCGCTAAGAGTCTCGTCTGCCACCCTTCGCATGGCCGACGCATCTTCGTGCTGGACACAGCACCGCAGGGAAACTCATATACAAATGCTGCCTTGGGCGTATGCTGCT
vamp2_559	CGGCTGCCGCTAAGAGTCTCGTCTGCCACCCTTCGCATGGCCGACGCATCTTCGTGCTGGTTCCTGTACACATCTGACGTTACATCTAGTTCGTTCGATCAGCCTTGGGCGTATGCTGCT
vamp2_560	CGGCTGCCGCTAAGAGTCTCGTCTGCCACCCTTCGCATGGCCGACGCATCTTCGTGCTGGTGGAAGCATGTAATAACTGTGCCCATGTCCTTTATTCTTGTGCCTTGGGCGTATGCTGCT
vamp2_561	CGGCTGCCGCTAAGAGTCTCGTCTGCCACCCTTCGCATGGCCGACGCATCTTCGTGCTGGAATGTCTATCTAAATTCATTAGTGAGCTGGAGCAGCATGGCGCCTTGGGCGTATGCTGCT
vamp2_562	CGGCTGCCGCTAAGAGTCTCGTCTGCCACCCTTCGCATGGCCGACGCATCTTCGTGCTGGGAAAGGGGTCATACAGGTCTTGATTGAAGTCATATGGGTCGCCTTGGGCGTATGCTGCT
vamp2_563	CGGCTGCCGCTAAGAGTCTCGTCTGCCACCCTTCGCATGGCCGACGCATCTTCGTGCTGGTTTTCACCTTCTCATCTGGGAGCTCTGATGACGGTGCCTTGGGCGTATGCTGCT
vamp2_564	CGGCTGCCGCTAAGAGTCTCGTCTGCCACCCTTCGCATGGCCGACGCATCTTCGTGCTGGTTTTACTGGCCTTGGAGGATTATCGATCAGGCAGTGCCTTGGGCGTATGCTGCT
vamp2_565	CGGCTGCCGCTAAGAGTCTCGTCTGCCACCCTTCGCATGGCCGACGCATCTTCGTGCTGGCAGGGTCCCAGTAAGGATCACAGTCATACTCCATTCCGCCTTGGGCGTATGCTGCT
vamp2_566	CGGCTGCCGCTAAGAGTCTCGTCTGCCACCCTTCGCATGGCCGACGCATCTTCGTGCTGGTTTTGTGTTGGTGGAAGAGGGACAGTCGTCACTGGGCCTTGGGCGTATGCTGCT
vamp2_567	CGGCTGCCGCTAAGAGTCTCGTCTGCCACCCTTCGCATGGCCGACGCATCTTCGTGCTGGTTCTGGGACAATTACAGGTGGTGAGGGAGAATTCTGGCCTTGGGCGTATGCTGCT
vamp2_568	CGGCTGCCGCTAAGAGTCTCGTCTGCCACCCTTCGCATGGCCGACGCATCTTCGTGCTGGGGCAGGACTTAGTTTACAGTTTGGATGGTAACGTGGAGCCTTGGGCGTATGCTGCT
vamp2_569	CGGCTGCCGCTAAGAGTCTCGTCTGCCACCCTTCGCATGGCCGACGCATCTTCGTGCTGGCTGAGTTGTGGGTGGAGGGGTCGGCTTTAGACCAAGCCTTGGGCGTATGCTGCT
vamp2_570	CGGCTGCCGCTAAGAGTCTCGTCTGCCACCCTTCGCATGGCCGACGCATCTTCGTGCTGGGGGTATTCTGGTATTTCGATGCGTCAGGGCCATAGGCCTTGGGCGTATGCTGCT
vamp2_571	CGGCTGCCGCTAAGAGTCTCGTCTGCCACCCTTCGCATGGCCGACGCATCTTCGTGCTGGGTGAGCTCCAGATGACGCATTTGCTGGTAAAGCATGCCTTGGGCGTATGCTGCT
vamp2_572	CGGCTGCCGCTAAGAGTCTCGTCTGCCACCCTTCGCATGGCCGACGCATCTTCGTGCTGGTTATCGATCTCATAGAGCTAGAAGAGAAAGAGAGGGCTGGTGCCTTGGGCGTATGCTGCT
vamp2_573	CGGCTGCCGCTAAGAGTCTCGTCTGCCACCCTTCGCATGGCCGACGCATCTTCGTGCTGGAACACATAAGACCTTAAGCTTTGACAATTGAGAAGAGGCCAGCCTTGGGCGTATGCTGCT
vamp2_574	CGGCTGCCGCTAAGAGTCTCGTCTGCCACCCTTCGCATGGCCGACGCATCTTCGTGCTGGAAAGGTTCGAAAGGTTAGGAATGGAGTAGTCTAATCCGAGTGCCTTGGGCGTATGCTGCT
vamp2_575	CGGCTGCCGCTAAGAGTCTCGTCTGCCACCCTTCGCATGGCCGACGCATCTTCGTGCTGGATAACCATGCTTAAATTTCGGCTTTCACCATGATTTCTGCAGCCTTGGGCGTATGCTGCT
vamp2_576	CGGCTGCCGCTAAGAGTCTCGTCTGCCACCCTTCGCATGGCCGACGCATCTTCGTGCTGGTTTTGCGATACCAGTTGGGATCCACAGATCTCCTCGCCTTGGGCGTATGCTGCT
vamp2_577	CGGCTGCCGCTAAGAGTCTCGTCTGCCACCCTTCGCATGGCCGACGCATCTTCGTGCTGGTGACGTGCATGTGCCAGAAAGTCATGGGCATGTTTGCCTTGGGCGTATGCTGCT
vamp2_578	CGGCTGCCGCTAAGAGTCTCGTCTGCCACCCTTCGCATGGCCGACGCATCTTCGTGCTGGTAAAATGTCATGCTTAAATGTTGCTGTACTGGCAAAGTGGCGCCTTGGGCGTATGCTGCT
vamp2_579	CGGCTGCCGCTAAGAGTCTCGTCTGCCACCCTTCGCATGGCCGACGCATCTTCGTGCTGGAAATATTCATACCTGGCAGATTTATCAAGCACTGCAGAGCCGCCTTGGGCGTATGCTGCT
vamp2_580	CGGCTGCCGCTAAGAGTCTCGTCTGCCACCCTTCGCATGGCCGACGCATCTTCGTGCTGGCCAAAGAGGCACAGCAGAGATATCACCTGAAAACAGTGCCTTGGGCGTATGCTGCT
vamp2_581	CGGCTGCCGCTAAGAGTCTCGTCTGCCACCCTTCGCATGGCCGACGCATCTTCGTGCTGGTAGAGCAACGATTAATCAAAATAGCAACAACTGCATGCAGGGCCTTGGGCGTATGCTGCT
vamp2_582	CGGCTGCCGCTAAGAGTCTCGTCTGCCACCCTTCGCATGGCCGACGCATCTTCGTGCTGGTAATAAAACTCACCTCCTGTCTCATCCTTGGTCTTTGTCCAGCCTTGGGCGTATGCTGCT
vamp2_583	CGGCTGCCGCTAAGAGTCTCGTCTGCCACCCTTCGCATGGCCGACGCATCTTCGTGCTGGATGAGGTTTCCAAATGACAAAGCCCTTAAATACTGGTCTCAGCCTTGGGCGTATGCTGCT
vamp2_584	CGGCTGCCGCTAAGAGTCTCGTCTGCCACCCTTCGCATGGCCGACGCATCTTCGTGCTGGTACCAGCAATTGCATTCTTACATTTTATTGGCTGTGGACACGCCTTGGGCGTATGCTGCT
vamp2_585	CGGCTGCCGCTAAGAGTCTCGTCTGCCACCCTTCGCATGGCCGACGCATCTTCGTGCTGGTTTACAGTCTGTGGCCTGACCTAGATATTTTGTACCTGTGGGCCTTGGGCGTATGCTGCT
vamp2_586	CGGCTGCCGCTAAGAGTCTCGTCTGCCACCCTTCGCATGGCCGACGCATCTTCGTGCTGGAAAAGCTGACCAGAACATCTATGTGCAATTGATCCTATGGCGCCTTGGGCGTATGCTGCT
vamp2_587	CGGCTGCCGCTAAGAGTCTCGTCTGCCACCCTTCGCATGGCCGACGCATCTTCGTGCTGGATGGTTCAGATGTGCACACTCAGGTGATGATAACATAAACAGCCTTGGGCGTATGCTGCT
vamp2_588	CGGCTGCCGCTAAGAGTCTCGTCTGCCACCCTTCGCATGGCCGACGCATCTTCGTGCTGGCCCCTTCTTTAGAGACGCCGCACAAAATTGAACCTGCCTTGGGCGTATGCTGCT
vamp2_589	CGGCTGCCGCTAAGAGTCTCGTCTGCCACCCTTCGCATGGCCGACGCATCTTCGTGCTGGTACAGAAACAGCTGGAACTCCAGCTTAGGAGCAGAGCCTTGGGCGTATGCTGCT
vamp2_590	CGGCTGCCGCTAAGAGTCTCGTCTGCCACCCTTCGCATGGCCGACGCATCTTCGTGCTGGAAAAGGATCAGGATACTTGAAGGTGGAGAAAACTAGTGTGCGCCTTGGGCGTATGCTGCT
vamp2_591	CGGCTGCCGCTAAGAGTCTCGTCTGCCACCCTTCGCATGGCCGACGCATCTTCGTGCTGGAGTTTACGAAACAGGTGTGATCAAGCAAAGCTGGAATCGCCTTGGGCGTATGCTGCT
vamp2_592	CGGCTGCCGCTAAGAGTCTCGTCTGCCACCCTTCGCATGGCCGACGCATCTTCGTGCTGGTGTGGGAAAACAGAGGGTAGATGATAATAATAACTGCGGGAGCCTTGGGCGTATGCTGCT
vamp2_593	CGGCTGCCGCTAAGAGTCTCGTCTGCCACCCTTCGCATGGCCGACGCATCTTCGTGCTGGCTCTACATCAAGGTGTTATTCTGCAGCTCCCATGCAGCCTTGGGCGTATGCTGCT
vamp2_594	CGGCTGCCGCTAAGAGTCTCGTCTGCCACCCTTCGCATGGCCGACGCATCTTCGTGCTGGAATGACCCTGCCAGAATAACATCTTATTCATCTCCCATTCCGCCTTGGGCGTATGCTGCT
vamp2_595	CGGCTGCCGCTAAGAGTCTCGTCTGCCACCCTTCGCATGGCCGACGCATCTTCGTGCTGGAGTGTAAATGAGTCTGCCCTATAATTGCTCCTTCTCACACAGCCTTGGGCGTATGCTGCT
vamp2_596	CGGCTGCCGCTAAGAGTCTCGTCTGCCACCCTTCGCATGGCCGACGCATCTTCGTGCTGGCACAAAGTTCTGCTGCAAGGAGACATGTTTGGGATGCCTTGGGCGTATGCTGCT
vamp2_597	CGGCTGCCGCTAAGAGTCTCGTCTGCCACCCTTCGCATGGCCGACGCATCTTCGTGCTGGATGTATGCATCTAGTGACACCATGCCTTGTTTATGGTTTGTGCCTTGGGCGTATGCTGCT
vamp2_598	CGGCTGCCGCTAAGAGTCTCGTCTGCCACCCTTCGCATGGCCGACGCATCTTCGTGCTGGATCAGCAGACAGAGCCCCATTATTCCATATCTTAATCTGCTGCCTTGGGCGTATGCTGCT
vamp2_599	CGGCTGCCGCTAAGAGTCTCGTCTGCCACCCTTCGCATGGCCGACGCATCTTCGTGCTGGTTTGTTAGTGTGCACCAAGGTTGAAATGTGAACACAACTGCCTTGGGCGTATGCTGCT
vamp2_600	CGGCTGCCGCTAAGAGTCTCGTCTGCCACCCTTCGCATGGCCGACGCATCTTCGTGCTGGTCAATTATGACCAACTGCTCAAATGATTTGTCTAGGCAGCCGCCTTGGGCGTATGCTGCT
vamp2_601	CGGCTGCCGCTAAGAGTCTCGTCTGCCACCCTTCGCATGGCCGACGCATCTTCGTGCTGGATCCTGGGGTCTTACATCAAGCAAGAAAATCAAAGGAGTGCCTTGGGCGTATGCTGCT
vamp2_602	CGGCTGCCGCTAAGAGTCTCGTCTGCCACCCTTCGCATGGCCGACGCATCTTCGTGCTGGTTAACATGGTTTAACTACGATAACCGTCGTTTTCGCTTGGGGCCTTGGGCGTATGCTGCT
vamp2_603	CGGCTGCCGCTAAGAGTCTCGTCTGCCACCCTTCGCATGGCCGACGCATCTTCGTGCTGGATTTTCGTACGTTAAGTCGTTTAAGATACCAGCGTGTTCGAGCCTTGGGCGTATGCTGCT
vamp2_604	CGGCTGCCGCTAAGAGTCTCGTCTGCCACCCTTCGCATGGCCGACGCATCTTCGTGCTGGTTTTACCTCACAAACGGCTTCATCCATCTATTTCGCGGCCTTGGGCGTATGCTGCT
vamp2_605	CGGCTGCCGCTAAGAGTCTCGTCTGCCACCCTTCGCATGGCCGACGCATCTTCGTGCTGGAAAGATACAAGTTTGCTTCGCTCATGTTCATGATGCCAGCCTTGGGCGTATGCTGCT
vamp2_606	CGGCTGCCGCTAAGAGTCTCGTCTGCCACCCTTCGCATGGCCGACGCATCTTCGTGCTGGAGAAGCAGCTCTTATTCCAGCTCAATAGATGGCAGTGCCTTGGGCGTATGCTGCT
vamp2_607	CGGCTGCCGCTAAGAGTCTCGTCTGCCACCCTTCGCATGGCCGACGCATCTTCGTGCTGGAAGCGGTACTGTTAACTCACGTATGACCTCACGAAGGCCTTGGGCGTATGCTGCT
vamp2_608	CGGCTGCCGCTAAGAGTCTCGTCTGCCACCCTTCGCATGGCCGACGCATCTTCGTGCTGGAAAACCCGGCTGTTTACAGTCATGACGGCATAGTCGCCTTGGGCGTATGCTGCT
vamp2_609	CGGCTGCCGCTAAGAGTCTCGTCTGCCACCCTTCGCATGGCCGACGCATCTTCGTGCTGGAGACATATTTCTGAATGTAAGTGACGGCAGAAGAAGAGCGGCCTTGGGCGTATGCTGCT
vamp2_610	CGGCTGCCGCTAAGAGTCTCGTCTGCCACCCTTCGCATGGCCGACGCATCTTCGTGCTGGACAAACATCCTTTTAATAAAGGTAATCCCGTGTGCTGGAGAGCCTTGGGCGTATGCTGCT
vamp2_611	CGGCTGCCGCTAAGAGTCTCGTCTGCCACCCTTCGCATGGCCGACGCATCTTCGTGCTGGTCATCTCATATATAAAGACTGTATCCTTCCCACGGGCTTGTGCCTTGGGCGTATGCTGCT
vamp2_612	CGGCTGCCGCTAAGAGTCTCGTCTGCCACCCTTCGCATGGCCGACGCATCTTCGTGCTGGATGATTTTCTTAATTCTGCATATCAGTCCGAGGAGAGGCCGCCTTGGGCGTATGCTGCT
vamp2_613	CGGCTGCCGCTAAGAGTCTCGTCTGCCACCCTTCGCATGGCCGACGCATCTTCGTGCTGGAAATGTCTTCTATGAGATGGTCACAGCTCTCAGTGGAGAGCCTTGGGCGTATGCTGCT
vamp2_614	CGGCTGCCGCTAAGAGTCTCGTCTGCCACCCTTCGCATGGCCGACGCATCTTCGTGCTGGTCAGCCTCCTGTTGTCATGGTAGGCTACAGTTATGGCCTTGGGCGTATGCTGCT
vamp2_615	CGGCTGCCGCTAAGAGTCTCGTCTGCCACCCTTCGCATGGCCGACGCATCTTCGTGCTGGAGACACACAAAGATCTTCATTTTATCCATGTAAGGCAGGGTGCCTTGGGCGTATGCTGCT
vamp2_616	CGGCTGCCGCTAAGAGTCTCGTCTGCCACCCTTCGCATGGCCGACGCATCTTCGTGCTGGGGACTGTACTGGGTGGCATCAACCAAAACAAACCCGCCTTGGGCGTATGCTGCT
vamp2_617	CGGCTGCCGCTAAGAGTCTCGTCTGCCACCCTTCGCATGGCCGACGCATCTTCGTGCTGGTAGGTGTGCAGATTGCATGATGATAAGTGACTGTTTTGTGTGCCTTGGGCGTATGCTGCT
vamp2_618	CGGCTGCCGCTAAGAGTCTCGTCTGCCACCCTTCGCATGGCCGACGCATCTTCGTGCTGGCTCCCAGATTAGCAGCTCTTACAAAGGACTACTGTGGGCCTTGGGCGTATGCTGCT
vamp2_619	CGGCTGCCGCTAAGAGTCTCGTCTGCCACCCTTCGCATGGCCGACGCATCTTCGTGCTGGATCAGTGAGGATGAATTTCGCACTAATTTATGAGCTGCTGGGCCTTGGGCGTATGCTGCT
vamp2_620	CGGCTGCCGCTAAGAGTCTCGTCTGCCACCCTTCGCATGGCCGACGCATCTTCGTGCTGGAATTTCCTCTGTGTTTCTGATCAACAGGATTTTGGCTACGTGCCTTGGGCGTATGCTGCT
vamp2_621	CGGCTGCCGCTAAGAGTCTCGTCTGCCACCCTTCGCATGGCCGACGCATCTTCGTGCTGGAAAACTTCATCCAGACAGAAGCTGTTTCATCCAAACCCGCCTTGGGCGTATGCTGCT
vamp2_622	CGGCTGCCGCTAAGAGTCTCGTCTGCCACCCTTCGCATGGCCGACGCATCTTCGTGCTGGTTTTCTTATTTTGTAGTTTGGGGCTGAGACACAGCAGAGTGCCTTGGGCGTATGCTGCT
vamp2_623	CGGCTGCCGCTAAGAGTCTCGTCTGCCACCCTTCGCATGGCCGACGCATCTTCGTGCTGGAAAGTGGCTCCAAGTGTTGCAGCCAGTCGTCCTATGCCTTGGGCGTATGCTGCT
vamp2_624	CGGCTGCCGCTAAGAGTCTCGTCTGCCACCCTTCGCATGGCCGACGCATCTTCGTGCTGGAATGTCCAGTCGAGGAGAGCAGGTGAGTTTTCCTAGCCTTGGGCGTATGCTGCT
vamp2_625	CGGCTGCCGCTAAGAGTCTCGTCTGCCACCCTTCGCATGGCCGACGCATCTTCGTGCTGGAAAATGTACCTACGTTTGTCTTTCTGGCTGCAGGGGCCTTGGGCGTATGCTGCT
vamp2_626	CGGCTGCCGCTAAGAGTCTCGTCTGCCACCCTTCGCATGGCCGACGCATCTTCGTGCTGGGGGAAAGAATGAGATCTTTGTGGATGTGATAGAGAGGCTGGCCTTGGGCGTATGCTGCT
vamp2_627	CGGCTGCCGCTAAGAGTCTCGTCTGCCACCCTTCGCATGGCCGACGCATCTTCGTGCTGGTTGGCTCCAATGTAAGTAAAGCTCAATGAATCATGGCTTGAGCCTTGGGCGTATGCTGCT
vamp2_628	CGGCTGCCGCTAAGAGTCTCGTCTGCCACCCTTCGCATGGCCGACGCATCTTCGTGCTGGAGGATAAAATGCTTTCTTCCAACCTGTTCAGGTGAGTTTGCGCCTTGGGCGTATGCTGCT
vamp2_629	CGGCTGCCGCTAAGAGTCTCGTCTGCCACCCTTCGCATGGCCGACGCATCTTCGTGCTGGGTCTAGATTTCATATTGCGGTCCATGCCAATGCAGATTGGCCTTGGGCGTATGCTGCT
vamp2_630	CGGCTGCCGCTAAGAGTCTCGTCTGCCACCCTTCGCATGGCCGACGCATCTTCGTGCTGGATGATTGTGTATCACTCTTGTAGAGATGCGGATTGGACTGAGCCTTGGGCGTATGCTGCT
vamp2_631	CGGCTGCCGCTAAGAGTCTCGTCTGCCACCCTTCGCATGGCCGACGCATCTTCGTGCTGGATGAAGAGCTCAATATTGGAAAGTCGCAGCTGAAAGGTGCCTTGGGCGTATGCTGCT
vamp2_632	CGGCTGCCGCTAAGAGTCTCGTCTGCCACCCTTCGCATGGCCGACGCATCTTCGTGCTGGTCTGTTTCTTTAGGCTATAGTTCAGCTGTACGTGTGGATGAGCCTTGGGCGTATGCTGCT
vamp2_633	CGGCTGCCGCTAAGAGTCTCGTCTGCCACCCTTCGCATGGCCGACGCATCTTCGTGCTGGACTTTCCGAATATTAAAAGTCTGTCCAAGCCAAGGAGAGGGCCTTGGGCGTATGCTGCT
vamp2_634	CGGCTGCCGCTAAGAGTCTCGTCTGCCACCCTTCGCATGGCCGACGCATCTTCGTGCTGGACACAGACTAATGTTCTTTAGAATAATTCCCGCATGGACCGGCCTTGGGCGTATGCTGCT
vamp2_635	CGGCTGCCGCTAAGAGTCTCGTCTGCCACCCTTCGCATGGCCGACGCATCTTCGTGCTGGTTAGCAAACAATAATGCAGTATCAGCTGTGTGATGAGCTGCGCCTTGGGCGTATGCTGCT
vamp2_636	CGGCTGCCGCTAAGAGTCTCGTCTGCCACCCTTCGCATGGCCGACGCATCTTCGTGCTGGCGTGTGCACCACCATTTCAGTTATTCCCCTCTGTAGCCTTGGGCGTATGCTGCT
vamp2_637	CGGCTGCCGCTAAGAGTCTCGTCTGCCACCCTTCGCATGGCCGACGCATCTTCGTGCTGGTTTATTTGCAGGGTGTTGATCTTCCTCAAACTTCGATGTGAGCCTTGGGCGTATGCTGCT
vamp2_638	CGGCTGCCGCTAAGAGTCTCGTCTGCCACCCTTCGCATGGCCGACGCATCTTCGTGCTGGTCTTCCACCTAAAAGGTTAGTGTACACACCGCATGCGCCTTGGGCGTATGCTGCT
vamp2_639	CGGCTGCCGCTAAGAGTCTCGTCTGCCACCCTTCGCATGGCCGACGCATCTTCGTGCTGGTTTTACTTTGTGCTGCAGTACGGCCCTTAATGTTTCCGCCTTGGGCGTATGCTGCT
vamp2_640	CGGCTGCCGCTAAGAGTCTCGTCTGCCACCCTTCGCATGGCCGACGCATCTTCGTGCTGGATTACTGTCCCCGTGCCAAAAGGATCTGTAAGGTAAGCCTTGGGCGTATGCTGCT
vamp2_641	CGGCTGCCGCTAAGAGTCTCGTCTGCCACCCTTCGCATGGCCGACGCATCTTCGTGCTGGACCACCTAATCTCACTCTGTCTTCTACAGTATGTCTCAGGAGCCTTGGGCGTATGCTGCT
vamp2_642	CGGCTGCCGCTAAGAGTCTCGTCTGCCACCCTTCGCATGGCCGACGCATCTTCGTGCTGGGCTAAGTAGTCCTGATCAGACAGCTGAACTGCAGCGCCTTGGGCGTATGCTGCT
vamp2_643	CGGCTGCCGCTAAGAGTCTCGTCTGCCACCCTTCGCATGGCCGACGCATCTTCGTGCTGGCGAAGAACAAAGCCCTGCTCTGGGAGATCCCACGTGCCTTGGGCGTATGCTGCT
vamp2_644	CGGCTGCCGCTAAGAGTCTCGTCTGCCACCCTTCGCATGGCCGACGCATCTTCGTGCTGGTTTCCAGGAGGAGCGCAGTTATCAGCACTTTTCAAGCCTTGGGCGTATGCTGCT
vamp2_645	CGGCTGCCGCTAAGAGTCTCGTCTGCCACCCTTCGCATGGCCGACGCATCTTCGTGCTGGAAATAGGCCTTCGCAGCAATATTACGGACATAACATACTGCGCCTTGGGCGTATGCTGCT
vamp2_646	CGGCTGCCGCTAAGAGTCTCGTCTGCCACCCTTCGCATGGCCGACGCATCTTCGTGCTGGATTTCGTGATTAGCTTCTCATTTCTTAACCCTCTCACACGCGCCTTGGGCGTATGCTGCT
vamp2_647	CGGCTGCCGCTAAGAGTCTCGTCTGCCACCCTTCGCATGGCCGACGCATCTTCGTGCTGGAAGTTCTAAATGTTCCAACTGAGCCTCCTGTGTAAGGTTGCCTTGGGCGTATGCTGCT
vamp2_648	CGGCTGCCGCTAAGAGTCTCGTCTGCCACCCTTCGCATGGCCGACGCATCTTCGTGCTGGATGACACATGGCAGTCCCAATGACTTATGTACATGTAGTTTGCCTTGGGCGTATGCTGCT
vamp2_649	CGGCTGCCGCTAAGAGTCTCGTCTGCCACCCTTCGCATGGCCGACGCATCTTCGTGCTGGTGAACATATTATCTGATAAATTACTGGTGATGGGCACCGCCGCCTTGGGCGTATGCTGCT
vamp2_650	CGGCTGCCGCTAAGAGTCTCGTCTGCCACCCTTCGCATGGCCGACGCATCTTCGTGCTGGTTCGAAAACACTGATTTTATGTGATTCATCACAAGCACCGCGCCTTGGGCGTATGCTGCT
vamp2_651	CGGCTGCCGCTAAGAGTCTCGTCTGCCACCCTTCGCATGGCCGACGCATCTTCGTGCTGGCAAACATGTTAATGGGTACACAAGAATTGGCCATCACAGAGGCCTTGGGCGTATGCTGCT
vamp2_652	CGGCTGCCGCTAAGAGTCTCGTCTGCCACCCTTCGCATGGCCGACGCATCTTCGTGCTGGTTGAACAGATTGAATTGTTTTAGCTCAGTGAATGCATGCCAGCCTTGGGCGTATGCTGCT
vamp2_653	CGGCTGCCGCTAAGAGTCTCGTCTGCCACCCTTCGCATGGCCGACGCATCTTCGTGCTGGTGGAAGTACAGCCCAGAATTTGATTTTGAATAGACAGGTGTGCCTTGGGCGTATGCTGCT
vamp2_654	CGGCTGCCGCTAAGAGTCTCGTCTGCCACCCTTCGCATGGCCGACGCATCTTCGTGCTGGATTGTGATGTCATAGGTGGAAGTTCCTGGACTAAGTTCTGCGCCTTGGGCGTATGCTGCT
vamp2_655	CGGCTGCCGCTAAGAGTCTCGTCTGCCACCCTTCGCATGGCCGACGCATCTTCGTGCTGGCTCTCTGCTGGAGGTGGGACCGGTCAGTATGTCATGCCTTGGGCGTATGCTGCT
vamp2_656	CGGCTGCCGCTAAGAGTCTCGTCTGCCACCCTTCGCATGGCCGACGCATCTTCGTGCTGGTCGAACTGCCAAAGCAAACCTGCACAGGCCTTCAGGCCTTGGGCGTATGCTGCT
vamp2_657	CGGCTGCCGCTAAGAGTCTCGTCTGCCACCCTTCGCATGGCCGACGCATCTTCGTGCTGGACTGTCACAACGCTGGGTTCGATATGTCACTCATTGCCTTGGGCGTATGCTGCT
vamp2_658	CGGCTGCCGCTAAGAGTCTCGTCTGCCACCCTTCGCATGGCCGACGCATCTTCGTGCTGGCTGACTCCTATACCATACGGATCTGACCCAGCCAGGCCTTGGGCGTATGCTGCT
vamp2_659	CGGCTGCCGCTAAGAGTCTCGTCTGCCACCCTTCGCATGGCCGACGCATCTTCGTGCTGGTATGCTGCACATTACTAAGGGTTGAAGAAGCAACTATGTGCGCCTTGGGCGTATGCTGCT
vamp2_660	CGGCTGCCGCTAAGAGTCTCGTCTGCCACCCTTCGCATGGCCGACGCATCTTCGTGCTGGATGCAGGCCCGTCCAGATATCAAAATTATCTAATCACGTGCCTTGGGCGTATGCTGCT
vamp2_661	CGGCTGCCGCTAAGAGTCTCGTCTGCCACCCTTCGCATGGCCGACGCATCTTCGTGCTGGTGCAGCTTGGTCTAACATCTCATCTGAGGTGTAAAGATTCAGCCTTGGGCGTATGCTGCT
vamp2_662	CGGCTGCCGCTAAGAGTCTCGTCTGCCACCCTTCGCATGGCCGACGCATCTTCGTGCTGGTTCCCTATCTCTTTAAACTGGTGTGTTGGGAAATCTTTGCAGCCTTGGGCGTATGCTGCT
vamp2_663	CGGCTGCCGCTAAGAGTCTCGTCTGCCACCCTTCGCATGGCCGACGCATCTTCGTGCTGGAAAACAACCTCACAAACAGCCCACCCGAACAATGAGCCTTGGGCGTATGCTGCT
vamp2_664	CGGCTGCCGCTAAGAGTCTCGTCTGCCACCCTTCGCATGGCCGACGCATCTTCGTGCTGGTGAGAGGAAAATATCACTCCTTTGATGTCATTCCACACTGCGCCTTGGGCGTATGCTGCT
vamp2_665	CGGCTGCCGCTAAGAGTCTCGTCTGCCACCCTTCGCATGGCCGACGCATCTTCGTGCTGGCCCCTATGTTATCAAAGCACAGGTGAGCTCTTGTATCTTGCCTTGGGCGTATGCTGCT
vamp2_666	CGGCTGCCGCTAAGAGTCTCGTCTGCCACCCTTCGCATGGCCGACGCATCTTCGTGCTGGTTTTAGGTAAGGTAGGAGGCTTCCATAGGCATTGTTGTTTTGCCTTGGGCGTATGCTGCT
vamp2_667	CGGCTGCCGCTAAGAGTCTCGTCTGCCACCCTTCGCATGGCCGACGCATCTTCGTGCTGGTTTTAACATTTATACTCCCAAAGTTGGAGGCGAACGTGGTGCCTTGGGCGTATGCTGCT
vamp2_668	CGGCTGCCGCTAAGAGTCTCGTCTGCCACCCTTCGCATGGCCGACGCATCTTCGTGCTGGTTATGATTCCCATATTCGTCATGAGTATGTGGTGAGGACGTGCCTTGGGCGTATGCTGCT
vamp2_669	CGGCTGCCGCTAAGAGTCTCGTCTGCCACCCTTCGCATGGCCGACGCATCTTCGTGCTGGTTAGATTTCTTAACTACCCTGGTGCTACCACTTCATCGTGTGCCTTGGGCGTATGCTGCT
vamp2_670	CGGCTGCCGCTAAGAGTCTCGTCTGCCACCCTTCGCATGGCCGACGCATCTTCGTGCTGGCCGCCCACCGCCAGCTACCAGAGAATGATTGAACATGCCTTGGGCGTATGCTGCT
vamp2_671	CGGCTGCCGCTAAGAGTCTCGTCTGCCACCCTTCGCATGGCCGACGCATCTTCGTGCTGGTCAGGAGTTGCTGTTTACACTATAGCTGATTGTTTTGCTGCGCCTTGGGCGTATGCTGCT
vamp2_672	CGGCTGCCGCTAAGAGTCTCGTCTGCCACCCTTCGCATGGCCGACGCATCTTCGTGCTGGAAAAGGAAAGCTAATACTAGCTGGGTTGTAAATGGACGTGGGCCTTGGGCGTATGCTGCT
vamp2_673	CGGCTGCCGCTAAGAGTCTCGTCTGCCACCCTTCGCATGGCCGACGCATCTTCGTGCTGGTTGGATAACCTGACTGAGCATGATGGGGAAACGGCGCCTTGGGCGTATGCTGCT
vamp2_674	CGGCTGCCGCTAAGAGTCTCGTCTGCCACCCTTCGCATGGCCGACGCATCTTCGTGCTGGATTCCGTTGCGCATTGTTCAAATGCTTCATTATAAGTCAGTGCCTTGGGCGTATGCTGCT
vamp2_675	CGGCTGCCGCTAAGAGTCTCGTCTGCCACCCTTCGCATGGCCGACGCATCTTCGTGCTGGCCATCCTTTAGCATGCATGTCGCATAGCCTGCCAGGCCTTGGGCGTATGCTGCT
vamp2_676	CGGCTGCCGCTAAGAGTCTCGTCTGCCACCCTTCGCATGGCCGACGCATCTTCGTGCTGGTCAAAGCCTTGTTTTGTCAAGCATGACCATAGTAACATTGGGCCTTGGGCGTATGCTGCT
vamp2_677	CGGCTGCCGCTAAGAGTCTCGTCTGCCACCCTTCGCATGGCCGACGCATCTTCGTGCTGGGATTTGCACACAAAATAGCCATTTGTTGCTTTCCGCCGCCTTGGGCGTATGCTGCT
vamp2_678	CGGCTGCCGCTAAGAGTCTCGTCTGCCACCCTTCGCATGGCCGACGCATCTTCGTGCTGGATTTGTTTGCTCTTTATGCTGCTCTTGCCATCTGCTGCCTTGGGCGTATGCTGCT
vamp2_679	CGGCTGCCGCTAAGAGTCTCGTCTGCCACCCTTCGCATGGCCGACGCATCTTCGTGCTGGGCACTTTAAAGTGTTCCCACCTACTTCACAAACGGTGCCTTGGGCGTATGCTGCT
vamp2_680	CGGCTGCCGCTAAGAGTCTCGTCTGCCACCCTTCGCATGGCCGACGCATCTTCGTGCTGGATTTTAAAGGGTGTTCAAGAAGTCCAGTCCCAATTGCAAAGGCCTTGGGCGTATGCTGCT
vamp2_681	CGGCTGCCGCTAAGAGTCTCGTCTGCCACCCTTCGCATGGCCGACGCATCTTCGTGCTGGTATTATACTACTGCTTTAGATGGTGTGATCCTGGTCGACCCGCCTTGGGCGTATGCTGCT
vamp2_682	CGGCTGCCGCTAAGAGTCTCGTCTGCCACCCTTCGCATGGCCGACGCATCTTCGTGCTGGTGAATATCTGAAAGACCGAAAAGGTGAGCAACAAAGCTTGAGCCTTGGGCGTATGCTGCT
vamp2_683	CGGCTGCCGCTAAGAGTCTCGTCTGCCACCCTTCGCATGGCCGACGCATCTTCGTGCTGGATTGCTCTTTGCATTTTGAAAGTGTACCCCACATCTTTTGAGCCTTGGGCGTATGCTGCT
vamp2_684	CGGCTGCCGCTAAGAGTCTCGTCTGCCACCCTTCGCATGGCCGACGCATCTTCGTGCTGGTGTACATTTGTCTCGACTGAAAAGTGGTAAATAGCAGGTCCGCCTTGGGCGTATGCTGCT
vamp2_685	CGGCTGCCGCTAAGAGTCTCGTCTGCCACCCTTCGCATGGCCGACGCATCTTCGTGCTGGTTTTATTTGCAGTATTCGTGACTTTAACCTGTGCGTTCCGGCCTTGGGCGTATGCTGCT
vamp2_686	CGGCTGCCGCTAAGAGTCTCGTCTGCCACCCTTCGCATGGCCGACGCATCTTCGTGCTGGGTATGGCCGCGAAGACCTTGATGTTCTTGGGCTCTGCCTTGGGCGTATGCTGCT
vamp2_687	CGGCTGCCGCTAAGAGTCTCGTCTGCCACCCTTCGCATGGCCGACGCATCTTCGTGCTGGAGACCTTTACATCTTCACTTTTCAAGCCTATCCTCCCATCCGCCTTGGGCGTATGCTGCT
vamp2_688	CGGCTGCCGCTAAGAGTCTCGTCTGCCACCCTTCGCATGGCCGACGCATCTTCGTGCTGGCAGAAGAATCCAAACCTCACAGTCGTCTGCAGGAGGCCTTGGGCGTATGCTGCT
vamp2_689	CGGCTGCCGCTAAGAGTCTCGTCTGCCACCCTTCGCATGGCCGACGCATCTTCGTGCTGGTGTGAGTTTCTAACTACCTTTTAAGACCTGGGTCATTGCTGGCCTTGGGCGTATGCTGCT
vamp2_690	CGGCTGCCGCTAAGAGTCTCGTCTGCCACCCTTCGCATGGCCGACGCATCTTCGTGCTGGTTTTAGATACCACAGAATTTGCCATGTTCTGTTACCCTGCAGCCTTGGGCGTATGCTGCT
vamp2_691	CGGCTGCCGCTAAGAGTCTCGTCTGCCACCCTTCGCATGGCCGACGCATCTTCGTGCTGGTCATACACGGGTTCTTTTGACACCACAAACTGTCTAACAGCCTTGGGCGTATGCTGCT
vamp2_692	CGGCTGCCGCTAAGAGTCTCGTCTGCCACCCTTCGCATGGCCGACGCATCTTCGTGCTGGTCATTACATTTTGCACACATCCTGTTTTGTAAAGCTTGGGTGCCTTGGGCGTATGCTGCT
vamp2_693	CGGCTGCCGCTAAGAGTCTCGTCTGCCACCCTTCGCATGGCCGACGCATCTTCGTGCTGGTTTTCTTCAGGCCTGTGGGGTGGATTTTGAGATCAGCCTTGGGCGTATGCTGCT
vamp2_694	CGGCTGCCGCTAAGAGTCTCGTCTGCCACCCTTCGCATGGCCGACGCATCTTCGTGCTGGTTGTGCCAAATCAATGGAAGAGAAGAATCACAAAAGGTTGGGCCTTGGGCGTATGCTGCT
vamp2_695	CGGCTGCCGCTAAGAGTCTCGTCTGCCACCCTTCGCATGGCCGACGCATCTTCGTGCTGGTAGAATTTCCTTGGCTTTGGCCTGTAACCATTTGAGTAAGTGCCTTGGGCGTATGCTGCT
vamp2_696	CGGCTGCCGCTAAGAGTCTCGTCTGCCACCCTTCGCATGGCCGACGCATCTTCGTGCTGGGGAATTCAGTTCGACTAGTGATACGTAAAGTCCAATACGCCGCCTTGGGCGTATGCTGCT
vamp2_697	CGGCTGCCGCTAAGAGTCTCGTCTGCCACCCTTCGCATGGCCGACGCATCTTCGTGCTGGGCCCACAGCCCATGGTGGAAACGACAAGAAGCTTTGCCTTGGGCGTATGCTGCT
vamp2_698	CGGCTGCCGCTAAGAGTCTCGTCTGCCACCCTTCGCATGGCCGACGCATCTTCGTGCTGGCTCATGTCAGACCGCTCTTTACATCTAGAGGCTTCACGCCTTGGGCGTATGCTGCT
vamp2_699	CGGCTGCCGCTAAGAGTCTCGTCTGCCACCCTTCGCATGGCCGACGCATCTTCGTGCTGGAAAGAGGTATCGTCCTGTTTGTTACAGATTCATTGTGGCAGCCTTGGGCGTATGCTGCT
vamp2_700	CGGCTGCCGCTAAGAGTCTCGTCTGCCACCCTTCGCATGGCCGACGCATCTTCGTGCTGGAAGTACAGTAATGTCACACAAGGTTTCCATCTGATGTGTGCGCCTTGGGCGTATGCTGCT
vamp2_701	CGGCTGCCGCTAAGAGTCTCGTCTGCCACCCTTCGCATGGCCGACGCATCTTCGTGCTGGTTTTGCAGGGCATCATACATTAGTGGTGTGTTTTAAGACGCGCCTTGGGCGTATGCTGCT
vamp2_702	CGGCTGCCGCTAAGAGTCTCGTCTGCCACCCTTCGCATGGCCGACGCATCTTCGTGCTGGTCAACTTTTACATGTAGCACCACTTGTTAACGTCAGTTCCAGCCTTGGGCGTATGCTGCT
vamp2_703	CGGCTGCCGCTAAGAGTCTCGTCTGCCACCCTTCGCATGGCCGACGCATCTTCGTGCTGGAAGCAGTAGACGAATCAGAAGAACACACAGGCAGAGCCTTGGGCGTATGCTGCT
vamp2_704	CGGCTGCCGCTAAGAGTCTCGTCTGCCACCCTTCGCATGGCCGACGCATCTTCGTGCTGGCAACCAACTGTAGCAATTTGGCTTGACTATTTTATGACCGGGCCTTGGGCGTATGCTGCT
vamp2_705	CGGCTGCCGCTAAGAGTCTCGTCTGCCACCCTTCGCATGGCCGACGCATCTTCGTGCTGGTGATTCAGAGTCCTGTGTCTTGCGTATTTAGATGCAAAGACGCCTTGGGCGTATGCTGCT
vamp2_706	CGGCTGCCGCTAAGAGTCTCGTCTGCCACCCTTCGCATGGCCGACGCATCTTCGTGCTGGACAGACAGCAACGTTTATTAGAATCCTGACCTTCATCGATGGCCTTGGGCGTATGCTGCT
vamp2_707	CGGCTGCCGCTAAGAGTCTCGTCTGCCACCCTTCGCATGGCCGACGCATCTTCGTGCTGGAACATCGATTTTCTCTACAGCTGTATTACCATGGGGAACCGCCTTGGGCGTATGCTGCT
vamp2_708	CGGCTGCCGCTAAGAGTCTCGTCTGCCACCCTTCGCATGGCCGACGCATCTTCGTGCTGGCATCAGTGTTAATGTCCATGTCACCAATAACTCCACCAAGAGCCTTGGGCGTATGCTGCT
vamp2_709	CGGCTGCCGCTAAGAGTCTCGTCTGCCACCCTTCGCATGGCCGACGCATCTTCGTGCTGGCCGTCAAACGGGTCAAAATATCAGGTGAGTCAGATCCGCCTTGGGCGTATGCTGCT
vamp2_710	CGGCTGCCGCTAAGAGTCTCGTCTGCCACCCTTCGCATGGCCGACGCATCTTCGTGCTGGTGGTCACTGTTGTCTGTAGGCTGACATTATTTTCATATCGCGCCTTGGGCGTATGCTGCT
vamp2_711	CGGCTGCCGCTAAGAGTCTCGTCTGCCACCCTTCGCATGGCCGACGCATCTTCGTGCTGGACAGTTCGACAGTATGCTGATATCTGTCTCTTCAGTACAGCGCCTTGGGCGTATGCTGCT
vamp2_712	CGGCTGCCGCTAAGAGTCTCGTCTGCCACCCTTCGCATGGCCGACGCATCTTCGTGCTGGAGTGTTTGGTGTTTGTGTCTTCTGTAGTCTATTTGGGGACGCCTTGGGCGTATGCTGCT
vamp2_713	CGGCTGCCGCTAAGAGTCTCGTCTGCCACCCTTCGCATGGCCGACGCATCTTCGTGCTGGTTTTGAATCCTGTAGTGATCAAGTGGCATCCAGTTCGAGCCTTGGGCGTATGCTGCT
vamp2_714	CGGCTGCCGCTAAGAGTCTCGTCTGCCACCCTTCGCATGGCCGACGCATCTTCGTGCTGGCGTTTTGTAAAGTGTACACACTCACGCCAACTCTCAACGCCTTGGGCGTATGCTGCT
vamp2_715	CGGCTGCCGCTAAGAGTCTCGTCTGCCACCCTTCGCATGGCCGACGCATCTTCGTGCTGGAACAATCGCGAGAAAAGAGGACTGGCGCTAGACGGGCCTTGGGCGTATGCTGCT
vamp2_716	CGGCTGCCGCTAAGAGTCTCGTCTGCCACCCTTCGCATGGCCGACGCATCTTCGTGCTGGAAAACTCAAACATGAGGACACCAACCTGGCATCCAGCCTTGGGCGTATGCTGCT
vamp2_717	CGGCTGCCGCTAAGAGTCTCGTCTGCCACCCTTCGCATGGCCGACGCATCTTCGTGCTGGTACAAATTTAGGCAGCTTCAAATAATCCACCAAACCCCTGCGCCTTGGGCGTATGCTGCT
vamp2_718	CGGCTGCCGCTAAGAGTCTCGTCTGCCACCCTTCGCATGGCCGACGCATCTTCGTGCTGGTGTTTTGCTCTTTGGTAGTGACATTGGTGGAAAGAAACATGGCCTTGGGCGTATGCTGCT
vamp2_719	CGGCTGCCGCTAAGAGTCTCGTCTGCCACCCTTCGCATGGCCGACGCATCTTCGTGCTGGTAAAATGCTGTTTCACAAAATGTGACATCACAGAAGCAGGTGCCTTGGGCGTATGCTGCT
vamp2_720	CGGCTGCCGCTAAGAGTCTCGTCTGCCACCCTTCGCATGGCCGACGCATCTTCGTGCTGGGTGTGAAAGATGTGAGTAATAAGGAAGTTCTGGGTGTCCTGGCCTTGGGCGTATGCTGCT
vamp2_721	CGGCTGCCGCTAAGAGTCTCGTCTGCCACCCTTCGCATGGCCGACGCATCTTCGTGCTGGGTGTCATATCGGGTTAAAGTCAAACTGGTGGTCTCCCGCCTTGGGCGTATGCTGCT
vamp2_722	CGGCTGCCGCTAAGAGTCTCGTCTGCCACCCTTCGCATGGCCGACGCATCTTCGTGCTGGGTGGAGGGTGAGTCATTTACCCCTGCTTGCTCTCTGCCTTGGGCGTATGCTGCT
vamp2_723	CGGCTGCCGCTAAGAGTCTCGTCTGCCACCCTTCGCATGGCCGACGCATCTTCGTGCTGGCAAACACTATTTCCGCTGGTCTCTAATCAGCCACACAGCCTTGGGCGTATGCTGCT
vamp2_724	CGGCTGCCGCTAAGAGTCTCGTCTGCCACCCTTCGCATGGCCGACGCATCTTCGTGCTGGAAGCAAAGCTACGATTCGCAATCTTCTCAGGGAATTATCTGCCTTGGGCGTATGCTGCT
vamp2_725	CGGCTGCCGCTAAGAGTCTCGTCTGCCACCCTTCGCATGGCCGACGCATCTTCGTGCTGGTTATTTTATGAGGAGATGTTGCTCCATTTAAAAGCGCGTGCGCCTTGGGCGTATGCTGCT
vamp2_726	CGGCTGCCGCTAAGAGTCTCGTCTGCCACCCTTCGCATGGCCGACGCATCTTCGTGCTGGAGAAACAACTTCACTGACAAAATGTGTGTGAAAATGGCCTGCCTTGGGCGTATGCTGCT
vamp2_727	CGGCTGCCGCTAAGAGTCTCGTCTGCCACCCTTCGCATGGCCGACGCATCTTCGTGCTGGGTGTGCTTTGCTTTAGCATTTAAGTCTTTTCATCTTCCCCAGCCTTGGGCGTATGCTGCT
vamp2_728	CGGCTGCCGCTAAGAGTCTCGTCTGCCACCCTTCGCATGGCCGACGCATCTTCGTGCTGGAGATGCTTCACGAGTCTTGTGTTTTATCTTCCCTTCATGAAGCCTTGGGCGTATGCTGCT
vamp2_729	CGGCTGCCGCTAAGAGTCTCGTCTGCCACCCTTCGCATGGCCGACGCATCTTCGTGCTGGCCCTCCATCTGTCTGTCACATCAGGCTTTTAAGCAGCCTTGGGCGTATGCTGCT
vamp2_730	CGGCTGCCGCTAAGAGTCTCGTCTGCCACCCTTCGCATGGCCGACGCATCTTCGTGCTGGGCTTGCTGGAGAGGTAAATACGTTCATTCTGCATTCTGGGCCTTGGGCGTATGCTGCT
vamp2_731	CGGCTGCCGCTAAGAGTCTCGTCTGCCACCCTTCGCATGGCCGACGCATCTTCGTGCTGGTTGCTGTAATGTCTCTAGGTTTGGTGTAACAAGAAGAGCTGGCCTTGGGCGTATGCTGCT
vamp2_732	CGGCTGCCGCTAAGAGTCTCGTCTGCCACCCTTCGCATGGCCGACGCATCTTCGTGCTGGCATGGTGTTCAATGCTCTGCTCAACTTTACCCCGGGCCTTGGGCGTATGCTGCT
vamp2_733	CGGCTGCCGCTAAGAGTCTCGTCTGCCACCCTTCGCATGGCCGACGCATCTTCGTGCTGGAGCGTTCTATTACTAACCATGAAATGGCATGGATGGATGAGCCTTGGGCGTATGCTGCT
vamp2_734	CGGCTGCCGCTAAGAGTCTCGTCTGCCACCCTTCGCATGGCCGACGCATCTTCGTGCTGGAAGACTTTCAGCTGAAATTGTGTTCTACCAGCACATTGAGTGCCTTGGGCGTATGCTGCT
vamp2_735	CGGCTGCCGCTAAGAGTCTCGTCTGCCACCCTTCGCATGGCCGACGCATCTTCGTGCTGGAAAACATCAGCTACGTCATGGTAGGCCAGAGGGTCGCCTTGGGCGTATGCTGCT
vamp2_736	CGGCTGCCGCTAAGAGTCTCGTCTGCCACCCTTCGCATGGCCGACGCATCTTCGTGCTGGATTATGAAATGTTGCTTTGTAATCCACACTCACTGGCCACGCCTTGGGCGTATGCTGCT
vamp2_737	CGGCTGCCGCTAAGAGTCTCGTCTGCCACCCTTCGCATGGCCGACGCATCTTCGTGCTGGATTATACAAAGTAGAAAATTCCCTCAGCCATTAGCCCAGCCGCCTTGGGCGTATGCTGCT
vamp2_738	CGGCTGCCGCTAAGAGTCTCGTCTGCCACCCTTCGCATGGCCGACGCATCTTCGTGCTGGATCCCTTCACTATCACTTTGATCAGCATCCTTTCTAGTGGGGCCTTGGGCGTATGCTGCT
vamp2_739	CGGCTGCCGCTAAGAGTCTCGTCTGCCACCCTTCGCATGGCCGACGCATCTTCGTGCTGGTTTTAGAAACCATCTTAGGATGACTTGGATGCCTCCCTTCCGCCTTGGGCGTATGCTGCT
vamp2_740	CGGCTGCCGCTAAGAGTCTCGTCTGCCACCCTTCGCATGGCCGACGCATCTTCGTGCTGGTGTACCCCGCCCTTATCTTAATCTGAGCTTTAAACATCTCTGCCTTGGGCGTATGCTGCT
vamp2_741	CGGCTGCCGCTAAGAGTCTCGTCTGCCACCCTTCGCATGGCCGACGCATCTTCGTGCTGGTTTGTGAATGTGGCCCATGAACAATAAGATATCTTGCACACGCCTTGGGCGTATGCTGCT
vamp2_742	CGGCTGCCGCTAAGAGTCTCGTCTGCCACCCTTCGCATGGCCGACGCATCTTCGTGCTGGTTATGCTCTTTCACAGCCTAGCTATTTCAAATGATGGCAGTGCCTTGGGCGTATGCTGCT
vamp2_743	CGGCTGCCGCTAAGAGTCTCGTCTGCCACCCTTCGCATGGCCGACGCATCTTCGTGCTGGTGCATCCAAAACCATCAGAGTCCAGCCTTTCCCACGCCTTGGGCGTATGCTGCT
vamp2_744	CGGCTGCCGCTAAGAGTCTCGTCTGCCACCCTTCGCATGGCCGACGCATCTTCGTGCTGGAATACTGTTTGTTTAACAGCTGTGCCAATGTTGGATCCACGCCTTGGGCGTATGCTGCT
vamp2_745	CGGCTGCCGCTAAGAGTCTCGTCTGCCACCCTTCGCATGGCCGACGCATCTTCGTGCTGGTGTTCCTATTTCTAACAGCAGTTTAATCCCTGACGACGACGCCTTGGGCGTATGCTGCT
vamp2_746	CGGCTGCCGCTAAGAGTCTCGTCTGCCACCCTTCGCATGGCCGACGCATCTTCGTGCTGGTTTATCAAATTGTGCATCTTTCATGTCCCCGAAGGTGTACTGCCTTGGGCGTATGCTGCT
vamp2_747	CGGCTGCCGCTAAGAGTCTCGTCTGCCACCCTTCGCATGGCCGACGCATCTTCGTGCTGGAATGAAACGGTTCTTCTCATCCCGATACGAATGAAGCAGCCTTGGGCGTATGCTGCT
vamp2_748	CGGCTGCCGCTAAGAGTCTCGTCTGCCACCCTTCGCATGGCCGACGCATCTTCGTGCTGGAAATTCATGTGAAAAGCAAATGAAGAAGGGGATACCAGGGAGCCTTGGGCGTATGCTGCT
vamp2_749	CGGCTGCCGCTAAGAGTCTCGTCTGCCACCCTTCGCATGGCCGACGCATCTTCGTGCTGGTCTGTCATATTGTGCCAACTGTTATGTTATGAATGGCGAGCGCCTTGGGCGTATGCTGCT
vamp2_750	CGGCTGCCGCTAAGAGTCTCGTCTGCCACCCTTCGCATGGCCGACGCATCTTCGTGCTGGTCCTGTGATCTATGTACATGAATAATCCACAGCGATGGACAGCCTTGGGCGTATGCTGCT
vamp2_751	CGGCTGCCGCTAAGAGTCTCGTCTGCCACCCTTCGCATGGCCGACGCATCTTCGTGCTGGGTTTCAGTGTCAGGGCTGTGCATGTTTCTCTGAGCGCCTTGGGCGTATGCTGCT
vamp2_752	CGGCTGCCGCTAAGAGTCTCGTCTGCCACCCTTCGCATGGCCGACGCATCTTCGTGCTGGTGAAAAGTGCTGCTTTTAATTTGTCAAACTGCTGCATTTGGGCCTTGGGCGTATGCTGCT
vamp2_753	CGGCTGCCGCTAAGAGTCTCGTCTGCCACCCTTCGCATGGCCGACGCATCTTCGTGCTGGACCATTTAACGCTAGCTTTATCACTCGCCTTTACATTCAGCGCCTTGGGCGTATGCTGCT
vamp2_754	CGGCTGCCGCTAAGAGTCTCGTCTGCCACCCTTCGCATGGCCGACGCATCTTCGTGCTGGAATCCACCCTTTTGGCCTCACGTCTCATTTTAACAGGCCTTGGGCGTATGCTGCT
vamp2_755	CGGCTGCCGCTAAGAGTCTCGTCTGCCACCCTTCGCATGGCCGACGCATCTTCGTGCTGGCTTTCTCGAATGCTGAATGTGAAATGACCTCCCAGAGTGCCTTGGGCGTATGCTGCT
vamp2_756	CGGCTGCCGCTAAGAGTCTCGTCTGCCACCCTTCGCATGGCCGACGCATCTTCGTGCTGGTGTCACATTTGTCGTCGTTAAGTAAGTGTTAAGATGGAGGGGCCTTGGGCGTATGCTGCT
vamp2_757	CGGCTGCCGCTAAGAGTCTCGTCTGCCACCCTTCGCATGGCCGACGCATCTTCGTGCTGGCGCTGAATTTTGGATTCTGAAGGTTTGTTTTCGGAGCTGCCTTGGGCGTATGCTGCT
vamp2_758	CGGCTGCCGCTAAGAGTCTCGTCTGCCACCCTTCGCATGGCCGACGCATCTTCGTGCTGGGGCGAGACCTGGCGCGATACCGCTTCTTTAGACAAGCCTTGGGCGTATGCTGCT
vamp2_759	CGGCTGCCGCTAAGAGTCTCGTCTGCCACCCTTCGCATGGCCGACGCATCTTCGTGCTGGCCAAACGCTGCCACCTGGTGGACGATGGAAGACATTAGCCTTGGGCGTATGCTGCT
vamp2_760	CGGCTGCCGCTAAGAGTCTCGTCTGCCACCCTTCGCATGGCCGACGCATCTTCGTGCTGGAGTCATGTTTGTGCAAAACCATTGGAGAAACAGGGAGCCTTGGGCGTATGCTGCT
vamp2_761	CGGCTGCCGCTAAGAGTCTCGTCTGCCACCCTTCGCATGGCCGACGCATCTTCGTGCTGGAATCCCGAAAATAATGTATTTGCCGTTCAATTTACCCACCCGCCTTGGGCGTATGCTGCT
vamp2_762	CGGCTGCCGCTAAGAGTCTCGTCTGCCACCCTTCGCATGGCCGACGCATCTTCGTGCTGGAAAAGTCTGCAACTGTCCCGAGACATTCAAACTCCAGCCTTGGGCGTATGCTGCT
vamp2_763	CGGCTGCCGCTAAGAGTCTCGTCTGCCACCCTTCGCATGGCCGACGCATCTTCGTGCTGGATTCTCTTGTCAGGGTGCACATTTCTTACTACAGGCAGCCTTGGGCGTATGCTGCT
vamp2_764	CGGCTGCCGCTAAGAGTCTCGTCTGCCACCCTTCGCATGGCCGACGCATCTTCGTGCTGGTGTTCACCTAACAATCCAGTTTTCCAGTTTTAATGGCACCGCCTTGGGCGTATGCTGCT
vamp2_765	CGGCTGCCGCTAAGAGTCTCGTCTGCCACCCTTCGCATGGCCGACGCATCTTCGTGCTGGACTAAAGTGACATGTGATGTTTTGACTGCTTTTGGTTCCCGCCTTGGGCGTATGCTGCT
vamp2_766	CGGCTGCCGCTAAGAGTCTCGTCTGCCACCCTTCGCATGGCCGACGCATCTTCGTGCTGGTGAACATCTCAGGAACATTGCTGTTTCTAGATGAGGAAACCGCCTTGGGCGTATGCTGCT
vamp2_767	CGGCTGCCGCTAAGAGTCTCGTCTGCCACCCTTCGCATGGCCGACGCATCTTCGTGCTGGAGATGTGGAGGAAGGACATCAGATTCTGCAGAATATTTTGCGCCTTGGGCGTATGCTGCT
vamp2_768	CGGCTGCCGCTAAGAGTCTCGTCTGCCACCCTTCGCATGGCCGACGCATCTTCGTGCTGGATCCCCATTATAATGGCAAATTAGCCTTCCGATGTCATTCCGCCTTGGGCGTATGCTGCT
vamp2_769	CGGCTGCCGCTAAGAGTCTCGTCTGCCACCCTTCGCATGGCCGACGCATCTTCGTGCTGGAGTTCACCTGAATCTCTAAATCTGGCCTAAATTTCACCCAGGCCTTGGGCGTATGCTGCT
vamp2_770	CGGCTGCCGCTAAGAGTCTCGTCTGCCACCCTTCGCATGGCCGACGCATCTTCGTGCTGGATGTTCACCTTTCTTGTGTTGCGTTGTGTTTATTGATCCTCGCCTTGGGCGTATGCTGCT
vamp2_771	CGGCTGCCGCTAAGAGTCTCGTCTGCCACCCTTCGCATGGCCGACGCATCTTCGTGCTGGCTCGTTCTGCAGGTTTGCGGCTGAAAGCTGCTCTTGCCTTGGGCGTATGCTGCT
vamp2_772	CGGCTGCCGCTAAGAGTCTCGTCTGCCACCCTTCGCATGGCCGACGCATCTTCGTGCTGGTCAGTGTCTTCTGCTCCATTCTCAGTGCCATCAGCGCCTTGGGCGTATGCTGCT
vamp2_773	CGGCTGCCGCTAAGAGTCTCGTCTGCCACCCTTCGCATGGCCGACGCATCTTCGTGCTGGTCCTTCGACTGACACTCCAGCTCATACTCATGTTCTGCCTTGGGCGTATGCTGCT
vamp2_774	CGGCTGCCGCTAAGAGTCTCGTCTGCCACCCTTCGCATGGCCGACGCATCTTCGTGCTGGTCTAGATTAGCCTTCAGACATGAGGACCCCTGGGCGCCTTGGGCGTATGCTGCT
vamp2_775	CGGCTGCCGCTAAGAGTCTCGTCTGCCACCCTTCGCATGGCCGACGCATCTTCGTGCTGGCAACATTACTGCCTCTGTCCTGTAACGGGACACTCGCCTTGGGCGTATGCTGCT
vamp2_776	CGGCTGCCGCTAAGAGTCTCGTCTGCCACCCTTCGCATGGCCGACGCATCTTCGTGCTGGTACAGAAGGAAAGCACAGCACACTATTGGGACTGCGCCTTGGGCGTATGCTGCT
vamp2_777	CGGCTGCCGCTAAGAGTCTCGTCTGCCACCCTTCGCATGGCCGACGCATCTTCGTGCTGGAAAATCAGCACAGGAAGATCATTAATCATCAGACTGACCCGGCCTTGGGCGTATGCTGCT
vamp2_778	CGGCTGCCGCTAAGAGTCTCGTCTGCCACCCTTCGCATGGCCGACGCATCTTCGTGCTGGAAAAGTTCCATCTCATTCACTCTCAAATAGAGCGTCCCACGCCTTGGGCGTATGCTGCT
vamp2_779	CGGCTGCCGCTAAGAGTCTCGTCTGCCACCCTTCGCATGGCCGACGCATCTTCGTGCTGGAAAATTCAGACAGTTTCCTACCTGTTTGTGTCCATGCCTGCCTTGGGCGTATGCTGCT
vamp2_780	CGGCTGCCGCTAAGAGTCTCGTCTGCCACCCTTCGCATGGCCGACGCATCTTCGTGCTGGTGCCAGAGTTTAACATGAAAGTCCAACATCTCCTCCAGCCTTGGGCGTATGCTGCT
vamp2_781	CGGCTGCCGCTAAGAGTCTCGTCTGCCACCCTTCGCATGGCCGACGCATCTTCGTGCTGGAAAACTCACCTTTGTGGAAGAGGCCAGAGAACGGAGCCTTGGGCGTATGCTGCT
vamp2_782	CGGCTGCCGCTAAGAGTCTCGTCTGCCACCCTTCGCATGGCCGACGCATCTTCGTGCTGGTCTTTCTGCCTGCAGTCTCTGTGAAACAGCTCTACGCCTTGGGCGTATGCTGCT
vamp2_783	CGGCTGCCGCTAAGAGTCTCGTCTGCCACCCTTCGCATGGCCGACGCATCTTCGTGCTGGGCGCACGTGACTCTTCCAAGACTCCATGGTCTCAAGCCTTGGGCGTATGCTGCT
vamp2_784	CGGCTGCCGCTAAGAGTCTCGTCTGCCACCCTTCGCATGGCCGACGCATCTTCGTGCTGGTTATTACAGTGTTTTCACGTTGAACGGCACGAAATACCATGGCCTTGGGCGTATGCTGCT
vamp2_785	CGGCTGCCGCTAAGAGTCTCGTCTGCCACCCTTCGCATGGCCGACGCATCTTCGTGCTGGGGCAATTGATGTATGTGACAGGCTTGCTCTAGCTGGCCTTGGGCGTATGCTGCT
vamp2_786	CGGCTGCCGCTAAGAGTCTCGTCTGCCACCCTTCGCATGGCCGACGCATCTTCGTGCTGGAATCACTAGTTAAACTTTACCCAGAAAGCCATCCAGTCCACGCCTTGGGCGTATGCTGCT
vamp2_787	CGGCTGCCGCTAAGAGTCTCGTCTGCCACCCTTCGCATGGCCGACGCATCTTCGTGCTGGTTCGCGTTGCGATTATTTTGTTCTTTTGCGGCTTCGCCTTGGGCGTATGCTGCT
vamp2_788	CGGCTGCCGCTAAGAGTCTCGTCTGCCACCCTTCGCATGGCCGACGCATCTTCGTGCTGGCGTAGTCCTTCGTTCGCCACATACGGAAAGTGCTTGCCTTGGGCGTATGCTGCT
vamp2_789	CGGCTGCCGCTAAGAGTCTCGTCTGCCACCCTTCGCATGGCCGACGCATCTTCGTGCTGGTTATACTATCACTGTATAGCTAACGCGTGTTTGCTGTTGGCGCCTTGGGCGTATGCTGCT
vamp2_790	CGGCTGCCGCTAAGAGTCTCGTCTGCCACCCTTCGCATGGCCGACGCATCTTCGTGCTGGAGATTTGTGAAGGGAATGGCTAATGACAGACTAAGAGCACGCCTTGGGCGTATGCTGCT
vamp2_791	CGGCTGCCGCTAAGAGTCTCGTCTGCCACCCTTCGCATGGCCGACGCATCTTCGTGCTGGTAGAAGATGTGGAAAAGGAGATTGCTTTAGTGCTGCAGAGCCTTGGGCGTATGCTGCT
vamp2_792	CGGCTGCCGCTAAGAGTCTCGTCTGCCACCCTTCGCATGGCCGACGCATCTTCGTGCTGGGCGCAGGTTTGTGTCACATCATGTATGCATTGACTGCCTTGGGCGTATGCTGCT
vamp2_793	CGGCTGCCGCTAAGAGTCTCGTCTGCCACCCTTCGCATGGCCGACGCATCTTCGTGCTGGACGTACGTTACGGATTATTAATCCTAATGCTGTCCCAAACCGCCTTGGGCGTATGCTGCT
vamp2_794	CGGCTGCCGCTAAGAGTCTCGTCTGCCACCCTTCGCATGGCCGACGCATCTTCGTGCTGGCCCCAGAAACATTGCGCAATTAAAACTTTGACGTTTCAAAGCCTTGGGCGTATGCTGCT
vamp2_795	CGGCTGCCGCTAAGAGTCTCGTCTGCCACCCTTCGCATGGCCGACGCATCTTCGTGCTGGATATCTTCCCTTCTACCTCAGATGTGTTTACTCCACCTCACGCCTTGGGCGTATGCTGCT
vamp2_796	CGGCTGCCGCTAAGAGTCTCGTCTGCCACCCTTCGCATGGCCGACGCATCTTCGTGCTGGCATCTACAGTGACCGTAAAAGACATTCTTTTCTAACCGGGCGCCTTGGGCGTATGCTGCT
vamp2_797	CGGCTGCCGCTAAGAGTCTCGTCTGCCACCCTTCGCATGGCCGACGCATCTTCGTGCTGGTGCTTCATCAAGCAAAACAATGGTGAATATGTGTTTACCGTGCCTTGGGCGTATGCTGCT
vamp2_798	CGGCTGCCGCTAAGAGTCTCGTCTGCCACCCTTCGCATGGCCGACGCATCTTCGTGCTGGATCTGTCTTTCAGGAACTATTGTGTTGGAGCTTTCCAAAGAGCCTTGGGCGTATGCTGCT
vamp2_799	CGGCTGCCGCTAAGAGTCTCGTCTGCCACCCTTCGCATGGCCGACGCATCTTCGTGCTGGGAAGGCCAATGCCAGTTTATTAGACCGACAGCTGAGCCTTGGGCGTATGCTGCT
vamp2_800	CGGCTGCCGCTAAGAGTCTCGTCTGCCACCCTTCGCATGGCCGACGCATCTTCGTGCTGGATCAGTTCCAGACCTCCATCAACAGAGTCGAGAGTGCCTTGGGCGTATGCTGCT
vamp2_801	CGGCTGCCGCTAAGAGTCTCGTCTGCCACCCTTCGCATGGCCGACGCATCTTCGTGCTGGTTTTGAAGGTGGCTACAGGTCAGCCTCATGAGGGAGCCTTGGGCGTATGCTGCT
vamp2_802	CGGCTGCCGCTAAGAGTCTCGTCTGCCACCCTTCGCATGGCCGACGCATCTTCGTGCTGGTCAACATACTCAGCCAGAAAGGACTGTCAGATGGCGCCTTGGGCGTATGCTGCT
vamp2_803	CGGCTGCCGCTAAGAGTCTCGTCTGCCACCCTTCGCATGGCCGACGCATCTTCGTGCTGGACTAAACCGTGCAGAATATGCCCGTGTCAAGCTGGGCCTTGGGCGTATGCTGCT
vamp2_804	CGGCTGCCGCTAAGAGTCTCGTCTGCCACCCTTCGCATGGCCGACGCATCTTCGTGCTGGGAGAGCTGGGACGCACCTGTGAGATGATGCTTGACGCCTTGGGCGTATGCTGCT
vamp2_805	CGGCTGCCGCTAAGAGTCTCGTCTGCCACCCTTCGCATGGCCGACGCATCTTCGTGCTGGAAAACGAGATGATGGATGGAGATGATGGACTGTTGTTTTGTGCCTTGGGCGTATGCTGCT
vamp2_806	CGGCTGCCGCTAAGAGTCTCGTCTGCCACCCTTCGCATGGCCGACGCATCTTCGTGCTGGAATATTTGGCAGCCGACATTCAGGACAAGCCAACAGCCTTGGGCGTATGCTGCT
vamp2_807	CGGCTGCCGCTAAGAGTCTCGTCTGCCACCCTTCGCATGGCCGACGCATCTTCGTGCTGGTTCACAATCTAAAGGATAACCCTGTATGACAGACCCTGTGAGCCTTGGGCGTATGCTGCT
vamp2_808	CGGCTGCCGCTAAGAGTCTCGTCTGCCACCCTTCGCATGGCCGACGCATCTTCGTGCTGGTGTCATAATAATGCCAAGTATACAGCACAAAGGTTGCGAGGGCCTTGGGCGTATGCTGCT
vamp2_809	CGGCTGCCGCTAAGAGTCTCGTCTGCCACCCTTCGCATGGCCGACGCATCTTCGTGCTGGATTCCTACATGAACACCAGCTTCTATCATCTGGACCCAGCCTTGGGCGTATGCTGCT
vamp2_810	CGGCTGCCGCTAAGAGTCTCGTCTGCCACCCTTCGCATGGCCGACGCATCTTCGTGCTGGTTGAGACAAAGCTGAACTGCCAAATAGATCCATTTCTCTCCGCCTTGGGCGTATGCTGCT
vamp2_811	CGGCTGCCGCTAAGAGTCTCGTCTGCCACCCTTCGCATGGCCGACGCATCTTCGTGCTGGTTGTTAAGGCGAACCTGACACAGAGATACTGCGCCGCCTTGGGCGTATGCTGCT
vamp2_812	CGGCTGCCGCTAAGAGTCTCGTCTGCCACCCTTCGCATGGCCGACGCATCTTCGTGCTGGAACACCAACATAGATGGCAGCGGCTATGAAACAGTGCCTTGGGCGTATGCTGCT
vamp2_813	CGGCTGCCGCTAAGAGTCTCGTCTGCCACCCTTCGCATGGCCGACGCATCTTCGTGCTGGTGATGCCGACTTGGTTGTAGAGTCCGTAAATTATCTGCGCCTTGGGCGTATGCTGCT
vamp2_814	CGGCTGCCGCTAAGAGTCTCGTCTGCCACCCTTCGCATGGCCGACGCATCTTCGTGCTGGAAAATCGGCTTGTGATTGGTCAGTGTGTAGCCAATGCCTTGGGCGTATGCTGCT
vamp2_815	CGGCTGCCGCTAAGAGTCTCGTCTGCCACCCTTCGCATGGCCGACGCATCTTCGTGCTGGAGATGATTAGGCTCACTAAACAAGTCAAACAGTAAACCCGCGCCTTGGGCGTATGCTGCT
vamp2_816	CGGCTGCCGCTAAGAGTCTCGTCTGCCACCCTTCGCATGGCCGACGCATCTTCGTGCTGGATGTCTTCCTCAGTAAATGGAACATCTTCGATCAGAACAGCGCCTTGGGCGTATGCTGCT
vamp2_817	CGGCTGCCGCTAAGAGTCTCGTCTGCCACCCTTCGCATGGCCGACGCATCTTCGTGCTGGTGATTTTGCACTAAAGAAGATCCCCAGCATCGACTGAGCCTTGGGCGTATGCTGCT
vamp2_818	CGGCTGCCGCTAAGAGTCTCGTCTGCCACCCTTCGCATGGCCGACGCATCTTCGTGCTGGAAATTGTCAAGCCAAGGCCTCTACATCCTATAATTTCAGCAGCCTTGGGCGTATGCTGCT
vamp2_819	CGGCTGCCGCTAAGAGTCTCGTCTGCCACCCTTCGCATGGCCGACGCATCTTCGTGCTGGCCTGCTGTTACATACTTCGAAGTGCTTTCCTATGATGCAGCCTTGGGCGTATGCTGCT
vamp2_820	CGGCTGCCGCTAAGAGTCTCGTCTGCCACCCTTCGCATGGCCGACGCATCTTCGTGCTGGCACGAATATTTACTATTATCTGGTGTTCCCGTCGATTGGGGGCCTTGGGCGTATGCTGCT
vamp2_821	CGGCTGCCGCTAAGAGTCTCGTCTGCCACCCTTCGCATGGCCGACGCATCTTCGTGCTGGTTAATGCCATTAACGTAAGCTAACGTAAGAGCTAGCATGCAGCCTTGGGCGTATGCTGCT
vamp2_822	CGGCTGCCGCTAAGAGTCTCGTCTGCCACCCTTCGCATGGCCGACGCATCTTCGTGCTGGTGTCACGAAGACTGTAATCCTTACCAGCATAATAACACCCCGCCTTGGGCGTATGCTGCT
vamp2_823	CGGCTGCCGCTAAGAGTCTCGTCTGCCACCCTTCGCATGGCCGACGCATCTTCGTGCTGGGGCCAATTTGGGCCCACAGAATAAGAGCGACGGCATTTTAGCCTTGGGCGTATGCTGCT
vamp2_824	CGGCTGCCGCTAAGAGTCTCGTCTGCCACCCTTCGCATGGCCGACGCATCTTCGTGCTGGAAAACTGGGAGAAGGATGCTACATCTAATCGGGATGACAGCCTTGGGCGTATGCTGCT
vamp2_825	CGGCTGCCGCTAAGAGTCTCGTCTGCCACCCTTCGCATGGCCGACGCATCTTCGTGCTGGGCCTGCCTCTTTCTTCATCGACGACGGGATGTGTAGCCTTGGGCGTATGCTGCT
vamp2_826	CGGCTGCCGCTAAGAGTCTCGTCTGCCACCCTTCGCATGGCCGACGCATCTTCGTGCTGGCGACTCTCGGGATTGCTCGGCTGGTTCCGTGAGATAATGCCTTGGGCGTATGCTGCT
vamp2_827	CGGCTGCCGCTAAGAGTCTCGTCTGCCACCCTTCGCATGGCCGACGCATCTTCGTGCTGGTCGGCGATGCTCGGCTATTTTCGTAGGCATGTTGCGCCTTGGGCGTATGCTGCT
vamp2_828	CGGCTGCCGCTAAGAGTCTCGTCTGCCACCCTTCGCATGGCCGACGCATCTTCGTGCTGGGCAGATCGTGTGCGGTCTTTTCATTGGCTATGCATGCCTTGGGCGTATGCTGCT
vamp2_829	CGGCTGCCGCTAAGAGTCTCGTCTGCCACCCTTCGCATGGCCGACGCATCTTCGTGCTGGCTTCGAACAATTATGTTGCTTTCATGCCGAATATAGAGGCGGCCTTGGGCGTATGCTGCT
vamp2_830	CGGCTGCCGCTAAGAGTCTCGTCTGCCACCCTTCGCATGGCCGACGCATCTTCGTGCTGGTTTTAATGCGGAAGGTCAATGAATGACTGCGGCAGGCCTTGGGCGTATGCTGCT
vamp2_831	CGGCTGCCGCTAAGAGTCTCGTCTGCCACCCTTCGCATGGCCGACGCATCTTCGTGCTGGTTTAACTCGCTTTGATACTTTCGTCTTTTGGAGTCGTTGGGGCCTTGGGCGTATGCTGCT
vamp2_832	CGGCTGCCGCTAAGAGTCTCGTCTGCCACCCTTCGCATGGCCGACGCATCTTCGTGCTGGATTTGTGTCAGTTCAGTTTATTTCTGCTCATCACTCCAGCAGCCTTGGGCGTATGCTGCT
vamp2_833	CGGCTGCCGCTAAGAGTCTCGTCTGCCACCCTTCGCATGGCCGACGCATCTTCGTGCTGGAAAAGCAGAAATACTTGTCAATTAGGTGGGCGAGATCTTCTGCCTTGGGCGTATGCTGCT
vamp2_834	CGGCTGCCGCTAAGAGTCTCGTCTGCCACCCTTCGCATGGCCGACGCATCTTCGTGCTGGCGGACTCTTCACCTGCGGGGTAAGATGCTCAGCTAGCCTTGGGCGTATGCTGCT
vamp2_835	CGGCTGCCGCTAAGAGTCTCGTCTGCCACCCTTCGCATGGCCGACGCATCTTCGTGCTGGACCATCTTTCTGTTCAAAAGCAACTACACAGTTTCACACACGCCTTGGGCGTATGCTGCT
vamp2_836	CGGCTGCCGCTAAGAGTCTCGTCTGCCACCCTTCGCATGGCCGACGCATCTTCGTGCTGGTTTGGTTTGATACATGTCCTAGCTAGAGCTGTACGGAAGCGCCTTGGGCGTATGCTGCT
vamp2_837	CGGCTGCCGCTAAGAGTCTCGTCTGCCACCCTTCGCATGGCCGACGCATCTTCGTGCTGGATAACTGACTCATTTTCCCTTCTCTCAGAGCCAAATGGACGCCTTGGGCGTATGCTGCT
vamp2_838	CGGCTGCCGCTAAGAGTCTCGTCTGCCACCCTTCGCATGGCCGACGCATCTTCGTGCTGGAGACACAGAGATTGAGATGCTGCGGTCTGCTGTTCGCCTTGGGCGTATGCTGCT
vamp2_839	CGGCTGCCGCTAAGAGTCTCGTCTGCCACCCTTCGCATGGCCGACGCATCTTCGTGCTGGGCCGTTTTGGGGAAGATCTAAACAGCATTAGCTCAGGCCTTGGGCGTATGCTGCT
vamp2_840	CGGCTGCCGCTAAGAGTCTCGTCTGCCACCCTTCGCATGGCCGACGCATCTTCGTGCTGGAAGGAGCGAACAGTGTAAGTGTTCAAGAAGAACAAAACTCCGCCTTGGGCGTATGCTGCT
vamp2_841	CGGCTGCCGCTAAGAGTCTCGTCTGCCACCCTTCGCATGGCCGACGCATCTTCGTGCTGGAAACTTGCATGTGGGATAAATTTGGACTGTGTTTGAGCAGCCTTGGGCGTATGCTGCT
vamp2_842	CGGCTGCCGCTAAGAGTCTCGTCTGCCACCCTTCGCATGGCCGACGCATCTTCGTGCTGGACATGGTAACAGTACAAACTCTGAAAGGTTTCACATTCCCAGCCTTGGGCGTATGCTGCT
vamp2_843	CGGCTGCCGCTAAGAGTCTCGTCTGCCACCCTTCGCATGGCCGACGCATCTTCGTGCTGGTTAAATCAGGAATAATGTCCCTCAATCATGTCACAGAGCCCGCCTTGGGCGTATGCTGCT
vamp2_844	CGGCTGCCGCTAAGAGTCTCGTCTGCCACCCTTCGCATGGCCGACGCATCTTCGTGCTGGAGATTAAGACCACAGTGAAAAGGAAGCTGTACGAGGACGCCTTGGGCGTATGCTGCT
vamp2_845	CGGCTGCCGCTAAGAGTCTCGTCTGCCACCCTTCGCATGGCCGACGCATCTTCGTGCTGGAGCAGGGTTCCTCTTACTGCAGAGTCACCTAAGAAGCCTTGGGCGTATGCTGCT
apoc4_846	CGGCTGCCGCTAAGAGTCTCCGGTGACGTGCCCGATTGAGCCGACGCATCTTCGTGCTGGCCCTATGGTTCAGGGCACACAGTACTGCATCAGCTGCCTTGGGCGTATGCTGCT
apoc4_847	CGGCTGCCGCTAAGAGTCTCCGGTGACGTGCCCGATTGAGCCGACGCATCTTCGTGCTGGGCACTAAGCCCTGCTCCCACAATCAAAACAGGGTCGCCTTGGGCGTATGCTGCT
apoc4_848	CGGCTGCCGCTAAGAGTCTCCGGTGACGTGCCCGATTGAGCCGACGCATCTTCGTGCTGGTGAAGAAGAGCCCAGTTTGCCATGACCGCTGACAGGCCTTGGGCGTATGCTGCT
apoc4_849	CGGCTGCCGCTAAGAGTCTCCGGTGACGTGCCCGATTGAGCCGACGCATCTTCGTGCTGGCAACCCCAAGGTCACGCACGCTGTGAAACACGTAAGCCTTGGGCGTATGCTGCT
apoc4_850	CGGCTGCCGCTAAGAGTCTCCGGTGACGTGCCCGATTGAGCCGACGCATCTTCGTGCTGGGGGAGATCCTCTCCTTCAACTCCTAGTCGGGCAGGGCCTTGGGCGTATGCTGCT
apoc4_851	CGGCTGCCGCTAAGAGTCTCCGGTGACGTGCCCGATTGAGCCGACGCATCTTCGTGCTGGAGAGTCAGATGCCCCTGTTGCTAAAACAACATTCTCTGCCTTGGGCGTATGCTGCT
apoc4_852	CGGCTGCCGCTAAGAGTCTCCGGTGACGTGCCCGATTGAGCCGACGCATCTTCGTGCTGGGCAAATAAGCTAAAAGGGACATGAGTGTCCCCTTGGGCCTTGGGCGTATGCTGCT
apoc4_853	CGGCTGCCGCTAAGAGTCTCCGGTGACGTGCCCGATTGAGCCGACGCATCTTCGTGCTGGAGCTTTTGGTAACCCCTGACCTCCCAGAGTCCCTGGCCTTGGGCGTATGCTGCT
apoc4_854	CGGCTGCCGCTAAGAGTCTCCGGTGACGTGCCCGATTGAGCCGACGCATCTTCGTGCTGGTACTAAACCCATTTACCACTCCATTCTTGTTCTCTGTGCTGGCCTTGGGCGTATGCTGCT
apoc4_855	CGGCTGCCGCTAAGAGTCTCCGGTGACGTGCCCGATTGAGCCGACGCATCTTCGTGCTGGTTTTCATTCCCATTCCTGTTTTCAAGACTGCGGTGAAGCCTTGGGCGTATGCTGCT
apoc4_856	CGGCTGCCGCTAAGAGTCTCCGGTGACGTGCCCGATTGAGCCGACGCATCTTCGTGCTGGTTTTGTAGTAGGAGGAGATCTCCTCTGGTGTTGCTCGGCCTTGGGCGTATGCTGCT
apoc4_857	CGGCTGCCGCTAAGAGTCTCCGGTGACGTGCCCGATTGAGCCGACGCATCTTCGTGCTGGATCATTGGATGCTGCCCTGTGAAGGAATCCCAAACGCCTTGGGCGTATGCTGCT
apoc4_858	CGGCTGCCGCTAAGAGTCTCCGGTGACGTGCCCGATTGAGCCGACGCATCTTCGTGCTGGTATGAAGTTGTAATGCATAGCACATACCTTCTTTTGCCGGAGCCTTGGGCGTATGCTGCT
apoc4_859	CGGCTGCCGCTAAGAGTCTCCGGTGACGTGCCCGATTGAGCCGACGCATCTTCGTGCTGGGGTTATGTCTCTGTAGTTGACTCCCGGTAACTCCATCCGCCTTGGGCGTATGCTGCT
apoc4_860	CGGCTGCCGCTAAGAGTCTCCGGTGACGTGCCCGATTGAGCCGACGCATCTTCGTGCTGGAAATGCCGAGGCTAATGGTCAACATTGAACCTTCCGCCTTGGGCGTATGCTGCT
apoc4_861	CGGCTGCCGCTAAGAGTCTCCGGTGACGTGCCCGATTGAGCCGACGCATCTTCGTGCTGGTAGTCTCAACACCCATTATGTAAGTTGCCTTGGATACCTGTGCCTTGGGCGTATGCTGCT
apoc4_862	CGGCTGCCGCTAAGAGTCTCCGGTGACGTGCCCGATTGAGCCGACGCATCTTCGTGCTGGATTGGGGTAAGACTTATTTCAAATGCCGTAGGGTTTAAGCAGCCTTGGGCGTATGCTGCT
apoc4_863	CGGCTGCCGCTAAGAGTCTCCGGTGACGTGCCCGATTGAGCCGACGCATCTTCGTGCTGGAAGCTAACCAGAAAAGTAAGGAAGTTTGTTTCAGCTCAGGCGCCTTGGGCGTATGCTGCT
apoc4_864	CGGCTGCCGCTAAGAGTCTCCGGTGACGTGCCCGATTGAGCCGACGCATCTTCGTGCTGGATATACCCAAATAGTTTACTTACATGCCAAGCACCACCAGGGCCTTGGGCGTATGCTGCT
apoc4_865	CGGCTGCCGCTAAGAGTCTCCGGTGACGTGCCCGATTGAGCCGACGCATCTTCGTGCTGGTGTAGCTTTGCCCAGGACCAGATGAGGAATGTGATGCCTTGGGCGTATGCTGCT
apoc4_866	CGGCTGCCGCTAAGAGTCTCCGGTGACGTGCCCGATTGAGCCGACGCATCTTCGTGCTGGGTTTCTTTTCAAGTCTCCACTGCAAAACAGAGGGGAACGCCTTGGGCGTATGCTGCT
apoc4_867	CGGCTGCCGCTAAGAGTCTCCGGTGACGTGCCCGATTGAGCCGACGCATCTTCGTGCTGGACCTAGATCTGCATTTGGATGAAGAAGTGTATCGAAGAGCAGCCTTGGGCGTATGCTGCT
apoc4_868	CGGCTGCCGCTAAGAGTCTCCGGTGACGTGCCCGATTGAGCCGACGCATCTTCGTGCTGGCCGCTACAGGGTTCCCTGAACGTCCCTCTAAACCTGCCTTGGGCGTATGCTGCT
apoc4_869	CGGCTGCCGCTAAGAGTCTCCGGTGACGTGCCCGATTGAGCCGACGCATCTTCGTGCTGGTCACAAAGATATTCCAAGTCCTAACAAACACACGGGCAGCCTTGGGCGTATGCTGCT
apoc4_870	CGGCTGCCGCTAAGAGTCTCCGGTGACGTGCCCGATTGAGCCGACGCATCTTCGTGCTGGTTGTCATCATTTTACCTGTTCAGTGATGGGTAGCTGTTTGGGCCTTGGGCGTATGCTGCT
apoc4_871	CGGCTGCCGCTAAGAGTCTCCGGTGACGTGCCCGATTGAGCCGACGCATCTTCGTGCTGGCTTCCTGTAGTTTACGAAAGAGGATGTGGTTTGGGTGCGCCTTGGGCGTATGCTGCT
apoc4_872	CGGCTGCCGCTAAGAGTCTCCGGTGACGTGCCCGATTGAGCCGACGCATCTTCGTGCTGGCAGCCTTGGGATCCAAATAAGGAGTATATCCATTAAGCAGGGCCTTGGGCGTATGCTGCT
apoc4_873	CGGCTGCCGCTAAGAGTCTCCGGTGACGTGCCCGATTGAGCCGACGCATCTTCGTGCTGGTATGACAGGCATATACCAGAAGGACCATTACCTGTGAGGGCCTTGGGCGTATGCTGCT
apoc4_874	CGGCTGCCGCTAAGAGTCTCCGGTGACGTGCCCGATTGAGCCGACGCATCTTCGTGCTGGCCTTCTTATGACTCACCAATGATAACGACTGGAACAGTTCGGCCTTGGGCGTATGCTGCT
apoc4_875	CGGCTGCCGCTAAGAGTCTCCGGTGACGTGCCCGATTGAGCCGACGCATCTTCGTGCTGGGGTACAGTCTCTCGACAAGGAACTTTCCTCCAACAGCCTTGGGCGTATGCTGCT
apoc4_876	CGGCTGCCGCTAAGAGTCTCCGGTGACGTGCCCGATTGAGCCGACGCATCTTCGTGCTGGGGGGCATAGTGGTAGCCAGAATTAGAGCTGGCACTGCCTTGGGCGTATGCTGCT
apoc4_877	CGGCTGCCGCTAAGAGTCTCCGGTGACGTGCCCGATTGAGCCGACGCATCTTCGTGCTGGAAAAGACACTGCTCAGAAACTCAACCCAGCTGAGGGCCTTGGGCGTATGCTGCT
apoc4_878	CGGCTGCCGCTAAGAGTCTCCGGTGACGTGCCCGATTGAGCCGACGCATCTTCGTGCTGGTAATACTAGCATTAGCGCTGCCACTACTTTCTGACAAAAGCGCCTTGGGCGTATGCTGCT
apoc4_879	CGGCTGCCGCTAAGAGTCTCCGGTGACGTGCCCGATTGAGCCGACGCATCTTCGTGCTGGTCATAATCTGTTTGTGGCGTGTTGCACTGTTATCTAAGTGCGCCTTGGGCGTATGCTGCT
apoc4_880	CGGCTGCCGCTAAGAGTCTCCGGTGACGTGCCCGATTGAGCCGACGCATCTTCGTGCTGGCCCCTGATTACGCCTCAGTTTGGCTCATAATCCATGCCTTGGGCGTATGCTGCT
apoc4_881	CGGCTGCCGCTAAGAGTCTCCGGTGACGTGCCCGATTGAGCCGACGCATCTTCGTGCTGGCTGACAGTCGGCACATCGCAGCAACCCATCACAACGCCTTGGGCGTATGCTGCT
apoc4_882	CGGCTGCCGCTAAGAGTCTCCGGTGACGTGCCCGATTGAGCCGACGCATCTTCGTGCTGGTTCTTTGACCACGATTGTTTACTGTTTTCAGAGTGAGTGCGGCCTTGGGCGTATGCTGCT
apoc4_883	CGGCTGCCGCTAAGAGTCTCCGGTGACGTGCCCGATTGAGCCGACGCATCTTCGTGCTGGGAGGGGTCCATTGGCAGGGGTTGAAACTGGCATTTGCCTTGGGCGTATGCTGCT
apoc4_884	CGGCTGCCGCTAAGAGTCTCCGGTGACGTGCCCGATTGAGCCGACGCATCTTCGTGCTGGCCACCTCATTGCCCCATTTTAACAGTCTCCTGATCAGCCTTGGGCGTATGCTGCT
apoc4_885	CGGCTGCCGCTAAGAGTCTCCGGTGACGTGCCCGATTGAGCCGACGCATCTTCGTGCTGGCATTCAGAAGGGGTACTCACATGGGCTGACCTACCGCCTTGGGCGTATGCTGCT
apoc4_886	CGGCTGCCGCTAAGAGTCTCCGGTGACGTGCCCGATTGAGCCGACGCATCTTCGTGCTGGTCTGAATGATGACCACTGTCTAAGGCAAAATTTTGACCAGTGCCTTGGGCGTATGCTGCT
apoc4_887	CGGCTGCCGCTAAGAGTCTCCGGTGACGTGCCCGATTGAGCCGACGCATCTTCGTGCTGGAAAACAGTGCAAGTACATTCATTGGGAAAGAGGGAAAGCGCCTTGGGCGTATGCTGCT
apoc4_888	CGGCTGCCGCTAAGAGTCTCCGGTGACGTGCCCGATTGAGCCGACGCATCTTCGTGCTGGCGTATTATGTCTGCGTGTTGTCTAGACAGGACTATCAGTGAGCCTTGGGCGTATGCTGCT
apoc4_889	CGGCTGCCGCTAAGAGTCTCCGGTGACGTGCCCGATTGAGCCGACGCATCTTCGTGCTGGGTCTGAAGCCCAGACTGGATGGTATGTCAGTATGTACAGCCTTGGGCGTATGCTGCT
apoc4_890	CGGCTGCCGCTAAGAGTCTCCGGTGACGTGCCCGATTGAGCCGACGCATCTTCGTGCTGGCATAGCCTACACACACGTGTCTGTGAAAGCACGTGGCCTTGGGCGTATGCTGCT
apoc4_891	CGGCTGCCGCTAAGAGTCTCCGGTGACGTGCCCGATTGAGCCGACGCATCTTCGTGCTGGTGTATGCACGTTGCCCATAAGGATTACGCCTCCAAGCCTTGGGCGTATGCTGCT
apoc4_892	CGGCTGCCGCTAAGAGTCTCCGGTGACGTGCCCGATTGAGCCGACGCATCTTCGTGCTGGAAAACGCAACCAGGGCAGGCAATAACGTTTAAGCCGCCTTGGGCGTATGCTGCT
apoc4_893	CGGCTGCCGCTAAGAGTCTCCGGTGACGTGCCCGATTGAGCCGACGCATCTTCGTGCTGGATATTGCACGTAACGGAGTGAAATACCATACGCATACTGTGGCCTTGGGCGTATGCTGCT
apoc4_894	CGGCTGCCGCTAAGAGTCTCCGGTGACGTGCCCGATTGAGCCGACGCATCTTCGTGCTGGTTTTCCAGTCCTCTGGTAAAAGCATTAAAAGCCCTGACTGCCTTGGGCGTATGCTGCT
apoc4_895	CGGCTGCCGCTAAGAGTCTCCGGTGACGTGCCCGATTGAGCCGACGCATCTTCGTGCTGGTTTTCAGATTCGCGTATCTCTAGAAGGCTCGGGATGGCCTTGGGCGTATGCTGCT
apoc4_896	CGGCTGCCGCTAAGAGTCTCCGGTGACGTGCCCGATTGAGCCGACGCATCTTCGTGCTGGCTGCACGCGGTATAAATAGTCCGTATCCCTAGTGGGCCTTGGGCGTATGCTGCT
apoc4_897	CGGCTGCCGCTAAGAGTCTCCGGTGACGTGCCCGATTGAGCCGACGCATCTTCGTGCTGGGAGGATCCAAGCCGAGTCACAGGATGACATGGACGGCCTTGGGCGTATGCTGCT
apoc4_898	CGGCTGCCGCTAAGAGTCTCCGGTGACGTGCCCGATTGAGCCGACGCATCTTCGTGCTGGTTTTCTTCTGGGATGGCGCCGGTTAACCAAAGCGTGCCTTGGGCGTATGCTGCT
apoc4_899	CGGCTGCCGCTAAGAGTCTCCGGTGACGTGCCCGATTGAGCCGACGCATCTTCGTGCTGGACCACCAGTGATACAGAACTGAAATTAAACCGACGTAGCGCCTTGGGCGTATGCTGCT
apoc4_900	CGGCTGCCGCTAAGAGTCTCCGGTGACGTGCCCGATTGAGCCGACGCATCTTCGTGCTGGCGAGAAGCTGCGAGGCGTCAGTCTCCATCCAACATGCCTTGGGCGTATGCTGCT
apoc4_901	CGGCTGCCGCTAAGAGTCTCCGGTGACGTGCCCGATTGAGCCGACGCATCTTCGTGCTGGAAAACTACACGCACTATTTCCCGTTAAACGGAAGGAAACTGCCTTGGGCGTATGCTGCT
apoc4_902	CGGCTGCCGCTAAGAGTCTCCGGTGACGTGCCCGATTGAGCCGACGCATCTTCGTGCTGGCAATCGATCATTACTCGGTTCGGGCAAAATCTCCTCTGCCTTGGGCGTATGCTGCT
apoc4_903	CGGCTGCCGCTAAGAGTCTCCGGTGACGTGCCCGATTGAGCCGACGCATCTTCGTGCTGGAGTCAACTTCATCTTGCTCTAGGCTACTTGTGTATTTGCACGCCTTGGGCGTATGCTGCT
apoc4_904	CGGCTGCCGCTAAGAGTCTCCGGTGACGTGCCCGATTGAGCCGACGCATCTTCGTGCTGGTTTTCTTATAAGTCATTGACAACCACTGGATGGCGTAGGTGCCTTGGGCGTATGCTGCT
apoc4_905	CGGCTGCCGCTAAGAGTCTCCGGTGACGTGCCCGATTGAGCCGACGCATCTTCGTGCTGGAGTACACGCGCACTGTTTCCTAACCTGTTTTACAGAGCCTTGGGCGTATGCTGCT
apoc4_906	CGGCTGCCGCTAAGAGTCTCCGGTGACGTGCCCGATTGAGCCGACGCATCTTCGTGCTGGAGTCCAGCATGTAAACCTCAAATGAGTTTCCCTTCAGGGCCTTGGGCGTATGCTGCT
apoc4_907	CGGCTGCCGCTAAGAGTCTCCGGTGACGTGCCCGATTGAGCCGACGCATCTTCGTGCTGGAACACCAATGCTCTTCTAGGATTGGCATTGCCCATGCCTTGGGCGTATGCTGCT
apoc4_908	CGGCTGCCGCTAAGAGTCTCCGGTGACGTGCCCGATTGAGCCGACGCATCTTCGTGCTGGACTGGTACCACATAAAGCCAGTGTTTGTGTTTCTGTGAGCCTTGGGCGTATGCTGCT
apoc4_909	CGGCTGCCGCTAAGAGTCTCCGGTGACGTGCCCGATTGAGCCGACGCATCTTCGTGCTGGACTTTCACATGGTCTGTGAAACATCACCATCTTGTATGTGTGCCTTGGGCGTATGCTGCT
apoc4_910	CGGCTGCCGCTAAGAGTCTCCGGTGACGTGCCCGATTGAGCCGACGCATCTTCGTGCTGGTATGCTGATACACTGTTGCTTACCACCATTTAGAGCTTTGTGCCTTGGGCGTATGCTGCT
apoc4_911	CGGCTGCCGCTAAGAGTCTCCGGTGACGTGCCCGATTGAGCCGACGCATCTTCGTGCTGGTACTACATTTTAACATAGTAGCCAGGTTGGGGAGTTGAGCAGCCTTGGGCGTATGCTGCT
apoc4_912	CGGCTGCCGCTAAGAGTCTCCGGTGACGTGCCCGATTGAGCCGACGCATCTTCGTGCTGGATTGAAACACTGATTGTGTTTATTGTCTGGGGTTGTTGTGGGCCTTGGGCGTATGCTGCT
apoc4_913	CGGCTGCCGCTAAGAGTCTCCGGTGACGTGCCCGATTGAGCCGACGCATCTTCGTGCTGGCACTGCAGGAATCTGCACTGTATTAATGACTCACTGAACTGCCTTGGGCGTATGCTGCT
apoc4_914	CGGCTGCCGCTAAGAGTCTCCGGTGACGTGCCCGATTGAGCCGACGCATCTTCGTGCTGGCAAGGGTCATGCTCCCTGGGTATGTCAAATTTACTCAGCCTTGGGCGTATGCTGCT
apoc4_915	CGGCTGCCGCTAAGAGTCTCCGGTGACGTGCCCGATTGAGCCGACGCATCTTCGTGCTGGAAGATGTTTTAATATCTGACACTGGTGCAACAATTGGTGCGGCCTTGGGCGTATGCTGCT
apoc4_916	CGGCTGCCGCTAAGAGTCTCCGGTGACGTGCCCGATTGAGCCGACGCATCTTCGTGCTGGTATTTCGACAAGCTTATTTCGCTGCAGTTTGAGAGAAGACGGCCTTGGGCGTATGCTGCT
apoc4_917	CGGCTGCCGCTAAGAGTCTCCGGTGACGTGCCCGATTGAGCCGACGCATCTTCGTGCTGGAAAACTCGGACAAACGCTAAACTAGATGTCCATCCCTGCCTTGGGCGTATGCTGCT
apoc4_918	CGGCTGCCGCTAAGAGTCTCCGGTGACGTGCCCGATTGAGCCGACGCATCTTCGTGCTGGTCCGAATGGTAAGTCAACACTTTGATGATCTCTTGCCTGCCTTGGGCGTATGCTGCT
apoc4_919	CGGCTGCCGCTAAGAGTCTCCGGTGACGTGCCCGATTGAGCCGACGCATCTTCGTGCTGGGCGTGCCAGCACGCAGTCCACATACTTTTCCCAAAGCCTTGGGCGTATGCTGCT
apoc4_920	CGGCTGCCGCTAAGAGTCTCCGGTGACGTGCCCGATTGAGCCGACGCATCTTCGTGCTGGACACCTGCGCGAGCTCCATGAACATGTCTTGTTGTGCCTTGGGCGTATGCTGCT
apoc4_921	CGGCTGCCGCTAAGAGTCTCCGGTGACGTGCCCGATTGAGCCGACGCATCTTCGTGCTGGGTTGGTTGATTTGACCCGCTTAAGTATGTCATAAAGTCCCAGCCTTGGGCGTATGCTGCT
apoc4_922	CGGCTGCCGCTAAGAGTCTCCGGTGACGTGCCCGATTGAGCCGACGCATCTTCGTGCTGGCAACCGAGTCGGCGATGCGCAATTTACGCCCTTGTATAGCCTTGGGCGTATGCTGCT
apoc4_923	CGGCTGCCGCTAAGAGTCTCCGGTGACGTGCCCGATTGAGCCGACGCATCTTCGTGCTGGACCGCTATTGACGATGCGTCCCAGCATTCACGGTTTAGCCTTGGGCGTATGCTGCT
apoc4_924	CGGCTGCCGCTAAGAGTCTCCGGTGACGTGCCCGATTGAGCCGACGCATCTTCGTGCTGGCTTCGGTGTTCAGCGCCTCGAGACTGGGTATGGAGGCCTTGGGCGTATGCTGCT
apoc4_925	CGGCTGCCGCTAAGAGTCTCCGGTGACGTGCCCGATTGAGCCGACGCATCTTCGTGCTGGCCCCATCAAACGTTCCATTGGAACCTTTGGAATCAGCCTTGGGCGTATGCTGCT
apoc4_926	CGGCTGCCGCTAAGAGTCTCCGGTGACGTGCCCGATTGAGCCGACGCATCTTCGTGCTGGTTGAAAACTTACTAAGCAGAGGATGTTTCAACACTAGCCGCGCCTTGGGCGTATGCTGCT
apoc4_927	CGGCTGCCGCTAAGAGTCTCCGGTGACGTGCCCGATTGAGCCGACGCATCTTCGTGCTGGTTTTCTGTCCTGCGACTGATCTGCAGACCCGTTTTGCCTTGGGCGTATGCTGCT
apoc4_928	CGGCTGCCGCTAAGAGTCTCCGGTGACGTGCCCGATTGAGCCGACGCATCTTCGTGCTGGTTTCATACCATTGAGGCGAATAATTGTCTTTGAGCGAGTGTGCCTTGGGCGTATGCTGCT
apoc4_929	CGGCTGCCGCTAAGAGTCTCCGGTGACGTGCCCGATTGAGCCGACGCATCTTCGTGCTGGTTTACGACTTATGGAGACTTTAAAAGCCGTGCGCGGCCTTGGGCGTATGCTGCT
apoc4_930	CGGCTGCCGCTAAGAGTCTCCGGTGACGTGCCCGATTGAGCCGACGCATCTTCGTGCTGGCCCACGTTTCCAGCGTCATGCTGTTGACTGTAGCTGCCTTGGGCGTATGCTGCT
apoc4_931	CGGCTGCCGCTAAGAGTCTCCGGTGACGTGCCCGATTGAGCCGACGCATCTTCGTGCTGGCATTCCACTTTACACTGAAAAGCACCTGACGTGAAGGGCCTTGGGCGTATGCTGCT
apoc4_932	CGGCTGCCGCTAAGAGTCTCCGGTGACGTGCCCGATTGAGCCGACGCATCTTCGTGCTGGAGAAAATGATTAGCCTGCTATTATTTGCCAATTGGTCAGCCGCCTTGGGCGTATGCTGCT
apoc4_933	CGGCTGCCGCTAAGAGTCTCCGGTGACGTGCCCGATTGAGCCGACGCATCTTCGTGCTGGAGGAGAAACTAAAGTGAAGTCCCTCATAAAGAGAGCTCACGGCCTTGGGCGTATGCTGCT
apoc4_934	CGGCTGCCGCTAAGAGTCTCCGGTGACGTGCCCGATTGAGCCGACGCATCTTCGTGCTGGCCTTCACTATGATGCAGAGGCGGAAACACGGGTGAGCCTTGGGCGTATGCTGCT
apoc4_935	CGGCTGCCGCTAAGAGTCTCCGGTGACGTGCCCGATTGAGCCGACGCATCTTCGTGCTGGCCATGTTTCCGGAAGTATACACGTGTTTGGCCCTGGCCTTGGGCGTATGCTGCT
apoc4_936	CGGCTGCCGCTAAGAGTCTCCGGTGACGTGCCCGATTGAGCCGACGCATCTTCGTGCTGGACTTCAGTCACCCTGTAGCTTAAAACAATCACTTCAGTACGGCCTTGGGCGTATGCTGCT
apoc4_937	CGGCTGCCGCTAAGAGTCTCCGGTGACGTGCCCGATTGAGCCGACGCATCTTCGTGCTGGTCTTTTCTTTCAAGAGTTGTTTTGGGATGGTGTGGACAAGCGCCTTGGGCGTATGCTGCT
apoc4_938	CGGCTGCCGCTAAGAGTCTCCGGTGACGTGCCCGATTGAGCCGACGCATCTTCGTGCTGGAGAATTTGTTTCCGGAAGGTTAGTAACGTCGACCAGCGCCTTGGGCGTATGCTGCT
apoc4_939	CGGCTGCCGCTAAGAGTCTCCGGTGACGTGCCCGATTGAGCCGACGCATCTTCGTGCTGGCGACCTTCACATGCTCCTGTATCTATCGTTTACAGACCGCCTTGGGCGTATGCTGCT
apoc4_940	CGGCTGCCGCTAAGAGTCTCCGGTGACGTGCCCGATTGAGCCGACGCATCTTCGTGCTGGTATTTCAATTTCGTTATAGACCAGCGGTTGCAGAATGACGTGCCTTGGGCGTATGCTGCT
apoc4_941	CGGCTGCCGCTAAGAGTCTCCGGTGACGTGCCCGATTGAGCCGACGCATCTTCGTGCTGGCGTTTCTTCTGTAATGTTGACGTCTGTTAACTTCAGAGGGCGCCTTGGGCGTATGCTGCT
apoc4_942	CGGCTGCCGCTAAGAGTCTCCGGTGACGTGCCCGATTGAGCCGACGCATCTTCGTGCTGGACTGAGTGCACCAATATTGATGACATTGTGTGTATACGACAGCCTTGGGCGTATGCTGCT
apoc4_943	CGGCTGCCGCTAAGAGTCTCCGGTGACGTGCCCGATTGAGCCGACGCATCTTCGTGCTGGTGACTATTTGTCATGTGCTGCTTCTTATTGTTAAACGCCCTGCCTTGGGCGTATGCTGCT
apoc4_944	CGGCTGCCGCTAAGAGTCTCCGGTGACGTGCCCGATTGAGCCGACGCATCTTCGTGCTGGATGGCAATTTTGTGGATAATGTACGGCTGTATGTTAGAGGTGCCTTGGGCGTATGCTGCT
apoc4_945	CGGCTGCCGCTAAGAGTCTCCGGTGACGTGCCCGATTGAGCCGACGCATCTTCGTGCTGGGGTACTGGAGGAATGGGTTTGCCCCGTTTAGGTGGGCCTTGGGCGTATGCTGCT
apoc4_946	CGGCTGCCGCTAAGAGTCTCCGGTGACGTGCCCGATTGAGCCGACGCATCTTCGTGCTGGACATGGAGGGGATGGTGGAGATGTATGGGTGGTAGGCCTTGGGCGTATGCTGCT
apoc4_947	CGGCTGCCGCTAAGAGTCTCCGGTGACGTGCCCGATTGAGCCGACGCATCTTCGTGCTGGAGACACTAGATTGAAGCAAATTAAAGACAAGCACCCTGACAGCCTTGGGCGTATGCTGCT
apoc4_948	CGGCTGCCGCTAAGAGTCTCCGGTGACGTGCCCGATTGAGCCGACGCATCTTCGTGCTGGAGCGGTTCATTGCTGGTGTTGGTTCAAACAGCAGGGCCTTGGGCGTATGCTGCT
apoc4_949	CGGCTGCCGCTAAGAGTCTCCGGTGACGTGCCCGATTGAGCCGACGCATCTTCGTGCTGGTTGTCTGTGTTGGAGTAAGAACTTTGAAACGTGTTGTAGGTGCCTTGGGCGTATGCTGCT
apoc4_950	CGGCTGCCGCTAAGAGTCTCCGGTGACGTGCCCGATTGAGCCGACGCATCTTCGTGCTGGATGCAAAAGAATGAATTGTTTGCACTCAGGTAGACGAACAGGCCTTGGGCGTATGCTGCT
apoc4_951	CGGCTGCCGCTAAGAGTCTCCGGTGACGTGCCCGATTGAGCCGACGCATCTTCGTGCTGGCACAAGGAGAACCTGCTGTGCACAAATGATTTGATCCGCCTTGGGCGTATGCTGCT
apoc4_952	CGGCTGCCGCTAAGAGTCTCCGGTGACGTGCCCGATTGAGCCGACGCATCTTCGTGCTGGTTAGTGAATATGGTGAGTGGTTTTACACAGCTTCTCGTGTGGCCTTGGGCGTATGCTGCT
apoc4_953	CGGCTGCCGCTAAGAGTCTCCGGTGACGTGCCCGATTGAGCCGACGCATCTTCGTGCTGGATATATGAACAGTTGCATTCCTCTTGCCATATGTTGCCTGCGCCTTGGGCGTATGCTGCT
apoc4_954	CGGCTGCCGCTAAGAGTCTCCGGTGACGTGCCCGATTGAGCCGACGCATCTTCGTGCTGGAGAATCATGTTTTCCCGCTTTTCCAGTGTTGGTGAGCCTTGGGCGTATGCTGCT
apoc4_955	CGGCTGCCGCTAAGAGTCTCCGGTGACGTGCCCGATTGAGCCGACGCATCTTCGTGCTGGATGATGCACAATGCACATGCTCCAGCATATTGCAGGCCTTGGGCGTATGCTGCT
apoc4_956	CGGCTGCCGCTAAGAGTCTCCGGTGACGTGCCCGATTGAGCCGACGCATCTTCGTGCTGGGTGGAATGCTGGTGAGCAGTAGGAGTTTGGTGTCTGCCTTGGGCGTATGCTGCT
apoc4_957	CGGCTGCCGCTAAGAGTCTCCGGTGACGTGCCCGATTGAGCCGACGCATCTTCGTGCTGGTGCTCAAGGAACCTCAGCTGTGCTATTGAAAGTGTGCCTTGGGCGTATGCTGCT
apoc4_958	CGGCTGCCGCTAAGAGTCTCCGGTGACGTGCCCGATTGAGCCGACGCATCTTCGTGCTGGTTTTATCAGTATTCAAGCTTTGCGAGGTGCTAAAGGAGAGGGCCTTGGGCGTATGCTGCT
apoc4_959	CGGCTGCCGCTAAGAGTCTCCGGTGACGTGCCCGATTGAGCCGACGCATCTTCGTGCTGGACGTTGAAGTCTTTGCACCCACAGGAATCAGTGTTGCCTTGGGCGTATGCTGCT
apoc4_960	CGGCTGCCGCTAAGAGTCTCCGGTGACGTGCCCGATTGAGCCGACGCATCTTCGTGCTGGACTTTGTGTCATTTTGCTTTAGGAGAATTGAACCGTGAAGGGCCTTGGGCGTATGCTGCT
apoc4_961	CGGCTGCCGCTAAGAGTCTCCGGTGACGTGCCCGATTGAGCCGACGCATCTTCGTGCTGGTCGCGGTGGCTCTCCACAATCAGGGTTCTTGCCTAATAGCCTTGGGCGTATGCTGCT
apoc4_962	CGGCTGCCGCTAAGAGTCTCCGGTGACGTGCCCGATTGAGCCGACGCATCTTCGTGCTGGAAGGCCAAACCAGAAATATCCGGCTGGACCTCAAAGCCTTGGGCGTATGCTGCT
apoc4_963	CGGCTGCCGCTAAGAGTCTCCGGTGACGTGCCCGATTGAGCCGACGCATCTTCGTGCTGGCTCATTGCAGATTTCGGACTTGTTGGGTGAGAGAATCTGCCTTGGGCGTATGCTGCT
apoc4_964	CGGCTGCCGCTAAGAGTCTCCGGTGACGTGCCCGATTGAGCCGACGCATCTTCGTGCTGGATTCTTGGAATGTGCATTGGGATAGGAAGAATTGGCCGCCTTGGGCGTATGCTGCT
apoc4_965	CGGCTGCCGCTAAGAGTCTCCGGTGACGTGCCCGATTGAGCCGACGCATCTTCGTGCTGGTATATTGACAGGTTTCCTAATGCAGGCAAATCTTCCTTGCTGCCTTGGGCGTATGCTGCT
apoc4_966	CGGCTGCCGCTAAGAGTCTCCGGTGACGTGCCCGATTGAGCCGACGCATCTTCGTGCTGGGACCGCCTTGTCTCATGCTAAACCAAAGATCGCCAGCCTTGGGCGTATGCTGCT
apoc4_967	CGGCTGCCGCTAAGAGTCTCCGGTGACGTGCCCGATTGAGCCGACGCATCTTCGTGCTGGAAAACCTGAAATTGGAAAGGTCATGTATGATGACCACAAGCGCCTTGGGCGTATGCTGCT
apoc4_968	CGGCTGCCGCTAAGAGTCTCCGGTGACGTGCCCGATTGAGCCGACGCATCTTCGTGCTGGAGGTAGGATGACAGGCTCTTCAAAATGCCCTGAAAGCCTTGGGCGTATGCTGCT
apoc4_969	CGGCTGCCGCTAAGAGTCTCCGGTGACGTGCCCGATTGAGCCGACGCATCTTCGTGCTGGTGGCATTATTAATCACAGGAGGATGCTGTCATGTCATGAGCCTTGGGCGTATGCTGCT
apoc4_970	CGGCTGCCGCTAAGAGTCTCCGGTGACGTGCCCGATTGAGCCGACGCATCTTCGTGCTGGCTTAATGTAGTTATGACAACGGCACGCCTGTTCAGAAGAGCCTTGGGCGTATGCTGCT
apoc4_971	CGGCTGCCGCTAAGAGTCTCCGGTGACGTGCCCGATTGAGCCGACGCATCTTCGTGCTGGCCACATTATGTGAGTCTTCGGGCCAGATTTGTTAAACAGTGCCTTGGGCGTATGCTGCT
apoc4_972	CGGCTGCCGCTAAGAGTCTCCGGTGACGTGCCCGATTGAGCCGACGCATCTTCGTGCTGGAATCGGCATAATAATGCAATCCCATGACAGCACTAATGAGAGCCTTGGGCGTATGCTGCT
apoc4_973	CGGCTGCCGCTAAGAGTCTCCGGTGACGTGCCCGATTGAGCCGACGCATCTTCGTGCTGGAGAGTGGTGCTAAATAAATTGACCACACCTAAACAAACCCAGCCTTGGGCGTATGCTGCT
apoc4_974	CGGCTGCCGCTAAGAGTCTCCGGTGACGTGCCCGATTGAGCCGACGCATCTTCGTGCTGGAGCTAACAGTATTTGAAGCAAAATGAGACCACTGAACCAGTGCCTTGGGCGTATGCTGCT
apoc4_975	CGGCTGCCGCTAAGAGTCTCCGGTGACGTGCCCGATTGAGCCGACGCATCTTCGTGCTGGTGCTGGTGAGAGACAAGCGCAATGCGGCATGAAAGGCCTTGGGCGTATGCTGCT
apoc4_976	CGGCTGCCGCTAAGAGTCTCCGGTGACGTGCCCGATTGAGCCGACGCATCTTCGTGCTGGCAGTAGAGATTTATTCCGCTTCCAGTTGTGCTTACATGGGGCCTTGGGCGTATGCTGCT
apoc4_977	CGGCTGCCGCTAAGAGTCTCCGGTGACGTGCCCGATTGAGCCGACGCATCTTCGTGCTGGAACAGTGCTATATGACATTTGTTATAATGCCGCTCTGTGCAGCCTTGGGCGTATGCTGCT
apoc4_978	CGGCTGCCGCTAAGAGTCTCCGGTGACGTGCCCGATTGAGCCGACGCATCTTCGTGCTGGGTTTAATGTAACGCAACGTATTGGGGTCTTTGATGTTTCCCGCCTTGGGCGTATGCTGCT
apoc4_979	CGGCTGCCGCTAAGAGTCTCCGGTGACGTGCCCGATTGAGCCGACGCATCTTCGTGCTGGATCGGTTTTGTGCGTAATGTTATTAGCATGAGGACAATGGAGCCTTGGGCGTATGCTGCT
apoc4_980	CGGCTGCCGCTAAGAGTCTCCGGTGACGTGCCCGATTGAGCCGACGCATCTTCGTGCTGGACAAGGCGGCACAATATGGTTTAAGACTTTCTTCTTTAGGTGCCTTGGGCGTATGCTGCT
apoc4_981	CGGCTGCCGCTAAGAGTCTCCGGTGACGTGCCCGATTGAGCCGACGCATCTTCGTGCTGGATGGTTTATTTCAGTACTTGCGTCTGAAAGGGAAACTCTCAGCCTTGGGCGTATGCTGCT
apoc4_982	CGGCTGCCGCTAAGAGTCTCCGGTGACGTGCCCGATTGAGCCGACGCATCTTCGTGCTGGTTTCAGGTTTCAGTAGCAGATTTACCAGGACTCATTGAAGGGCCTTGGGCGTATGCTGCT
apoc4_983	CGGCTGCCGCTAAGAGTCTCCGGTGACGTGCCCGATTGAGCCGACGCATCTTCGTGCTGGTGCTCATGTGAATAAAGGCATGGGACACAAATTTCTCAAGGCCTTGGGCGTATGCTGCT
apoc4_984	CGGCTGCCGCTAAGAGTCTCCGGTGACGTGCCCGATTGAGCCGACGCATCTTCGTGCTGGCATGTAGAGAGAACTAAACAGCTCATGTTTGTGGTACTGCAGCCTTGGGCGTATGCTGCT
apoc4_985	CGGCTGCCGCTAAGAGTCTCCGGTGACGTGCCCGATTGAGCCGACGCATCTTCGTGCTGGTATGGTTAATCATGTTCTGATGTTTCAGGTTGACGTCTGCGGCCTTGGGCGTATGCTGCT
apoc4_986	CGGCTGCCGCTAAGAGTCTCCGGTGACGTGCCCGATTGAGCCGACGCATCTTCGTGCTGGGGTTTCAGCTTGCTAGTAAAACGCCATTTAGGTCTGCGCCTTGGGCGTATGCTGCT
apoc4_987	CGGCTGCCGCTAAGAGTCTCCGGTGACGTGCCCGATTGAGCCGACGCATCTTCGTGCTGGATGCTGTATACTTCCTCATGGCCTTCTTTGTTAAACAGGAGGCCTTGGGCGTATGCTGCT
apoc4_988	CGGCTGCCGCTAAGAGTCTCCGGTGACGTGCCCGATTGAGCCGACGCATCTTCGTGCTGGCTGGAGTTGTACAAGGAGGAGCTGTTAAGCAAGCCGCCTTGGGCGTATGCTGCT
apoc4_989	CGGCTGCCGCTAAGAGTCTCCGGTGACGTGCCCGATTGAGCCGACGCATCTTCGTGCTGGATAAAATGGATCTCCCAGAGGCTCAAAGTCATTTCCAAGAGGCCTTGGGCGTATGCTGCT
apoc4_990	CGGCTGCCGCTAAGAGTCTCCGGTGACGTGCCCGATTGAGCCGACGCATCTTCGTGCTGGCTAGAAGCTCAATTGGAGAACCAGGGAGGTAGGTCAGCCTTGGGCGTATGCTGCT
apoc4_991	CGGCTGCCGCTAAGAGTCTCCGGTGACGTGCCCGATTGAGCCGACGCATCTTCGTGCTGGAGCTGCTATACACAAATGTATGTTTTGTAGGAGGTTGACCGGCCTTGGGCGTATGCTGCT
apoc4_992	CGGCTGCCGCTAAGAGTCTCCGGTGACGTGCCCGATTGAGCCGACGCATCTTCGTGCTGGTCAATTCATCTGTTTTCTGAAGACGTCATCCCTAAAAGCCTGCCTTGGGCGTATGCTGCT
apoc4_993	CGGCTGCCGCTAAGAGTCTCCGGTGACGTGCCCGATTGAGCCGACGCATCTTCGTGCTGGAATGCATTTCACTCACATCGTGCCAGTGTCTGCCAGCCTTGGGCGTATGCTGCT
apoc4_994	CGGCTGCCGCTAAGAGTCTCCGGTGACGTGCCCGATTGAGCCGACGCATCTTCGTGCTGGTGACTGGTCATGGACTGCCCTTGCTCAAGTCCCTGGCCTTGGGCGTATGCTGCT
apoc4_995	CGGCTGCCGCTAAGAGTCTCCGGTGACGTGCCCGATTGAGCCGACGCATCTTCGTGCTGGCGGCAGTCGCTTGAGGAGCAGGACACCATAGACACGCCTTGGGCGTATGCTGCT
apoc4_996	CGGCTGCCGCTAAGAGTCTCCGGTGACGTGCCCGATTGAGCCGACGCATCTTCGTGCTGGTGAGGCTCAGCGCAGTCAGAAGATCCTAGAGCTGAGCCTTGGGCGTATGCTGCT
apoc4_997	CGGCTGCCGCTAAGAGTCTCCGGTGACGTGCCCGATTGAGCCGACGCATCTTCGTGCTGGGAAGGGAGATTCCTTCTTCATCCATACCCAGCTGGGCCTTGGGCGTATGCTGCT
apoc4_998	CGGCTGCCGCTAAGAGTCTCCGGTGACGTGCCCGATTGAGCCGACGCATCTTCGTGCTGGGTTTGCCACAACCCACCTGAGCTCACACGTAGGTTGCCTTGGGCGTATGCTGCT
apoc4_999	CGGCTGCCGCTAAGAGTCTCCGGTGACGTGCCCGATTGAGCCGACGCATCTTCGTGCTGGTGCGTATGAAATGCTGGTGGACATTTGTGGACATGGCCTTGGGCGTATGCTGCT
apoc4_1000	CGGCTGCCGCTAAGAGTCTCCGGTGACGTGCCCGATTGAGCCGACGCATCTTCGTGCTGGATTTGTGCCTTATGTGTGTATAACTGTTTCCCCTCTGACAGCCTTGGGCGTATGCTGCT
apoc4_1001	CGGCTGCCGCTAAGAGTCTCCGGTGACGTGCCCGATTGAGCCGACGCATCTTCGTGCTGGAATGCCTGGGTAAACTTTCAGGTAATGTTCTTGAAGATGGTGCCTTGGGCGTATGCTGCT
apoc4_1002	CGGCTGCCGCTAAGAGTCTCCGGTGACGTGCCCGATTGAGCCGACGCATCTTCGTGCTGGTTAGTCTTCTCTCAGTCTTATCAGGATGGCTTGACTTGCTGCCTTGGGCGTATGCTGCT
apoc4_1003	CGGCTGCCGCTAAGAGTCTCCGGTGACGTGCCCGATTGAGCCGACGCATCTTCGTGCTGGGGAGTTGAAGTGGATTCAGAAACTGGTTAGCTGGTTTGTGCCTTGGGCGTATGCTGCT
apoc4_1004	CGGCTGCCGCTAAGAGTCTCCGGTGACGTGCCCGATTGAGCCGACGCATCTTCGTGCTGGTTTGCCATTTGGACTATGGCTGAGAAACAAAACATGTTTGCGCCTTGGGCGTATGCTGCT
apoc4_1005	CGGCTGCCGCTAAGAGTCTCCGGTGACGTGCCCGATTGAGCCGACGCATCTTCGTGCTGGTTATGCAGTTATCCTCCATGCTTTTCTAGGTCTCAAACTGCGCCTTGGGCGTATGCTGCT
apoc4_1006	CGGCTGCCGCTAAGAGTCTCCGGTGACGTGCCCGATTGAGCCGACGCATCTTCGTGCTGGATTTAGAGGGAACAGAAACATAATTTCACCTCTGCTGCCAGCCTTGGGCGTATGCTGCT
apoc4_1007	CGGCTGCCGCTAAGAGTCTCCGGTGACGTGCCCGATTGAGCCGACGCATCTTCGTGCTGGTTTTGTAGCAGATGTTGTCAGTGAATGAGCAAGGCGGCCTTGGGCGTATGCTGCT
apoc4_1008	CGGCTGCCGCTAAGAGTCTCCGGTGACGTGCCCGATTGAGCCGACGCATCTTCGTGCTGGTTTTGTGCAGTGTTTTGTACACTCATTGACTGTTTGGAAGTGCCTTGGGCGTATGCTGCT
apoc4_1009	CGGCTGCCGCTAAGAGTCTCCGGTGACGTGCCCGATTGAGCCGACGCATCTTCGTGCTGGCTCTTTCAACTGCAGGATGCAAGAAAGTGACTAGCTTGGCCTTGGGCGTATGCTGCT
apoc4_1010	CGGCTGCCGCTAAGAGTCTCCGGTGACGTGCCCGATTGAGCCGACGCATCTTCGTGCTGGAATGAAAACTGAAGAGTTGTGCTTCTCTGAGGAACAGTGTGCCTTGGGCGTATGCTGCT
apoc4_1011	CGGCTGCCGCTAAGAGTCTCCGGTGACGTGCCCGATTGAGCCGACGCATCTTCGTGCTGGAAAAGTGCATGTTCCTTGATGATGTGACAGAAATACAGTGCGCCTTGGGCGTATGCTGCT
apoc4_1012	CGGCTGCCGCTAAGAGTCTCCGGTGACGTGCCCGATTGAGCCGACGCATCTTCGTGCTGGAAATGCCAATTAAGCATTAAACGGCTTGTTATGCCACTAGTGCCTTGGGCGTATGCTGCT
apoc4_1013	CGGCTGCCGCTAAGAGTCTCCGGTGACGTGCCCGATTGAGCCGACGCATCTTCGTGCTGGTCACATTGTAGACTCGACCACACTCCAACATAAAAGACTCCGCCTTGGGCGTATGCTGCT
apoc4_1014	CGGCTGCCGCTAAGAGTCTCCGGTGACGTGCCCGATTGAGCCGACGCATCTTCGTGCTGGTTTTGGACTCGGACCGACAATTTAATCTGTGTTGTCTGAGCCTTGGGCGTATGCTGCT
apoc4_1015	CGGCTGCCGCTAAGAGTCTCCGGTGACGTGCCCGATTGAGCCGACGCATCTTCGTGCTGGAAAAGAATGACCACATGGTGGAGCTGTGATCTTGCGCCTTGGGCGTATGCTGCT
apoc4_1016	CGGCTGCCGCTAAGAGTCTCCGGTGACGTGCCCGATTGAGCCGACGCATCTTCGTGCTGGTGTGGCTCACCACATGGAGGACCTGGAATCTTACAGCCTTGGGCGTATGCTGCT
apoc4_1017	CGGCTGCCGCTAAGAGTCTCCGGTGACGTGCCCGATTGAGCCGACGCATCTTCGTGCTGGAAAAGCATCTTTACTGTCACAAGCCCCTATGAGTCTGAGCCTTGGGCGTATGCTGCT
apoc4_1018	CGGCTGCCGCTAAGAGTCTCCGGTGACGTGCCCGATTGAGCCGACGCATCTTCGTGCTGGACACAAAACCATGCACATTATTACATCAACTCAGCCACAAGCCTTGGGCGTATGCTGCT
apoc4_1019	CGGCTGCCGCTAAGAGTCTCCGGTGACGTGCCCGATTGAGCCGACGCATCTTCGTGCTGGATATCTAATCTGTTCATCAGTGGAGACACTATCATGGCCGAGCCTTGGGCGTATGCTGCT
apoc4_1020	CGGCTGCCGCTAAGAGTCTCCGGTGACGTGCCCGATTGAGCCGACGCATCTTCGTGCTGGCAATAGTCAAACTGACATGTGCTTGCCTGCACAAATTAGCGCCTTGGGCGTATGCTGCT
apoc4_1021	CGGCTGCCGCTAAGAGTCTCCGGTGACGTGCCCGATTGAGCCGACGCATCTTCGTGCTGGACAATGCCAATCTGTGGATGACGTCTAGACATCTGGGCCTTGGGCGTATGCTGCT
apoc4_1022	CGGCTGCCGCTAAGAGTCTCCGGTGACGTGCCCGATTGAGCCGACGCATCTTCGTGCTGGCAGTGCAAGACACAGCTTGTTACAAACAAACTGCTTGTGCCTTGGGCGTATGCTGCT
apoc4_1023	CGGCTGCCGCTAAGAGTCTCCGGTGACGTGCCCGATTGAGCCGACGCATCTTCGTGCTGGATTTGTGACAGTAATATACTCATCCTTGTGTGTGCGCTTCAGCCTTGGGCGTATGCTGCT
apoc4_1024	CGGCTGCCGCTAAGAGTCTCCGGTGACGTGCCCGATTGAGCCGACGCATCTTCGTGCTGGCTGGCTGCCAGTACAACTGAGAATGGATAAACAAATGTACGGCCTTGGGCGTATGCTGCT
apoc4_1025	CGGCTGCCGCTAAGAGTCTCCGGTGACGTGCCCGATTGAGCCGACGCATCTTCGTGCTGGATTCCCTGCTGCTTTGAGCCAATAATCAGAAAACTAACAGCGCCTTGGGCGTATGCTGCT
apoc4_1026	CGGCTGCCGCTAAGAGTCTCCGGTGACGTGCCCGATTGAGCCGACGCATCTTCGTGCTGGTTTTGGGTGGTGTTAAACTTGTAATGTGGTGCACTCGGCCTTGGGCGTATGCTGCT
apoc4_1027	CGGCTGCCGCTAAGAGTCTCCGGTGACGTGCCCGATTGAGCCGACGCATCTTCGTGCTGGGGTTTGGTTTGTTGGGCTTAGATGAGCAGTTCGGTGCCTTGGGCGTATGCTGCT
apoc4_1028	CGGCTGCCGCTAAGAGTCTCCGGTGACGTGCCCGATTGAGCCGACGCATCTTCGTGCTGGCCTACAAGAATGAGCTCCAGGAGCAGAAGAACATGCGCCTTGGGCGTATGCTGCT
apoc4_1029	CGGCTGCCGCTAAGAGTCTCCGGTGACGTGCCCGATTGAGCCGACGCATCTTCGTGCTGGCGGAAAACTCAGATCCGAATAGAGCTGCAGATACATTGAGCCTTGGGCGTATGCTGCT
apoc4_1030	CGGCTGCCGCTAAGAGTCTCCGGTGACGTGCCCGATTGAGCCGACGCATCTTCGTGCTGGAATATTTGAACTACCACGACTAGACCGAATGCGACCGGCCTTGGGCGTATGCTGCT
apoc4_1031	CGGCTGCCGCTAAGAGTCTCCGGTGACGTGCCCGATTGAGCCGACGCATCTTCGTGCTGGGCTAACCGGATGTGATGAATTTCAGTATCACCCAAGCAGCCTTGGGCGTATGCTGCT
apoc4_1032	CGGCTGCCGCTAAGAGTCTCCGGTGACGTGCCCGATTGAGCCGACGCATCTTCGTGCTGGTGCCCTCAACCATAATGGTTTCCATCTTGTAGTTCAATTCCGCCTTGGGCGTATGCTGCT
apoc4_1033	CGGCTGCCGCTAAGAGTCTCCGGTGACGTGCCCGATTGAGCCGACGCATCTTCGTGCTGGATGTAGTTGACACTCCAGCCAGATAAGAACAGCAAACAGCCTTGGGCGTATGCTGCT
apoc4_1034	CGGCTGCCGCTAAGAGTCTCCGGTGACGTGCCCGATTGAGCCGACGCATCTTCGTGCTGGTTGTGTTTGATAAGAGTGACACAGATTGCATGTTGTTGCTCGCCTTGGGCGTATGCTGCT
apoc4_1035	CGGCTGCCGCTAAGAGTCTCCGGTGACGTGCCCGATTGAGCCGACGCATCTTCGTGCTGGTGTGTGGAGGAAATCAGATATGCAGTTGAAGTGTTGTAAGTGCCTTGGGCGTATGCTGCT
apoc4_1036	CGGCTGCCGCTAAGAGTCTCCGGTGACGTGCCCGATTGAGCCGACGCATCTTCGTGCTGGAACAGCAACTTACACGTGCTAATTAAAGCAGAACACAACTGGCCTTGGGCGTATGCTGCT
apoc4_1037	CGGCTGCCGCTAAGAGTCTCCGGTGACGTGCCCGATTGAGCCGACGCATCTTCGTGCTGGAAAATGGCAGGCGTGAACTGACACAAGTTGCCCAAGCCTTGGGCGTATGCTGCT
apoc4_1038	CGGCTGCCGCTAAGAGTCTCCGGTGACGTGCCCGATTGAGCCGACGCATCTTCGTGCTGGATGGGGTGATTGTCCTTTGCATATATCAACATACGCTACTGGCCTTGGGCGTATGCTGCT
apoc4_1039	CGGCTGCCGCTAAGAGTCTCCGGTGACGTGCCCGATTGAGCCGACGCATCTTCGTGCTGGTAAATAAATTAGTGAAGGCACAAAGACAACGCAGCCACATGGCCTTGGGCGTATGCTGCT
apoc4_1040	CGGCTGCCGCTAAGAGTCTCCGGTGACGTGCCCGATTGAGCCGACGCATCTTCGTGCTGGTGAAAGACAACTGCCCCAATTTACCCTTAGTTGAAAGTTCAGCCTTGGGCGTATGCTGCT
apoc4_1041	CGGCTGCCGCTAAGAGTCTCCGGTGACGTGCCCGATTGAGCCGACGCATCTTCGTGCTGGCATGTCCATCTGAACTAAATATTGTGGAGGCGCAAAGGGCCTTGGGCGTATGCTGCT
apoc4_1042	CGGCTGCCGCTAAGAGTCTCCGGTGACGTGCCCGATTGAGCCGACGCATCTTCGTGCTGGGTATTGAGCCTTAGTATCAGTCAGTTCAAAGGACAGCATCGGCCTTGGGCGTATGCTGCT
apoc4_1043	CGGCTGCCGCTAAGAGTCTCCGGTGACGTGCCCGATTGAGCCGACGCATCTTCGTGCTGGCATCATGTGACCGCAGGCTGAAAGTGATGGTGGGGGCCTTGGGCGTATGCTGCT
apoc4_1044	CGGCTGCCGCTAAGAGTCTCCGGTGACGTGCCCGATTGAGCCGACGCATCTTCGTGCTGGGAGCGCCACTGACAACATGGCATTGGAAGCTGGACGCCTTGGGCGTATGCTGCT
apoc4_1045	CGGCTGCCGCTAAGAGTCTCCGGTGACGTGCCCGATTGAGCCGACGCATCTTCGTGCTGGTATATAGCCGACTGTCCTCACTAAAGCTTACTGGACTAAGCGCCTTGGGCGTATGCTGCT
apoc4_1046	CGGCTGCCGCTAAGAGTCTCCGGTGACGTGCCCGATTGAGCCGACGCATCTTCGTGCTGGAATACCAGTGGGACTTGAAGGTAATTTGAGCTTGACAGACGCCTTGGGCGTATGCTGCT
apoc4_1047	CGGCTGCCGCTAAGAGTCTCCGGTGACGTGCCCGATTGAGCCGACGCATCTTCGTGCTGGACAGTGAAGATGAAACTGTATCTGATACTTGCCTTTGTGGCGCCTTGGGCGTATGCTGCT
apoc4_1048	CGGCTGCCGCTAAGAGTCTCCGGTGACGTGCCCGATTGAGCCGACGCATCTTCGTGCTGGTGAAGATGGTATCACTGTATTTTGATGGCGGATTTACTGCAGCCTTGGGCGTATGCTGCT
apoc4_1049	CGGCTGCCGCTAAGAGTCTCCGGTGACGTGCCCGATTGAGCCGACGCATCTTCGTGCTGGAGAATTGCAGTTATTGGTGCACTTTCTTCTCGGGTTCGCCTTGGGCGTATGCTGCT
apoc4_1050	CGGCTGCCGCTAAGAGTCTCCGGTGACGTGCCCGATTGAGCCGACGCATCTTCGTGCTGGTTTTACCAGGCTGCCAGGCCAACCTATTCTATGCTGCCTTGGGCGTATGCTGCT
apoc4_1051	CGGCTGCCGCTAAGAGTCTCCGGTGACGTGCCCGATTGAGCCGACGCATCTTCGTGCTGGGTCAAGAAGTCAAGTGAGTCAAAATCTTCCTGCTGGACAGCCTTGGGCGTATGCTGCT
apoc4_1052	CGGCTGCCGCTAAGAGTCTCCGGTGACGTGCCCGATTGAGCCGACGCATCTTCGTGCTGGAAACTGTGAGTCCTCTAGCTGAGGATCTGCAGGTCGCCTTGGGCGTATGCTGCT
apoc4_1053	CGGCTGCCGCTAAGAGTCTCCGGTGACGTGCCCGATTGAGCCGACGCATCTTCGTGCTGGACCCCTATGCACAAAACCTAAAAGACCAGCTGATCTGCCTTGGGCGTATGCTGCT
apoc4_1054	CGGCTGCCGCTAAGAGTCTCCGGTGACGTGCCCGATTGAGCCGACGCATCTTCGTGCTGGAAAATACAGTTGTTTACACATTAGCCATCCCACCAGATGCAGCCTTGGGCGTATGCTGCT
apoc4_1055	CGGCTGCCGCTAAGAGTCTCCGGTGACGTGCCCGATTGAGCCGACGCATCTTCGTGCTGGTTATTAACACAGTGCTTCTGAGCATTATGTCCACTCAACCCGCCTTGGGCGTATGCTGCT
apoc4_1056	CGGCTGCCGCTAAGAGTCTCCGGTGACGTGCCCGATTGAGCCGACGCATCTTCGTGCTGGATACGCCATGACAAGATTACACATTCCTAATGAAAGCACCAGCCTTGGGCGTATGCTGCT
apoc4_1057	CGGCTGCCGCTAAGAGTCTCCGGTGACGTGCCCGATTGAGCCGACGCATCTTCGTGCTGGAGGTTGAGAACTTTCCAAAGGTGGAACTTACAGTCATTTGTGCCTTGGGCGTATGCTGCT
apoc4_1058	CGGCTGCCGCTAAGAGTCTCCGGTGACGTGCCCGATTGAGCCGACGCATCTTCGTGCTGGACATGATGTCTGTCCGTTCTTTGTTATCAGTACTGATGCAGGCCTTGGGCGTATGCTGCT
apoc4_1059	CGGCTGCCGCTAAGAGTCTCCGGTGACGTGCCCGATTGAGCCGACGCATCTTCGTGCTGGATGTGTGCAGTAACTCATGCCCATGGTCTTTTCAAGGCCTTGGGCGTATGCTGCT
apoc4_1060	CGGCTGCCGCTAAGAGTCTCCGGTGACGTGCCCGATTGAGCCGACGCATCTTCGTGCTGGTGACGTCCAGATTACCCACACAAGAATATGTAGTCCCAGCCTTGGGCGTATGCTGCT
apoc4_1061	CGGCTGCCGCTAAGAGTCTCCGGTGACGTGCCCGATTGAGCCGACGCATCTTCGTGCTGGATTCCCAATCCTGTATAAAAGCAGCTATGAAACAGCCATCTGCCTTGGGCGTATGCTGCT
apoc4_1062	CGGCTGCCGCTAAGAGTCTCCGGTGACGTGCCCGATTGAGCCGACGCATCTTCGTGCTGGACTTGCTCTTTACACTGGACAGTGTCAATTAAATCACACCAGCCTTGGGCGTATGCTGCT
apoc4_1063	CGGCTGCCGCTAAGAGTCTCCGGTGACGTGCCCGATTGAGCCGACGCATCTTCGTGCTGGTTCAGACTAATCTTCAAAACCATGAAGACTCTTGCGGTCCGCCTTGGGCGTATGCTGCT
apoc4_1064	CGGCTGCCGCTAAGAGTCTCCGGTGACGTGCCCGATTGAGCCGACGCATCTTCGTGCTGGTCAGAGGAAGATTGAACTTTGTTTTCATGGCAAGAAGCTCTGCCTTGGGCGTATGCTGCT
apoc4_1065	CGGCTGCCGCTAAGAGTCTCCGGTGACGTGCCCGATTGAGCCGACGCATCTTCGTGCTGGAATGGCACTATGTTGCTCCAAAATGACGTTGAAATGATCTGGCCTTGGGCGTATGCTGCT
apoc4_1066	CGGCTGCCGCTAAGAGTCTCCGGTGACGTGCCCGATTGAGCCGACGCATCTTCGTGCTGGATTTATTCAATCCCTAATGACAGGCTGCCAGGCCAGCCTTGGGCGTATGCTGCT
apoc4_1067	CGGCTGCCGCTAAGAGTCTCCGGTGACGTGCCCGATTGAGCCGACGCATCTTCGTGCTGGACTCATCTAATTCCAAAGAGCTGCACAATCCTCGTCTGCCTTGGGCGTATGCTGCT
apoc4_1068	CGGCTGCCGCTAAGAGTCTCCGGTGACGTGCCCGATTGAGCCGACGCATCTTCGTGCTGGAACCGTAAATACTTCTGATGAAACTTCCCAAATGACCAGCGGCCTTGGGCGTATGCTGCT
apoc4_1069	CGGCTGCCGCTAAGAGTCTCCGGTGACGTGCCCGATTGAGCCGACGCATCTTCGTGCTGGATGAATTTAGTATTTCCCCTGTCCATTAGGCAAACACAGGCGCCTTGGGCGTATGCTGCT
apoc4_1070	CGGCTGCCGCTAAGAGTCTCCGGTGACGTGCCCGATTGAGCCGACGCATCTTCGTGCTGGTCCTGCATCTGAAGACCTGATGACCAAAATCACCAGCCTTGGGCGTATGCTGCT
apoc4_1071	CGGCTGCCGCTAAGAGTCTCCGGTGACGTGCCCGATTGAGCCGACGCATCTTCGTGCTGGAGGAGGCTGAAATCTTGAGGCAACGTTTGGAACAGGCCTTGGGCGTATGCTGCT
apoc4_1072	CGGCTGCCGCTAAGAGTCTCCGGTGACGTGCCCGATTGAGCCGACGCATCTTCGTGCTGGGACCTGAACACCATGAGAGATAAACTGGAGCCCTATGGCCTTGGGCGTATGCTGCT
apoc4_1073	CGGCTGCCGCTAAGAGTCTCCGGTGACGTGCCCGATTGAGCCGACGCATCTTCGTGCTGGCTGACCATCTAAAGAGCCAACTCGAGGAGAAGGTGGCCTTGGGCGTATGCTGCT
apoc4_1074	CGGCTGCCGCTAAGAGTCTCCGGTGACGTGCCCGATTGAGCCGACGCATCTTCGTGCTGGCAAGGCAGCCATGGGTCCATATGCAGGCTTCCTGAATAGCCTTGGGCGTATGCTGCT
apoc4_1075	CGGCTGCCGCTAAGAGTCTCCGGTGACGTGCCCGATTGAGCCGACGCATCTTCGTGCTGGCCGAGACTTTGAAAGGAAGCCTGGAGCACAGCATGGCCTTGGGCGTATGCTGCT
apoc4_1076	CGGCTGCCGCTAAGAGTCTCCGGTGACGTGCCCGATTGAGCCGACGCATCTTCGTGCTGGTTCTTTGCACCGTTTATTATTCCAGAATGTGCAACAAGAGGGCCTTGGGCGTATGCTGCT
apoc4_1077	CGGCTGCCGCTAAGAGTCTCCGGTGACGTGCCCGATTGAGCCGACGCATCTTCGTGCTGGTGACATTCATGACATTATGTTCATATTGAGGTCCAGTGGCAGCCTTGGGCGTATGCTGCT
apoc4_1078	CGGCTGCCGCTAAGAGTCTCCGGTGACGTGCCCGATTGAGCCGACGCATCTTCGTGCTGGAGTAAAATGCCAACAGATCTGTCAGACATCATCTGAACACAGCCTTGGGCGTATGCTGCT
apoc4_1079	CGGCTGCCGCTAAGAGTCTCCGGTGACGTGCCCGATTGAGCCGACGCATCTTCGTGCTGGTATCTGCTCTGAATCTGAAAGTCTGTGATGGTTAAAGGTGCGCCTTGGGCGTATGCTGCT
apoc4_1080	CGGCTGCCGCTAAGAGTCTCCGGTGACGTGCCCGATTGAGCCGACGCATCTTCGTGCTGGAGTTCAGAGCATTATGATGTGGAGCATTGACAGCAAGGGCCTTGGGCGTATGCTGCT
apoc4_1081	CGGCTGCCGCTAAGAGTCTCCGGTGACGTGCCCGATTGAGCCGACGCATCTTCGTGCTGGTGTGAAATATCCACCTTCACACTTGTTCCTCATACAGGACAGCCTTGGGCGTATGCTGCT
apoc4_1082	CGGCTGCCGCTAAGAGTCTCCGGTGACGTGCCCGATTGAGCCGACGCATCTTCGTGCTGGGCATCAATTAAAGCACACCAACACAGGTAAGAGGACAGGCCTTGGGCGTATGCTGCT
apoc4_1083	CGGCTGCCGCTAAGAGTCTCCGGTGACGTGCCCGATTGAGCCGACGCATCTTCGTGCTGGTTACAGACTAAAAGTGAAGACCATGAAGGTTCTTGTGGTGCGCCTTGGGCGTATGCTGCT
apoc4_1084	CGGCTGCCGCTAAGAGTCTCCGGTGACGTGCCCGATTGAGCCGACGCATCTTCGTGCTGGTTTAATCTGTTTAAATCTTTCAATCAACAGGCTGCCAGGCCGCCTTGGGCGTATGCTGCT
apoc4_1085	CGGCTGCCGCTAAGAGTCTCCGGTGACGTGCCCGATTGAGCCGACGCATCTTCGTGCTGGCCCTATGCTGAAGATGTGAAGGAGAAGCTGGACCCGCCTTGGGCGTATGCTGCT
apoc4_1086	CGGCTGCCGCTAAGAGTCTCCGGTGACGTGCCCGATTGAGCCGACGCATCTTCGTGCTGGAAACAATTCTGCCAAAACACCATAATTCTAGTTGTGGTGCAGCCTTGGGCGTATGCTGCT
apoc4_1087	CGGCTGCCGCTAAGAGTCTCCGGTGACGTGCCCGATTGAGCCGACGCATCTTCGTGCTGGTCTGTACTTGTTCTGAAGTGTCCATTGCTTACAAACACACAGCCTTGGGCGTATGCTGCT
apoc4_1088	CGGCTGCCGCTAAGAGTCTCCGGTGACGTGCCCGATTGAGCCGACGCATCTTCGTGCTGGGGACATTTTGATATGGAGTAATCATGAGTCACGCACTACCCGCCTTGGGCGTATGCTGCT
apoc4_1089	CGGCTGCCGCTAAGAGTCTCCGGTGACGTGCCCGATTGAGCCGACGCATCTTCGTGCTGGAACAACCGCTGTTGATTCACAATTTAACTTCAGATGGGACGCCTTGGGCGTATGCTGCT
apoc4_1090	CGGCTGCCGCTAAGAGTCTCCGGTGACGTGCCCGATTGAGCCGACGCATCTTCGTGCTGGATGAAGATTCTCCTGGTTATTACATTGGCGATGTGTACAGGGCCTTGGGCGTATGCTGCT
apoc4_1091	CGGCTGCCGCTAAGAGTCTCCGGTGACGTGCCCGATTGAGCCGACGCATCTTCGTGCTGGATATTATTGATATCTGCAGGTTGCCAAGCCAACCTTTTCGAGCCTTGGGCGTATGCTGCT
apoc4_1092	CGGCTGCCGCTAAGAGTCTCCGGTGACGTGCCCGATTGAGCCGACGCATCTTCGTGCTGGTGCTGATGAACCCAAGCCACAACTAAAGTTAGCTGGCCTTGGGCGTATGCTGCT
apoc4_1093	CGGCTGCCGCTAAGAGTCTCCGGTGACGTGCCCGATTGAGCCGACGCATCTTCGTGCTGGATGTATTCAGGAGCTTCGTTGACCAAGCCAGACGCGCCTTGGGCGTATGCTGCT
apoc4_1094	CGGCTGCCGCTAAGAGTCTCCGGTGACGTGCCCGATTGAGCCGACGCATCTTCGTGCTGGACTGCAGAGGAAACCATTGAGAAGATTCAGACTTCCCGCCTTGGGCGTATGCTGCT
apoc4_1095	CGGCTGCCGCTAAGAGTCTCCGGTGACGTGCCCGATTGAGCCGACGCATCTTCGTGCTGGATCACAAATAATGTCAATATGACCAGTCAGCACACCACCAGCCTTGGGCGTATGCTGCT
apoc4_1096	CGGCTGCCGCTAAGAGTCTCCGGTGACGTGCCCGATTGAGCCGACGCATCTTCGTGCTGGACCTGAAGGAAACGATGGATCCTCTGATGACCCAAGCCTTGGGCGTATGCTGCT
apoc4_1097	CGGCTGCCGCTAAGAGTCTCCGGTGACGTGCCCGATTGAGCCGACGCATCTTCGTGCTGGCACAGAAGGTGCTGACATGCTAAAGAATCGTATAGAAGAGGGCCTTGGGCGTATGCTGCT
apoc4_1098	CGGCTGCCGCTAAGAGTCTCCGGTGACGTGCCCGATTGAGCCGACGCATCTTCGTGCTGGAAATGAGCGTTGTAAAGTGTGCACTAAAGCCCTACATTGGCCTTGGGCGTATGCTGCT
apoc4_1099	CGGCTGCCGCTAAGAGTCTCCGGTGACGTGCCCGATTGAGCCGACGCATCTTCGTGCTGGAAGCTGTCACCGATCCATTTGAGAAGGCAGCAAATGCCTTGGGCGTATGCTGCT
apoc4_1100	CGGCTGCCGCTAAGAGTCTCCGGTGACGTGCCCGATTGAGCCGACGCATCTTCGTGCTGGCACATGAGAGAAGCTCTGAAATTTGAGAATCTGAAGGGGAGCCTTGGGCGTATGCTGCT
apoc4_1101	CGGCTGCCGCTAAGAGTCTCCGGTGACGTGCCCGATTGAGCCGACGCATCTTCGTGCTGGAACTGCAATAACAATTGCCCTTTTCATCAACACAGAGTTGTGCCTTGGGCGTATGCTGCT
apoc4_1102	CGGCTGCCGCTAAGAGTCTCCGGTGACGTGCCCGATTGAGCCGACGCATCTTCGTGCTGGATTGGCTGAACACAGTTCTTAGATTCCTGACCTCATTTAGCGCCTTGGGCGTATGCTGCT
apoc4_1103	CGGCTGCCGCTAAGAGTCTCCGGTGACGTGCCCGATTGAGCCGACGCATCTTCGTGCTGGATTGTCTCATACATCTACCCATCATCTGTCAACCTCCACTGCCTTGGGCGTATGCTGCT
apoc4_1104	CGGCTGCCGCTAAGAGTCTCCGGTGACGTGCCCGATTGAGCCGACGCATCTTCGTGCTGGTGTATCTATAACTTCTGGGTGGTCCTGCGTAGAATGCTGCCTTGGGCGTATGCTGCT
apoc4_1105	CGGCTGCCGCTAAGAGTCTCCGGTGACGTGCCCGATTGAGCCGACGCATCTTCGTGCTGGACAGCATGTGCAAACTTTTGAAAAGTTTAACCCATGACACCGCCTTGGGCGTATGCTGCT
apoc4_1106	CGGCTGCCGCTAAGAGTCTCCGGTGACGTGCCCGATTGAGCCGACGCATCTTCGTGCTGGACTTAGTGGTTACGTGACTCGTCTCTTATGTCAGAGACTCGGCCTTGGGCGTATGCTGCT
apoc4_1107	CGGCTGCCGCTAAGAGTCTCCGGTGACGTGCCCGATTGAGCCGACGCATCTTCGTGCTGGGGCTTTATCCCAGACCCAGACAGGAGGTGATAAATGCCTTGGGCGTATGCTGCT
apoc4_1108	CGGCTGCCGCTAAGAGTCTCCGGTGACGTGCCCGATTGAGCCGACGCATCTTCGTGCTGGCTATGTATATCGTCTGTGTTTATCAACACCAGAAACCCGGGGCCTTGGGCGTATGCTGCT
apoc4_1109	CGGCTGCCGCTAAGAGTCTCCGGTGACGTGCCCGATTGAGCCGACGCATCTTCGTGCTGGTTATACCCAGACTCTGAAAGGAACAGGCATGTATCATGTGTGCCTTGGGCGTATGCTGCT
apoc4_1110	CGGCTGCCGCTAAGAGTCTCCGGTGACGTGCCCGATTGAGCCGACGCATCTTCGTGCTGGTGTATAGAGAGCATCGTCTGTGTTTATCAACTTCCAGTGGCGCCTTGGGCGTATGCTGCT
apoc4_1111	CGGCTGCCGCTAAGAGTCTCCGGTGACGTGCCCGATTGAGCCGACGCATCTTCGTGCTGGGAGTGTATTGTCTGCGTTCATCAACTTCCATTGGGTCGCCTTGGGCGTATGCTGCT
apoc4_1112	CGGCTGCCGCTAAGAGTCTCCGGTGACGTGCCCGATTGAGCCGACGCATCTTCGTGCTGGAGTGGTCAAGTCGGTCTCCTTTCACACCAGAGACTGCCTTGGGCGTATGCTGCT
apoc4_1113	CGGCTGCCGCTAAGAGTCTCCGGTGACGTGCCCGATTGAGCCGACGCATCTTCGTGCTGGTAGTCTCCATATGTATGGAGTATGACGTGTTATGCATGCGTGCCTTGGGCGTATGCTGCT
apoc4_1114	CGGCTGCCGCTAAGAGTCTCCGGTGACGTGCCCGATTGAGCCGACGCATCTTCGTGCTGGTAGAACTCAGGTCTTGTGAGAGGAGAGTCAAGCAACCGCCTTGGGCGTATGCTGCT
apoc4_1115	CGGCTGCCGCTAAGAGTCTCCGGTGACGTGCCCGATTGAGCCGACGCATCTTCGTGCTGGTTAAAAGGGAAATCACTGTTCAAAAGTTTGCATGCTGGAGTGCCTTGGGCGTATGCTGCT
apoc4_1116	CGGCTGCCGCTAAGAGTCTCCGGTGACGTGCCCGATTGAGCCGACGCATCTTCGTGCTGGATTGGCTCATTTGACTAGGCATATTCCATATTTTGCAGGGCGCCTTGGGCGTATGCTGCT
apoc4_1117	CGGCTGCCGCTAAGAGTCTCCGGTGACGTGCCCGATTGAGCCGACGCATCTTCGTGCTGGCTGACAATAATAAGAACTGTGATCCCAAAGTGTGACAGGGCGCCTTGGGCGTATGCTGCT
apoc4_1118	CGGCTGCCGCTAAGAGTCTCCGGTGACGTGCCCGATTGAGCCGACGCATCTTCGTGCTGGTTATGAAACTCAACGATTATCACTACGTGCTGCCTTTTGCCGCCTTGGGCGTATGCTGCT
apoc4_1119	CGGCTGCCGCTAAGAGTCTCCGGTGACGTGCCCGATTGAGCCGACGCATCTTCGTGCTGGAGAAGCAGTGATTCTGGATCAAACAAATGCCCTTATCTCTGCCTTGGGCGTATGCTGCT
apoc4_1120	CGGCTGCCGCTAAGAGTCTCCGGTGACGTGCCCGATTGAGCCGACGCATCTTCGTGCTGGATGTGTTTAACAGGCATACGTAACCTGGACAGTGTTACAGCCTTGGGCGTATGCTGCT
apoc4_1121	CGGCTGCCGCTAAGAGTCTCCGGTGACGTGCCCGATTGAGCCGACGCATCTTCGTGCTGGTCTCTTACTGTGATCATTCCTCCTCCTAGGAATCAATTGGGGCCTTGGGCGTATGCTGCT
apoc4_1122	CGGCTGCCGCTAAGAGTCTCCGGTGACGTGCCCGATTGAGCCGACGCATCTTCGTGCTGGTTATCCAGAATCAGAAACACATCTCTTTGTGTGATGTGGCAGCCTTGGGCGTATGCTGCT
apoc4_1123	CGGCTGCCGCTAAGAGTCTCCGGTGACGTGCCCGATTGAGCCGACGCATCTTCGTGCTGGATCAGGAGGCGAACAAAGTCTGGTATCATTTGTTACTGTGCCTTGGGCGTATGCTGCT
apoc4_1124	CGGCTGCCGCTAAGAGTCTCCGGTGACGTGCCCGATTGAGCCGACGCATCTTCGTGCTGGACCTCTGATTGTTGTTACGTAAATGGATGCTTCCATGACAGCCTTGGGCGTATGCTGCT
apoc4_1125	CGGCTGCCGCTAAGAGTCTCCGGTGACGTGCCCGATTGAGCCGACGCATCTTCGTGCTGGTGAATTCAGGAATCTTTGGTGATAATAGCTGCAGTTCAGGGGCCTTGGGCGTATGCTGCT
apoc4_1126	CGGCTGCCGCTAAGAGTCTCCGGTGACGTGCCCGATTGAGCCGACGCATCTTCGTGCTGGCGTTATGATGTGGATTAGTGACAGCACGGCACTACCGCCTTGGGCGTATGCTGCT
apoc4_1127	CGGCTGCCGCTAAGAGTCTCCGGTGACGTGCCCGATTGAGCCGACGCATCTTCGTGCTGGTACTGGACTTTGGGTTTCCACTACAGCAGTCACCTGCCTTGGGCGTATGCTGCT
apoc4_1128	CGGCTGCCGCTAAGAGTCTCCGGTGACGTGCCCGATTGAGCCGACGCATCTTCGTGCTGGTAGATTGGAACTACTCACCTTCACACTTGTTCCTCAACAGGGCCTTGGGCGTATGCTGCT
apoc4_1129	CGGCTGCCGCTAAGAGTCTCCGGTGACGTGCCCGATTGAGCCGACGCATCTTCGTGCTGGACAGCGTCAATTAAAGCTAAGCAGCACAGGTAAGAGGGCCTTGGGCGTATGCTGCT
apoc4_1130	CGGCTGCCGCTAAGAGTCTCCGGTGACGTGCCCGATTGAGCCGACGCATCTTCGTGCTGGTATTTACAGACTAGCGGCTTCAGTCAACATCATGAAGGTTCGCCTTGGGCGTATGCTGCT
apoc4_1131	CGGCTGCCGCTAAGAGTCTCCGGTGACGTGCCCGATTGAGCCGACGCATCTTCGTGCTGGATGCCATTTGATTAATGGAAAGTGTTCCATTAACAGGCTGCGCCTTGGGCGTATGCTGCT
apoc4_1132	CGGCTGCCGCTAAGAGTCTCCGGTGACGTGCCCGATTGAGCCGACGCATCTTCGTGCTGGTCAGCTGGAGCAGCTGACAGATGCATTCTGGAGCTGCCTTGGGCGTATGCTGCT
apoc4_1133	CGGCTGCCGCTAAGAGTCTCCGGTGACGTGCCCGATTGAGCCGACGCATCTTCGTGCTGGTGAAACTCAAATGTTCTTCTCCACCTCACAGTGAAAGACTGGCCTTGGGCGTATGCTGCT
apoc4_1134	CGGCTGCCGCTAAGAGTCTCCGGTGACGTGCCCGATTGAGCCGACGCATCTTCGTGCTGGCTCCAGCTGACAATGTCCTGATGGAAGTATTTATTCACAGCGCCTTGGGCGTATGCTGCT
apoc4_1135	CGGCTGCCGCTAAGAGTCTCCGGTGACGTGCCCGATTGAGCCGACGCATCTTCGTGCTGGTGCTGGTTAGAGGGATGAGTCAAATCTTACAATTGCAAAGTGCCTTGGGCGTATGCTGCT
apoc4_1136	CGGCTGCCGCTAAGAGTCTCCGGTGACGTGCCCGATTGAGCCGACGCATCTTCGTGCTGGAAAACTGGGATTTCTGATAAATGCCTGTAACAGGCGAGGGCCTTGGGCGTATGCTGCT
apoc4_1137	CGGCTGCCGCTAAGAGTCTCCGGTGACGTGCCCGATTGAGCCGACGCATCTTCGTGCTGGTGCCATGTAGATGTATAATATTCCAAATTCCTGCTGCTGCTGCCTTGGGCGTATGCTGCT
apoc4_1138	CGGCTGCCGCTAAGAGTCTCCGGTGACGTGCCCGATTGAGCCGACGCATCTTCGTGCTGGTTTTCACACTATGGGTTCAGTCTATCAGGCAGAGCTAAGTGCCTTGGGCGTATGCTGCT
apoc4_1139	CGGCTGCCGCTAAGAGTCTCCGGTGACGTGCCCGATTGAGCCGACGCATCTTCGTGCTGGTTAAGTGACATTTGGACCTGTTCTCTGTTCACACAACATGGGCCTTGGGCGTATGCTGCT
apoc4_1140	CGGCTGCCGCTAAGAGTCTCCGGTGACGTGCCCGATTGAGCCGACGCATCTTCGTGCTGGTATGCTGAGACAGATCCTTATCCTGTCAACTGAACTGATGAGCCTTGGGCGTATGCTGCT
apoc4_1141	CGGCTGCCGCTAAGAGTCTCCGGTGACGTGCCCGATTGAGCCGACGCATCTTCGTGCTGGTGAAATATGCTACAGATCAGATTTGGAAGGCCAGTTTCTCCGCCTTGGGCGTATGCTGCT
apoc4_1142	CGGCTGCCGCTAAGAGTCTCCGGTGACGTGCCCGATTGAGCCGACGCATCTTCGTGCTGGAAAGTTTATTATCACTTCTTTGAACCGGAAGGTTCGGCTGCGCCTTGGGCGTATGCTGCT
apoc4_1143	CGGCTGCCGCTAAGAGTCTCCGGTGACGTGCCCGATTGAGCCGACGCATCTTCGTGCTGGCCCCATCTGACAGATTAACAACTGAGATGCACCTTAAAGTGCCTTGGGCGTATGCTGCT
apoc4_1144	CGGCTGCCGCTAAGAGTCTCCGGTGACGTGCCCGATTGAGCCGACGCATCTTCGTGCTGGTGGAAATCTTTTAGTCTGGATTTTCACTTGATGCTCACCCAGCCTTGGGCGTATGCTGCT
apoc4_1145	CGGCTGCCGCTAAGAGTCTCCGGTGACGTGCCCGATTGAGCCGACGCATCTTCGTGCTGGTTTTGCACCACACATACCACCTAGTGGACACTCACGCCTTGGGCGTATGCTGCT
apoc4_1146	CGGCTGCCGCTAAGAGTCTCCGGTGACGTGCCCGATTGAGCCGACGCATCTTCGTGCTGGTAATGTTTACAGAAACTGCACTCAACCTTGACTGATTGCCAGCCTTGGGCGTATGCTGCT
apoc4_1147	CGGCTGCCGCTAAGAGTCTCCGGTGACGTGCCCGATTGAGCCGACGCATCTTCGTGCTGGGTTCCTGTTTAAATGGATGCAAGATGACACATGTTCACTGCGCCTTGGGCGTATGCTGCT
apoc4_1148	CGGCTGCCGCTAAGAGTCTCCGGTGACGTGCCCGATTGAGCCGACGCATCTTCGTGCTGGATTATCAACATACAGAATACCAGATACATGCCAGCGGCAGCCTTGGGCGTATGCTGCT
apoc4_1149	CGGCTGCCGCTAAGAGTCTCCGGTGACGTGCCCGATTGAGCCGACGCATCTTCGTGCTGGACATGTCAGGAGCTGTCCTTGCATGTTTGAATGTACCGCCTTGGGCGTATGCTGCT
apoc4_1150	CGGCTGCCGCTAAGAGTCTCCGGTGACGTGCCCGATTGAGCCGACGCATCTTCGTGCTGGAAAACAACCTTGATCCTCCACCTCATAAGCTAATCCTGCGCCTTGGGCGTATGCTGCT
apoc4_1151	CGGCTGCCGCTAAGAGTCTCCGGTGACGTGCCCGATTGAGCCGACGCATCTTCGTGCTGGAGAGTTCATTCAAGCACATCATCATTATCAAGACACTGCCTGCCTTGGGCGTATGCTGCT
apoc4_1152	CGGCTGCCGCTAAGAGTCTCCGGTGACGTGCCCGATTGAGCCGACGCATCTTCGTGCTGGAAAACAGCTGTAGCTAGCCCAGACTGGTTTATAGTTGCGCCTTGGGCGTATGCTGCT
apoc4_1153	CGGCTGCCGCTAAGAGTCTCCGGTGACGTGCCCGATTGAGCCGACGCATCTTCGTGCTGGTTTTAAGTCCAGATGAACAGCATAGGAGAATTGGCAACGCGCCTTGGGCGTATGCTGCT
apoc4_1154	CGGCTGCCGCTAAGAGTCTCCGGTGACGTGCCCGATTGAGCCGACGCATCTTCGTGCTGGTTTGTGAACAATGTGTAATTAATCTCACACAGTGGCTGGGCGCCTTGGGCGTATGCTGCT
apoc4_1155	CGGCTGCCGCTAAGAGTCTCCGGTGACGTGCCCGATTGAGCCGACGCATCTTCGTGCTGGAAAGATGATGTTAATTTGTGTGATGTGCAGTGATGGGTTGCGCCTTGGGCGTATGCTGCT
apoc4_1156	CGGCTGCCGCTAAGAGTCTCCGGTGACGTGCCCGATTGAGCCGACGCATCTTCGTGCTGGGGGTTGCTCAAGTTAATGCACATGTGCACACTGTTGCCTTGGGCGTATGCTGCT
apoc4_1157	CGGCTGCCGCTAAGAGTCTCCGGTGACGTGCCCGATTGAGCCGACGCATCTTCGTGCTGGCTGCCCATTAATGCAGTTTTCTGCATTAAGGGTATGGTGCCTTGGGCGTATGCTGCT
apoc4_1158	CGGCTGCCGCTAAGAGTCTCCGGTGACGTGCCCGATTGAGCCGACGCATCTTCGTGCTGGTGTTCTTTTGATGAACATCACCATTTTGTGGTCACATTGCAGCCTTGGGCGTATGCTGCT
apoc4_1159	CGGCTGCCGCTAAGAGTCTCCGGTGACGTGCCCGATTGAGCCGACGCATCTTCGTGCTGGAAAAGTAGCAAGCAACAGTGAATAGGAAAACAGAGTAGCCCGCCTTGGGCGTATGCTGCT
apoc4_1160	CGGCTGCCGCTAAGAGTCTCCGGTGACGTGCCCGATTGAGCCGACGCATCTTCGTGCTGGTTTGTCTCTGCGCACAGTAGCTATTCTGCCCTTGAGCCTTGGGCGTATGCTGCT
apoc4_1161	CGGCTGCCGCTAAGAGTCTCCGGTGACGTGCCCGATTGAGCCGACGCATCTTCGTGCTGGTTGTTGACATGCATAAGGAGGAATAGTGGTATTCTGGAGGTGCCTTGGGCGTATGCTGCT
apoc4_1162	CGGCTGCCGCTAAGAGTCTCCGGTGACGTGCCCGATTGAGCCGACGCATCTTCGTGCTGGAAAGCTTTGAAGAATGCTGTATTGTCTCATGAGTGCTCACTGCCTTGGGCGTATGCTGCT
apoc4_1163	CGGCTGCCGCTAAGAGTCTCCGGTGACGTGCCCGATTGAGCCGACGCATCTTCGTGCTGGAAAAGACACGCAGAGGGAACAAGATCAAGACAGCAGCCTTGGGCGTATGCTGCT
apoc4_1164	CGGCTGCCGCTAAGAGTCTCCGGTGACGTGCCCGATTGAGCCGACGCATCTTCGTGCTGGTTTTAGGCCATTCTGGAGGACATGATCAAATGTCATCCTGCCTTGGGCGTATGCTGCT
apoc4_1165	CGGCTGCCGCTAAGAGTCTCCGGTGACGTGCCCGATTGAGCCGACGCATCTTCGTGCTGGACTGCAGAAATTGTAAAAGAACACTCGTCTGGATTGTTCCCGCCTTGGGCGTATGCTGCT
apoc4_1166	CGGCTGCCGCTAAGAGTCTCCGGTGACGTGCCCGATTGAGCCGACGCATCTTCGTGCTGGTTTTCTGATACACACAGCTGATCACCTACTGGTCTGAGAGCCTTGGGCGTATGCTGCT
apoc4_1167	CGGCTGCCGCTAAGAGTCTCCGGTGACGTGCCCGATTGAGCCGACGCATCTTCGTGCTGGATGAGAGTCATTGGATTTGTGACATGAGACACCTAAGCTGGCCTTGGGCGTATGCTGCT
apoc4_1168	CGGCTGCCGCTAAGAGTCTCCGGTGACGTGCCCGATTGAGCCGACGCATCTTCGTGCTGGAGGGTGTGAAGTATTTGTGGAATTTTACAAATGTTGCTGGCGCCTTGGGCGTATGCTGCT
apoc4_1169	CGGCTGCCGCTAAGAGTCTCCGGTGACGTGCCCGATTGAGCCGACGCATCTTCGTGCTGGTCCATTTCTGCTGAGCTTTCCGAACTTGGGCCTGGGCCTTGGGCGTATGCTGCT
apoc4_1170	CGGCTGCCGCTAAGAGTCTCCGGTGACGTGCCCGATTGAGCCGACGCATCTTCGTGCTGGAATTTGTACTTTCGCAACACAAGATGACTTTCTGCACTGTCGCCTTGGGCGTATGCTGCT
apoc4_1171	CGGCTGCCGCTAAGAGTCTCCGGTGACGTGCCCGATTGAGCCGACGCATCTTCGTGCTGGAGACACAGATGAAAATGCAGATGACTGATTTCTCCAACACAGCCTTGGGCGTATGCTGCT
apoc4_1172	CGGCTGCCGCTAAGAGTCTCCGGTGACGTGCCCGATTGAGCCGACGCATCTTCGTGCTGGAAGCAGCTGAGAGCCCTTTGACCTGAATGCCTGATGCCTTGGGCGTATGCTGCT
apoc4_1173	CGGCTGCCGCTAAGAGTCTCCGGTGACGTGCCCGATTGAGCCGACGCATCTTCGTGCTGGAACAATGCCTAATGTAGACAATCTGACACAACTGAGGACTGGCCTTGGGCGTATGCTGCT
apoc4_1174	CGGCTGCCGCTAAGAGTCTCCGGTGACGTGCCCGATTGAGCCGACGCATCTTCGTGCTGGAAAACAAACAGGCAGAGTTACTAGAGTTCATCTGCCCTGCCTTGGGCGTATGCTGCT
apoc4_1175	CGGCTGCCGCTAAGAGTCTCCGGTGACGTGCCCGATTGAGCCGACGCATCTTCGTGCTGGCACTGTAGAGCACTTGTGCTGTGTTTGTGTTGGTCGCCTTGGGCGTATGCTGCT
apoc4_1176	CGGCTGCCGCTAAGAGTCTCCGGTGACGTGCCCGATTGAGCCGACGCATCTTCGTGCTGGTTGACCATGGTAGCACAGTAATTTGACTGTAATTGCACTGAGCCTTGGGCGTATGCTGCT
apoc4_1177	CGGCTGCCGCTAAGAGTCTCCGGTGACGTGCCCGATTGAGCCGACGCATCTTCGTGCTGGTATGACCAGTATATGCAGTGAAGAATAGCTTCAGTCTCGCGGCCTTGGGCGTATGCTGCT
apoc4_1178	CGGCTGCCGCTAAGAGTCTCCGGTGACGTGCCCGATTGAGCCGACGCATCTTCGTGCTGGGGGGAGCAGTGATTAGACCCTCTCACACACGCACAGCCTTGGGCGTATGCTGCT
apoc4_1179	CGGCTGCCGCTAAGAGTCTCCGGTGACGTGCCCGATTGAGCCGACGCATCTTCGTGCTGGTACTGGACCTGCAGTTCTATTCTGCTAAATGATGAGCTGGGCCTTGGGCGTATGCTGCT
apoc4_1180	CGGCTGCCGCTAAGAGTCTCCGGTGACGTGCCCGATTGAGCCGACGCATCTTCGTGCTGGCCGAGGTTACATGCGTTCATTACTTACTGGTCACCTGCCTTGGGCGTATGCTGCT
apoc4_1181	CGGCTGCCGCTAAGAGTCTCCGGTGACGTGCCCGATTGAGCCGACGCATCTTCGTGCTGGAAAACCACATGGGCCATAAACAACCAGGTCCTTTCGCCTTGGGCGTATGCTGCT
apoc4_1182	CGGCTGCCGCTAAGAGTCTCCGGTGACGTGCCCGATTGAGCCGACGCATCTTCGTGCTGGTCATCACGCTGAATTTATTTCTGCTGTTTGTTTTGGAGAGCGCCTTGGGCGTATGCTGCT
apoc4_1183	CGGCTGCCGCTAAGAGTCTCCGGTGACGTGCCCGATTGAGCCGACGCATCTTCGTGCTGGAAAATGTTTTGTCCAACATTTGGCACTGATCTTCCCCTGCCTTGGGCGTATGCTGCT
apoc4_1184	CGGCTGCCGCTAAGAGTCTCCGGTGACGTGCCCGATTGAGCCGACGCATCTTCGTGCTGGAAAACAGAGGAAAGAATTACAGAGGGAGCTCTGTTCACAACGCCTTGGGCGTATGCTGCT
apoc4_1185	CGGCTGCCGCTAAGAGTCTCCGGTGACGTGCCCGATTGAGCCGACGCATCTTCGTGCTGGCACTAATCCATTATAGTGGAATACAAGAGCATGGGAAGGGCGCCTTGGGCGTATGCTGCT
apoc4_1186	CGGCTGCCGCTAAGAGTCTCCGGTGACGTGCCCGATTGAGCCGACGCATCTTCGTGCTGGTTGATGACAACCAGAAATTACATTAATGCCAGTGGTCACCTGCCTTGGGCGTATGCTGCT
apoc4_1187	CGGCTGCCGCTAAGAGTCTCCGGTGACGTGCCCGATTGAGCCGACGCATCTTCGTGCTGGTTGTGGAGGAATCAACAGTTGTTTCAAAATGTGCCAAAAGGGCCTTGGGCGTATGCTGCT
apoc4_1188	CGGCTGCCGCTAAGAGTCTCCGGTGACGTGCCCGATTGAGCCGACGCATCTTCGTGCTGGAACTGCAATTGTATCTATCGCTGAAGGGTCTACACTCTAGAGCCTTGGGCGTATGCTGCT
apoc4_1189	CGGCTGCCGCTAAGAGTCTCCGGTGACGTGCCCGATTGAGCCGACGCATCTTCGTGCTGGAGCAGAGAGTGTGGTGATCATACTGGGCCACATGTGCCTTGGGCGTATGCTGCT
apoc4_1190	CGGCTGCCGCTAAGAGTCTCCGGTGACGTGCCCGATTGAGCCGACGCATCTTCGTGCTGGTTGTTTTCAGCAGCTGCAGGGGTGAATCAGTCAGAGCCTTGGGCGTATGCTGCT
apoc4_1191	CGGCTGCCGCTAAGAGTCTCCGGTGACGTGCCCGATTGAGCCGACGCATCTTCGTGCTGGGCTGAGCCACGAGAAAGCGACAAGTTGGGACAAGAGCCTTGGGCGTATGCTGCT
apoc4_1192	CGGCTGCCGCTAAGAGTCTCCGGTGACGTGCCCGATTGAGCCGACGCATCTTCGTGCTGGGGCTAAAGATCACTGAATAGGTGGAATCAAATTGTGGGTGAGCCTTGGGCGTATGCTGCT
apoc4_1193	CGGCTGCCGCTAAGAGTCTCCGGTGACGTGCCCGATTGAGCCGACGCATCTTCGTGCTGGTTGTTGGGATGTGTTTGCATTTTCAAAATAGAACTGCTGGAGCCTTGGGCGTATGCTGCT
apoc4_1194	CGGCTGCCGCTAAGAGTCTCCGGTGACGTGCCCGATTGAGCCGACGCATCTTCGTGCTGGAAAGCATGTCTTATCTTCAAAAGATAAACACGTGGAGGGGCGCCTTGGGCGTATGCTGCT
apoc4_1195	CGGCTGCCGCTAAGAGTCTCCGGTGACGTGCCCGATTGAGCCGACGCATCTTCGTGCTGGAATCTGAATATGTAAAGTGAGCAAATGTATGGCCAACGGGTGCCTTGGGCGTATGCTGCT
apoc4_1196	CGGCTGCCGCTAAGAGTCTCCGGTGACGTGCCCGATTGAGCCGACGCATCTTCGTGCTGGATGCTAATAGGGTCATTCATGTTGATAGGCCATTCAACTGTGCCTTGGGCGTATGCTGCT
apoc4_1197	CGGCTGCCGCTAAGAGTCTCCGGTGACGTGCCCGATTGAGCCGACGCATCTTCGTGCTGGTGGTGTCTGCATGAACGTTTGTGTCACATTCAGCCGCCTTGGGCGTATGCTGCT
apoc4_1198	CGGCTGCCGCTAAGAGTCTCCGGTGACGTGCCCGATTGAGCCGACGCATCTTCGTGCTGGAGCTATACAGGCCAAGAGGTGTATCACTCTAATTCATGAGTGCCTTGGGCGTATGCTGCT
apoc4_1199	CGGCTGCCGCTAAGAGTCTCCGGTGACGTGCCCGATTGAGCCGACGCATCTTCGTGCTGGAGAACTACCATTCCTGAACACATTATGAAAGTTGACGTGCTGCCTTGGGCGTATGCTGCT
apoc4_1200	CGGCTGCCGCTAAGAGTCTCCGGTGACGTGCCCGATTGAGCCGACGCATCTTCGTGCTGGAAATGATATATAAATTGCGCAATGCATCTCGAGCTTGTGCGGCCTTGGGCGTATGCTGCT
apoc4_1201	CGGCTGCCGCTAAGAGTCTCCGGTGACGTGCCCGATTGAGCCGACGCATCTTCGTGCTGGAAAAGATGCGGACTTCGCACAGTTGCTGCAGTCAGGCCTTGGGCGTATGCTGCT
apoc4_1202	CGGCTGCCGCTAAGAGTCTCCGGTGACGTGCCCGATTGAGCCGACGCATCTTCGTGCTGGGGGATGATGCGCGAGCCCCGAACAAAAGACGAATCGCCTTGGGCGTATGCTGCT
apoc4_1203	CGGCTGCCGCTAAGAGTCTCCGGTGACGTGCCCGATTGAGCCGACGCATCTTCGTGCTGGCGATTGTGAATACAGCGGGTGCGTCCCGGGACAGTATAAAGCCTTGGGCGTATGCTGCT
apoc4_1204	CGGCTGCCGCTAAGAGTCTCCGGTGACGTGCCCGATTGAGCCGACGCATCTTCGTGCTGGAGACCTGCCATCCAAACTGCTCCACACGGAGAAAAGCCTTGGGCGTATGCTGCT
apoc4_1205	CGGCTGCCGCTAAGAGTCTCCGGTGACGTGCCCGATTGAGCCGACGCATCTTCGTGCTGGATCACGCTTCTCAGGTGAGTAACACTCGCTCTTTACGCCTTGGGCGTATGCTGCT
apoc4_1206	CGGCTGCCGCTAAGAGTCTCCGGTGACGTGCCCGATTGAGCCGACGCATCTTCGTGCTGGAATTTTCTTCAGGTGTTCTTGTCTGTCCATCAACATGAGGTGCCTTGGGCGTATGCTGCT
apoc4_1207	CGGCTGCCGCTAAGAGTCTCCGGTGACGTGCCCGATTGAGCCGACGCATCTTCGTGCTGGTCTTGTGGTATTCTTTGCTCTGGCAGTTTTAACTGGTAAGAGCCTTGGGCGTATGCTGCT
apoc4_1208	CGGCTGCCGCTAAGAGTCTCCGGTGACGTGCCCGATTGAGCCGACGCATCTTCGTGCTGGTGGTATAAAGTTCAGAGTCTCTTCTCACCTCTTGTAGGCTGGCCTTGGGCGTATGCTGCT
apoc4_1209	CGGCTGCCGCTAAGAGTCTCCGGTGACGTGCCCGATTGAGCCGACGCATCTTCGTGCTGGCTCAGCCCAGATGGGAGGAGATGGTGGACCGTTTCGCCTTGGGCGTATGCTGCT
apoc4_1210	CGGCTGCCGCTAAGAGTCTCCGGTGACGTGCCCGATTGAGCCGACGCATCTTCGTGCTGGTGGCAGTATGTGTCTGAACTCAACACACAAACTGACGGCCTTGGGCGTATGCTGCT
apoc4_1211	CGGCTGCCGCTAAGAGTCTCCGGTGACGTGCCCGATTGAGCCGACGCATCTTCGTGCTGGACTCATTTCTGCACATCATCAGTCTACAAACTGGTACTGTGGCCTTGGGCGTATGCTGCT
apoc4_1212	CGGCTGCCGCTAAGAGTCTCCGGTGACGTGCCCGATTGAGCCGACGCATCTTCGTGCTGGATATTTTGCAGCACACTAATTACTGACACCATGGCTGAACTGCCTTGGGCGTATGCTGCT
apoc4_1213	CGGCTGCCGCTAAGAGTCTCCGGTGACGTGCCCGATTGAGCCGACGCATCTTCGTGCTGGGAGCTCATACAGTGAAAATCTCCAAACCCAGATGACCCGCCTTGGGCGTATGCTGCT
apoc4_1214	CGGCTGCCGCTAAGAGTCTCCGGTGACGTGCCCGATTGAGCCGACGCATCTTCGTGCTGGCATACGCCTCTGATGCTGCTGGTCAGCTCAGTAAAGCCTTGGGCGTATGCTGCT
apoc4_1215	CGGCTGCCGCTAAGAGTCTCCGGTGACGTGCCCGATTGAGCCGACGCATCTTCGTGCTGGGATCTTCAGCTCCTGGCTGGAAAACTCCAAACTGAGCCTTGGGCGTATGCTGCT
apoc4_1216	CGGCTGCCGCTAAGAGTCTCCGGTGACGTGCCCGATTGAGCCGACGCATCTTCGTGCTGGCATGACCGACGCTAAGGAACGCAGCACTCAGTACCGCCTTGGGCGTATGCTGCT
apoc4_1217	CGGCTGCCGCTAAGAGTCTCCGGTGACGTGCCCGATTGAGCCGACGCATCTTCGTGCTGGTGCAAGAGCTGAAGACCATGATGGAGCAGAATGCAGCCTTGGGCGTATGCTGCT
apoc4_1218	CGGCTGCCGCTAAGAGTCTCCGGTGACGTGCCCGATTGAGCCGACGCATCTTCGTGCTGGGATGACGTGAAGAACCGTGTCGGCACCTACACACGGCCTTGGGCGTATGCTGCT
apoc4_1219	CGGCTGCCGCTAAGAGTCTCCGGTGACGTGCCCGATTGAGCCGACGCATCTTCGTGCTGGCAAACTGAAGAAACGCCTGAACAAGGACACAGAGGGCCTTGGGCGTATGCTGCT
apoc4_1220	CGGCTGCCGCTAAGAGTCTCCGGTGACGTGCCCGATTGAGCCGACGCATCTTCGTGCTGGAGATCCGCAAGTAAGTTGGGATGCTCCTTCAGGTGGCCTTGGGCGTATGCTGCT
apoc4_1221	CGGCTGCCGCTAAGAGTCTCCGGTGACGTGCCCGATTGAGCCGACGCATCTTCGTGCTGGTACATGAGTGAGATGCAGTCCCGCGCTTCCCAAAAGCCTTGGGCGTATGCTGCT
apoc4_1222	CGGCTGCCGCTAAGAGTCTCCGGTGACGTGCCCGATTGAGCCGACGCATCTTCGTGCTGGTGCTGATGCAGTGAAGGACCGTTTCCAGCCATACAGCCTTGGGCGTATGCTGCT
apoc4_1223	CGGCTGCCGCTAAGAGTCTCCGGTGACGTGCCCGATTGAGCCGACGCATCTTCGTGCTGGCCCAGAAACTGGGCGCCATTAGCGAGCTGATGAAGGCCTTGGGCGTATGCTGCT
apoc4_1224	CGGCTGCCGCTAAGAGTCTCCGGTGACGTGCCCGATTGAGCCGACGCATCTTCGTGCTGGCAGTTGGAGGTCCAGGCTGGAGCTCTGAAGGAGAAGCCTTGGGCGTATGCTGCT
apoc4_1225	CGGCTGCCGCTAAGAGTCTCCGGTGACGTGCCCGATTGAGCCGACGCATCTTCGTGCTGGCTGGAGGAGACAGCCGAGAACCTACGCACCTCTCTGCCTTGGGCGTATGCTGCT
apoc4_1226	CGGCTGCCGCTAAGAGTCTCCGGTGACGTGCCCGATTGAGCCGACGCATCTTCGTGCTGGCTACTCCCAGAAGATCCGCGAGCAGCTGCAGGAAGGCCTTGGGCGTATGCTGCT
apoc4_1227	CGGCTGCCGCTAAGAGTCTCCGGTGACGTGCCCGATTGAGCCGACGCATCTTCGTGCTGGTCATGGACAAGATCAAGGAGGCCACAGCAGCTCTTGCCTTGGGCGTATGCTGCT
apoc4_1228	CGGCTGCCGCTAAGAGTCTCCGGTGACGTGCCCGATTGAGCCGACGCATCTTCGTGCTGGCCCACTCAGGCTTAAGAGCTCCACACTTACCTAGTGCCTTGGGCGTATGCTGCT
apoc4_1229	CGGCTGCCGCTAAGAGTCTCCGGTGACGTGCCCGATTGAGCCGACGCATCTTCGTGCTGGTTAACACCAAACAGAAAGAAGAAGGGAGGCTTTGTGTTACTGCCTTGGGCGTATGCTGCT
apoc4_1230	CGGCTGCCGCTAAGAGTCTCCGGTGACGTGCCCGATTGAGCCGACGCATCTTCGTGCTGGTAAAGTGGTTAACAACTGGACTCAATTGGACTAGCACTGTCGCCTTGGGCGTATGCTGCT
apoc4_1231	CGGCTGCCGCTAAGAGTCTCCGGTGACGTGCCCGATTGAGCCGACGCATCTTCGTGCTGGTTACTGGACAAAAGAAATGCCATGTACTCACCACGTTTACTGCCTTGGGCGTATGCTGCT
apoc4_1232	CGGCTGCCGCTAAGAGTCTCCGGTGACGTGCCCGATTGAGCCGACGCATCTTCGTGCTGGAGCGTACAGTAGAGCGAATTTAAGATCAATCAACTTGCCTGCCTTGGGCGTATGCTGCT
apoc4_1233	CGGCTGCCGCTAAGAGTCTCCGGTGACGTGCCCGATTGAGCCGACGCATCTTCGTGCTGGTTTTCTAGTTAGTGGGGCCAAACGTGGCGTCATTCGCCTTGGGCGTATGCTGCT
apoc4_1234	CGGCTGCCGCTAAGAGTCTCCGGTGACGTGCCCGATTGAGCCGACGCATCTTCGTGCTGGTAGTAATCAAAAGGTGCCTTCAGCTGCTGAAATGAATCAGAGCCTTGGGCGTATGCTGCT
apoc4_1235	CGGCTGCCGCTAAGAGTCTCCGGTGACGTGCCCGATTGAGCCGACGCATCTTCGTGCTGGTGTGCACTGATGTGTTTGAATTTGTTTGCAATAAATGTGCGGCCTTGGGCGTATGCTGCT
apoc4_1236	CGGCTGCCGCTAAGAGTCTCCGGTGACGTGCCCGATTGAGCCGACGCATCTTCGTGCTGGTTGGTTGTTTAAGCCCAAATTTGACAAACTATGGACACACCGCCTTGGGCGTATGCTGCT
apoc4_1237	CGGCTGCCGCTAAGAGTCTCCGGTGACGTGCCCGATTGAGCCGACGCATCTTCGTGCTGGAAACCAATCAGCTTCCCTTGTGTCACAGTTTGTGGGCCTTGGGCGTATGCTGCT
apoc4_1238	CGGCTGCCGCTAAGAGTCTCCGGTGACGTGCCCGATTGAGCCGACGCATCTTCGTGCTGGGTGGGGAGGGAAGTGGACGAAGTCTTCCTGGACAAGCCTTGGGCGTATGCTGCT
apoc4_1239	CGGCTGCCGCTAAGAGTCTCCGGTGACGTGCCCGATTGAGCCGACGCATCTTCGTGCTGGAACTTTTAATAAAGTTTTACAAGCACCAGTTGTGGCGTGGTGCCTTGGGCGTATGCTGCT
apoc4_1240	CGGCTGCCGCTAAGAGTCTCCGGTGACGTGCCCGATTGAGCCGACGCATCTTCGTGCTGGTAAATACAAAAGTTGTGTGAGGTTGTGCTTAGGGCTGAAGAGCCTTGGGCGTATGCTGCT
apoc4_1241	CGGCTGCCGCTAAGAGTCTCCGGTGACGTGCCCGATTGAGCCGACGCATCTTCGTGCTGGAAAACAACACATTTGCACGTAAAACAGCTTTTAGCACGTTCGCCTTGGGCGTATGCTGCT
apoc4_1242	CGGCTGCCGCTAAGAGTCTCCGGTGACGTGCCCGATTGAGCCGACGCATCTTCGTGCTGGTTTTGGTAAAGGTTTAGGCCTGACAGATGCGCTTGGCCTTGGGCGTATGCTGCT
apoc4_1243	CGGCTGCCGCTAAGAGTCTCCGGTGACGTGCCCGATTGAGCCGACGCATCTTCGTGCTGGTTTTGCTCACATTCATGAAACTTTACATTCTGTCCACCCACGCCTTGGGCGTATGCTGCT
apoc4_1244	CGGCTGCCGCTAAGAGTCTCCGGTGACGTGCCCGATTGAGCCGACGCATCTTCGTGCTGGTTCCTCCCTTTCCTGACTCCATCTCATTGTCACGCGCCTTGGGCGTATGCTGCT
apoc4_1245	CGGCTGCCGCTAAGAGTCTCCGGTGACGTGCCCGATTGAGCCGACGCATCTTCGTGCTGGATCTCTCTGCCTTTTACTGGAGTATCAGCAAGACTTGTGTGCCTTGGGCGTATGCTGCT
apoc4_1246	CGGCTGCCGCTAAGAGTCTCCGGTGACGTGCCCGATTGAGCCGACGCATCTTCGTGCTGGAGGCAAGACACATCTACTGGACACACCTCTTCTTCGCCTTGGGCGTATGCTGCT
apoc4_1247	CGGCTGCCGCTAAGAGTCTCCGGTGACGTGCCCGATTGAGCCGACGCATCTTCGTGCTGGAGACATCCTGTAGACTTTAGGTAACTTTGCCAATGCATGTGCCTTGGGCGTATGCTGCT
apoc4_1248	CGGCTGCCGCTAAGAGTCTCCGGTGACGTGCCCGATTGAGCCGACGCATCTTCGTGCTGGACACAAGTCTGTGTATGTCAGCATAGAAAATAAAACCGGCCGCCTTGGGCGTATGCTGCT
apoc4_1249	CGGCTGCCGCTAAGAGTCTCCGGTGACGTGCCCGATTGAGCCGACGCATCTTCGTGCTGGACCAAAATTGACATAGACCTTCTGAACAACCATTTGTGTGCGCCTTGGGCGTATGCTGCT
apoc4_1250	CGGCTGCCGCTAAGAGTCTCCGGTGACGTGCCCGATTGAGCCGACGCATCTTCGTGCTGGTTTACAGATCTGCATGGACAGAGACCATTTTGACATTCTGCGCCTTGGGCGTATGCTGCT
apoc4_1251	CGGCTGCCGCTAAGAGTCTCCGGTGACGTGCCCGATTGAGCCGACGCATCTTCGTGCTGGAGCATAAATGCACGTTTTATTTTCACACCATTTGAAACGGCGCCTTGGGCGTATGCTGCT
apoc4_1252	CGGCTGCCGCTAAGAGTCTCCGGTGACGTGCCCGATTGAGCCGACGCATCTTCGTGCTGGTTAAAAGACTCTCCTGTCACTGTTTTGAGAAGGATCCACCTGCCTTGGGCGTATGCTGCT
apoc4_1253	CGGCTGCCGCTAAGAGTCTCCGGTGACGTGCCCGATTGAGCCGACGCATCTTCGTGCTGGACCCTCTCTTCAAACTCTTGAATACACAAAACTTTTCCCCAGCCTTGGGCGTATGCTGCT
apoc4_1254	CGGCTGCCGCTAAGAGTCTCCGGTGACGTGCCCGATTGAGCCGACGCATCTTCGTGCTGGTAAGGTCCATGTTTCTCGCCTTTGATTCCTTGTGATCAGCCTTGGGCGTATGCTGCT
apoc4_1255	CGGCTGCCGCTAAGAGTCTCCGGTGACGTGCCCGATTGAGCCGACGCATCTTCGTGCTGGAAGAGTCTGTTCTTCAAACACAACCCTGTCTGTGTCTGCCTTGGGCGTATGCTGCT
apoc4_1256	CGGCTGCCGCTAAGAGTCTCCGGTGACGTGCCCGATTGAGCCGACGCATCTTCGTGCTGGTGTCTGCTGCTTTGAATCTCAAGGAAGACATGTTGAGAGCCTTGGGCGTATGCTGCT
apoc4_1257	CGGCTGCCGCTAAGAGTCTCCGGTGACGTGCCCGATTGAGCCGACGCATCTTCGTGCTGGTCTGTTCCCAAATTCCTTTGCCTCCGGGATTGCTGGCCTTGGGCGTATGCTGCT
apoc4_1258	CGGCTGCCGCTAAGAGTCTCCGGTGACGTGCCCGATTGAGCCGACGCATCTTCGTGCTGGTATCAAATACCGTTATCTATGCAACCGTTGCCACTCTTTGTGCCTTGGGCGTATGCTGCT
apoc4_1259	CGGCTGCCGCTAAGAGTCTCCGGTGACGTGCCCGATTGAGCCGACGCATCTTCGTGCTGGAACAAAGATCAGCGTTCTCATAACTCACATTTTGTCCTCCAGCCTTGGGCGTATGCTGCT
apoc4_1260	CGGCTGCCGCTAAGAGTCTCCGGTGACGTGCCCGATTGAGCCGACGCATCTTCGTGCTGGCCTTTTCAGTAACAATCTGATCTGAAATGTAGGGTCAGGCAGCCTTGGGCGTATGCTGCT
apoc4_1261	CGGCTGCCGCTAAGAGTCTCCGGTGACGTGCCCGATTGAGCCGACGCATCTTCGTGCTGGTTTTCAGTTGTTTGGACTCCTTGCCCTCAACTGTCGCCTTGGGCGTATGCTGCT
apoc4_1262	CGGCTGCCGCTAAGAGTCTCCGGTGACGTGCCCGATTGAGCCGACGCATCTTCGTGCTGGAACTGTATTTTCATTGCCCTACACCTTACATGAAGCTGTGTGCCTTGGGCGTATGCTGCT
apoc4_1263	CGGCTGCCGCTAAGAGTCTCCGGTGACGTGCCCGATTGAGCCGACGCATCTTCGTGCTGGACTACTAATGCCTTTTCTTCCAAACCCTTTTAGGGAAGAGCGCCTTGGGCGTATGCTGCT
apoc4_1264	CGGCTGCCGCTAAGAGTCTCCGGTGACGTGCCCGATTGAGCCGACGCATCTTCGTGCTGGAAAAGCTTGAGATGGCACAGCAGGTCACTGTCTAGGCCTTGGGCGTATGCTGCT
apoc4_1265	CGGCTGCCGCTAAGAGTCTCCGGTGACGTGCCCGATTGAGCCGACGCATCTTCGTGCTGGAAAGAACAACAGGTGACTAATTATGTGTGTGTGAGACGAGCGCCTTGGGCGTATGCTGCT
apoc4_1266	CGGCTGCCGCTAAGAGTCTCCGGTGACGTGCCCGATTGAGCCGACGCATCTTCGTGCTGGTGTTTGAATGGCTTTGGTCTTAAAGTGTTCTGCAAAGCCGCCTTGGGCGTATGCTGCT
apoc4_1267	CGGCTGCCGCTAAGAGTCTCCGGTGACGTGCCCGATTGAGCCGACGCATCTTCGTGCTGGTGCAGATAAGTGACAAAGGGAACACTGGAAGGCCCGCCTTGGGCGTATGCTGCT
apoc4_1268	CGGCTGCCGCTAAGAGTCTCCGGTGACGTGCCCGATTGAGCCGACGCATCTTCGTGCTGGGTCCTCCACAGACTGCAAGTGGTCAGATGTGAGCAGCCTTGGGCGTATGCTGCT
apoc4_1269	CGGCTGCCGCTAAGAGTCTCCGGTGACGTGCCCGATTGAGCCGACGCATCTTCGTGCTGGGAGGTAACTGCAGATCAATGCCTCTTGGTGTGATCCGCCTTGGGCGTATGCTGCT
apoc4_1270	CGGCTGCCGCTAAGAGTCTCCGGTGACGTGCCCGATTGAGCCGACGCATCTTCGTGCTGGTCTATAAACATCATGTCCTCACGGAGCCTCGCTTCGCCTTGGGCGTATGCTGCT
apoc4_1271	CGGCTGCCGCTAAGAGTCTCCGGTGACGTGCCCGATTGAGCCGACGCATCTTCGTGCTGGCCCTTATTCCAGTCTAGACGCTTTCAACACTTTTCAAGCTGCCTTGGGCGTATGCTGCT
apoc4_1272	CGGCTGCCGCTAAGAGTCTCCGGTGACGTGCCCGATTGAGCCGACGCATCTTCGTGCTGGTAAACAGGTCATTGACCAACAAGAACTGCTGATTTTGTGTGGCCTTGGGCGTATGCTGCT
apoc4_1273	CGGCTGCCGCTAAGAGTCTCCGGTGACGTGCCCGATTGAGCCGACGCATCTTCGTGCTGGTGTGTTTTGTGCCCACACTGGATTGGGAAATACATGCCTTGGGCGTATGCTGCT
apoc4_1274	CGGCTGCCGCTAAGAGTCTCCGGTGACGTGCCCGATTGAGCCGACGCATCTTCGTGCTGGATGACCACTTTCAAATTCACAAACCTTCATAGCTTCATGGCGCCTTGGGCGTATGCTGCT
apoc4_1275	CGGCTGCCGCTAAGAGTCTCCGGTGACGTGCCCGATTGAGCCGACGCATCTTCGTGCTGGAATGATTCTCCTGACCTAGAATCCAAAGGTGGTTTCAATGCGCCTTGGGCGTATGCTGCT
apoc4_1276	CGGCTGCCGCTAAGAGTCTCCGGTGACGTGCCCGATTGAGCCGACGCATCTTCGTGCTGGTAGCAGAATCCTGCATGTATCTATGTTTGTAGACAGCAGGAGCCTTGGGCGTATGCTGCT
apoc4_1277	CGGCTGCCGCTAAGAGTCTCCGGTGACGTGCCCGATTGAGCCGACGCATCTTCGTGCTGGAGTCCAAATCCAGACTCTTTATCTCATGTTGTGATGTGGCGCCTTGGGCGTATGCTGCT
apoc4_1278	CGGCTGCCGCTAAGAGTCTCCGGTGACGTGCCCGATTGAGCCGACGCATCTTCGTGCTGGACAACTACAAAGTTATACACCCTTACAATTGCGCAGTCACAGCCTTGGGCGTATGCTGCT
apoc4_1279	CGGCTGCCGCTAAGAGTCTCCGGTGACGTGCCCGATTGAGCCGACGCATCTTCGTGCTGGAGGCTGAGATTCAAGAAGTAGGCTATCAATCTCTTTGCTCGGCCTTGGGCGTATGCTGCT
apoc4_1280	CGGCTGCCGCTAAGAGTCTCCGGTGACGTGCCCGATTGAGCCGACGCATCTTCGTGCTGGTTATTTGTATAAAATGCTGCCATGTGCAATGTCTGCTACGGGCCTTGGGCGTATGCTGCT
apoc4_1281	CGGCTGCCGCTAAGAGTCTCCGGTGACGTGCCCGATTGAGCCGACGCATCTTCGTGCTGGTAAATGGACTTTGTACCATATATGCAAGGCAAGGGTACCAGGCCTTGGGCGTATGCTGCT
apoc4_1282	CGGCTGCCGCTAAGAGTCTCCGGTGACGTGCCCGATTGAGCCGACGCATCTTCGTGCTGGTTTTGACAGATGTTGTTTCAAAGGTCACTGGCACTGAAGCCTTGGGCGTATGCTGCT
apoc4_1283	CGGCTGCCGCTAAGAGTCTCCGGTGACGTGCCCGATTGAGCCGACGCATCTTCGTGCTGGAATAATCAAAGAAAATCTCCGTGAAAACAGCTGTTGTGGCAGCCTTGGGCGTATGCTGCT
apoc4_1284	CGGCTGCCGCTAAGAGTCTCCGGTGACGTGCCCGATTGAGCCGACGCATCTTCGTGCTGGATAGTCATTTACCACATCGCAAAGCTGTAAGGAGAACGAGGCCTTGGGCGTATGCTGCT
apoc4_1285	CGGCTGCCGCTAAGAGTCTCCGGTGACGTGCCCGATTGAGCCGACGCATCTTCGTGCTGGAGATGAACGCGAGGAAAGCGAGTGATTGCAGGAGGGCCTTGGGCGTATGCTGCT
apoc4_1286	CGGCTGCCGCTAAGAGTCTCCGGTGACGTGCCCGATTGAGCCGACGCATCTTCGTGCTGGTCTTGATAGGTCAGAGGTGGTGTTATTACACAACGTCATCTGCCTTGGGCGTATGCTGCT
apoc4_1287	CGGCTGCCGCTAAGAGTCTCCGGTGACGTGCCCGATTGAGCCGACGCATCTTCGTGCTGGCTGTGTCCCTATAAAGGGACAAGCCATCTGTGGGAGCCTTGGGCGTATGCTGCT
apoc4_1288	CGGCTGCCGCTAAGAGTCTCCGGTGACGTGCCCGATTGAGCCGACGCATCTTCGTGCTGGCATCACAAACTCAGCCCAATTCTTTCGAGGACTGCGCCTTGGGCGTATGCTGCT
apoc4_1289	CGGCTGCCGCTAAGAGTCTCCGGTGACGTGCCCGATTGAGCCGACGCATCTTCGTGCTGGTTTTCAAGCAGAGCGAATCTAGAGAGCTTTAACCTGAAACGGCCTTGGGCGTATGCTGCT
apoc4_1290	CGGCTGCCGCTAAGAGTCTCCGGTGACGTGCCCGATTGAGCCGACGCATCTTCGTGCTGGCAGAATAACCTTTCTTTATTAGGTTCAGTGCGCAAACACGCGCCTTGGGCGTATGCTGCT
apoc4_1291	CGGCTGCCGCTAAGAGTCTCCGGTGACGTGCCCGATTGAGCCGACGCATCTTCGTGCTGGAGTATATTGGCGACATCTAGCCGCCATCCCTTGCTGCCTTGGGCGTATGCTGCT
apoc4_1292	CGGCTGCCGCTAAGAGTCTCCGGTGACGTGCCCGATTGAGCCGACGCATCTTCGTGCTGGACACCGAATCGGTCAAAATTATGATGCCTGAGATTTCTAGCGCCTTGGGCGTATGCTGCT
apoc4_1293	CGGCTGCCGCTAAGAGTCTCCGGTGACGTGCCCGATTGAGCCGACGCATCTTCGTGCTGGAAAACGACAAGATGAAATTGTACTTGGCTGCAGCCGGCCTTGGGCGTATGCTGCT
apoc4_1294	CGGCTGCCGCTAAGAGTCTCCGGTGACGTGCCCGATTGAGCCGACGCATCTTCGTGCTGGTGCTGATGCTTGTACTTGCTGTACACACAGGTAAAACAGCCTTGGGCGTATGCTGCT
apoc4_1295	CGGCTGCCGCTAAGAGTCTCCGGTGACGTGCCCGATTGAGCCGACGCATCTTCGTGCTGGCTATGTTTATCATAAATTTAAGCAGAGGCCCAGGAGGAGCCGCCTTGGGCGTATGCTGCT
apoc4_1296	CGGCTGCCGCTAAGAGTCTCCGGTGACGTGCCCGATTGAGCCGACGCATCTTCGTGCTGGCACACTGGAGCAGCATTTCACAAAATTTGGGACCCGCCTTGGGCGTATGCTGCT
apoc4_1297	CGGCTGCCGCTAAGAGTCTCCGGTGACGTGCCCGATTGAGCCGACGCATCTTCGTGCTGGAGATGAAGGAGATTGCAGAGGACCTGGCAGATAAGGCCTTGGGCGTATGCTGCT
apoc4_1298	CGGCTGCCGCTAAGAGTCTCCGGTGACGTGCCCGATTGAGCCGACGCATCTTCGTGCTGGACCAAAACCGCCTTCCAGAACATTGAACAGAGCGAGCCTTGGGCGTATGCTGCT
apoc4_1299	CGGCTGCCGCTAAGAGTCTCCGGTGACGTGCCCGATTGAGCCGACGCATCTTCGTGCTGGTTGTTGTGGCAGGAACTGGTTTAACGATCAATATGAGAAGCGCCTTGGGCGTATGCTGCT
apoc4_1300	CGGCTGCCGCTAAGAGTCTCCGGTGACGTGCCCGATTGAGCCGACGCATCTTCGTGCTGGTACCTTGTGTTTTGTGATATCACCTCAAAACTGTTGAGCCGGCCTTGGGCGTATGCTGCT
apoc4_1301	CGGCTGCCGCTAAGAGTCTCCGGTGACGTGCCCGATTGAGCCGACGCATCTTCGTGCTGGACTGGCACATTTGTTACAGACCAATACAAAGTCACACTGTGCCTTGGGCGTATGCTGCT
apoc4_1302	CGGCTGCCGCTAAGAGTCTCCGGTGACGTGCCCGATTGAGCCGACGCATCTTCGTGCTGGATATCACAGGTCAAAAGACTTCTACCATCAGACCACACTGGGCCTTGGGCGTATGCTGCT
apoc4_1303	CGGCTGCCGCTAAGAGTCTCCGGTGACGTGCCCGATTGAGCCGACGCATCTTCGTGCTGGATATCAAGTTCAGAAGTCAGGTGGACTGAGTAACTGCATGAGCCTTGGGCGTATGCTGCT
apoc4_1304	CGGCTGCCGCTAAGAGTCTCCGGTGACGTGCCCGATTGAGCCGACGCATCTTCGTGCTGGCCCCTTTTCCTTGAATTGCATCCCACTGTTGGATTGCCTTGGGCGTATGCTGCT
apoc4_1305	CGGCTGCCGCTAAGAGTCTCCGGTGACGTGCCCGATTGAGCCGACGCATCTTCGTGCTGGTGTTGATTGGTTCACCAAGCATACACATGTTGTATTAGCCTGCCTTGGGCGTATGCTGCT
apoc4_1306	CGGCTGCCGCTAAGAGTCTCCGGTGACGTGCCCGATTGAGCCGACGCATCTTCGTGCTGGGGGGATGAACAACCCATAGGAACCCCAATGAAGGCGCCTTGGGCGTATGCTGCT
apoc4_1307	CGGCTGCCGCTAAGAGTCTCCGGTGACGTGCCCGATTGAGCCGACGCATCTTCGTGCTGGAAAACAAAACACGTAAGATGTGTGCCTTTCACTGAAGTCTGGCCTTGGGCGTATGCTGCT
apoc4_1308	CGGCTGCCGCTAAGAGTCTCCGGTGACGTGCCCGATTGAGCCGACGCATCTTCGTGCTGGAGTCCACAAAATATCCAGTAAATGATTGCTCTTGCGCTTCAGCCTTGGGCGTATGCTGCT
apoc4_1309	CGGCTGCCGCTAAGAGTCTCCGGTGACGTGCCCGATTGAGCCGACGCATCTTCGTGCTGGTCAGAAATGGTCAGTGATCTGTTTATTTAGGATGGGAACGCGCCTTGGGCGTATGCTGCT
apoc4_1310	CGGCTGCCGCTAAGAGTCTCCGGTGACGTGCCCGATTGAGCCGACGCATCTTCGTGCTGGACTCAAATCCAGCATTGCTACACAAAATCCCCACAGCCTTGGGCGTATGCTGCT
apoc4_1311	CGGCTGCCGCTAAGAGTCTCCGGTGACGTGCCCGATTGAGCCGACGCATCTTCGTGCTGGAAAACAACAGTAAGTTCGACAAAGGTCTGGCTGACGGCCTTGGGCGTATGCTGCT
apoc4_1312	CGGCTGCCGCTAAGAGTCTCCGGTGACGTGCCCGATTGAGCCGACGCATCTTCGTGCTGGTTCCTCTTCAGATTTACTCCTACACCTGCACTTCTAAAGGTGCCTTGGGCGTATGCTGCT
apoc4_1313	CGGCTGCCGCTAAGAGTCTCCGGTGACGTGCCCGATTGAGCCGACGCATCTTCGTGCTGGATTGTTCTACTAGATGTCCAGATTGGTGCTCCTTGTTCTGTGCCTTGGGCGTATGCTGCT
apoc4_1314	CGGCTGCCGCTAAGAGTCTCCGGTGACGTGCCCGATTGAGCCGACGCATCTTCGTGCTGGTTGCAAGGTCTGGCTTTATGCATATACACATTAATCGCTGCGCCTTGGGCGTATGCTGCT
apoc4_1315	CGGCTGCCGCTAAGAGTCTCCGGTGACGTGCCCGATTGAGCCGACGCATCTTCGTGCTGGATGTAAATCTATGCCTCTTAGCTTGCTTGACCTTGTCCAGCCTTGGGCGTATGCTGCT
apoc4_1316	CGGCTGCCGCTAAGAGTCTCCGGTGACGTGCCCGATTGAGCCGACGCATCTTCGTGCTGGACCCGTTGCCAACTACAGCTCCAGACAATGCAGGTGCCTTGGGCGTATGCTGCT
apoc4_1317	CGGCTGCCGCTAAGAGTCTCCGGTGACGTGCCCGATTGAGCCGACGCATCTTCGTGCTGGCTTCTTGAAAGAGCAAAGCAGTTGTACAGGTACAACCCGCCTTGGGCGTATGCTGCT
apoc4_1318	CGGCTGCCGCTAAGAGTCTCCGGTGACGTGCCCGATTGAGCCGACGCATCTTCGTGCTGGTCCATTCGGACCAAATGTAATACATTGGCTCATTTTGCAACGCCTTGGGCGTATGCTGCT
apoc4_1319	CGGCTGCCGCTAAGAGTCTCCGGTGACGTGCCCGATTGAGCCGACGCATCTTCGTGCTGGATTTGAACGTGGTGTTCTATATTTTGTTTTCCGCCAGTGTTGCCTTGGGCGTATGCTGCT
apoc4_1320	CGGCTGCCGCTAAGAGTCTCCGGTGACGTGCCCGATTGAGCCGACGCATCTTCGTGCTGGTTGTGTTACAGAGGCACAAAGGCTAAAGTTCTAGATGTTGGGCCTTGGGCGTATGCTGCT
apoc4_1321	CGGCTGCCGCTAAGAGTCTCCGGTGACGTGCCCGATTGAGCCGACGCATCTTCGTGCTGGCAAGACAGTGGCTGGTTATGCTGGCATGTACTATGAGCCTTGGGCGTATGCTGCT
apoc4_1322	CGGCTGCCGCTAAGAGTCTCCGGTGACGTGCCCGATTGAGCCGACGCATCTTCGTGCTGGGGATCATCTAAAACCCGTTACCGACTCTTACATGGATTGGGCCTTGGGCGTATGCTGCT
apoc4_1323	CGGCTGCCGCTAAGAGTCTCCGGTGACGTGCCCGATTGAGCCGACGCATCTTCGTGCTGGGCCAAAGACAGTACAAGTTCCCTGTGGCAAAGACTGCCTTGGGCGTATGCTGCT
apoc4_1324	CGGCTGCCGCTAAGAGTCTCCGGTGACGTGCCCGATTGAGCCGACGCATCTTCGTGCTGGAATCATTCCTCCAATGTACGTATTCCACTAAACACAGTGCAGCCTTGGGCGTATGCTGCT
apoc4_1325	CGGCTGCCGCTAAGAGTCTCCGGTGACGTGCCCGATTGAGCCGACGCATCTTCGTGCTGGAAGTCCACAGTTTGCAGATTAGACACGTTTACATCCAAAGAGCCTTGGGCGTATGCTGCT
apoc4_1326	CGGCTGCCGCTAAGAGTCTCCGGTGACGTGCCCGATTGAGCCGACGCATCTTCGTGCTGGGGAAAGTTCACTGGGTCTGCTTCTGTCAATCAGGCGCCTTGGGCGTATGCTGCT
apoc4_1327	CGGCTGCCGCTAAGAGTCTCCGGTGACGTGCCCGATTGAGCCGACGCATCTTCGTGCTGGTTTTACAACCTTTGGACAGCCTTTGCTTAACCCTCATTAGTGCCTTGGGCGTATGCTGCT
apoc4_1328	CGGCTGCCGCTAAGAGTCTCCGGTGACGTGCCCGATTGAGCCGACGCATCTTCGTGCTGGAAAATGAAACGACTGTCTGAGTGCAATCAGCAAACTTTTGGGCCTTGGGCGTATGCTGCT
apoc4_1329	CGGCTGCCGCTAAGAGTCTCCGGTGACGTGCCCGATTGAGCCGACGCATCTTCGTGCTGGTAGGCATGAATCATGACATTTGGAGTCCTTGTCTTCAATGCGCCTTGGGCGTATGCTGCT
apoc4_1330	CGGCTGCCGCTAAGAGTCTCCGGTGACGTGCCCGATTGAGCCGACGCATCTTCGTGCTGGAGTTCTGCATAAAAGTGCCTGCACAACTGTATGATTAATGCGCCTTGGGCGTATGCTGCT
apoc4_1331	CGGCTGCCGCTAAGAGTCTCCGGTGACGTGCCCGATTGAGCCGACGCATCTTCGTGCTGGAAGAATCCTTGCATGCCTTAATAATGCACACATTTGGGAGCCTTGGGCGTATGCTGCT
apoc4_1332	CGGCTGCCGCTAAGAGTCTCCGGTGACGTGCCCGATTGAGCCGACGCATCTTCGTGCTGGACTGTGGACTTTGAGTGGACAATCCATGTTTGCCTGCCTTGGGCGTATGCTGCT
apoc4_1333	CGGCTGCCGCTAAGAGTCTCCGGTGACGTGCCCGATTGAGCCGACGCATCTTCGTGCTGGATGACGTTTGTTTGGTCAAGCGGTCAGGCAGATATGCCTTGGGCGTATGCTGCT
apoc4_1334	CGGCTGCCGCTAAGAGTCTCCGGTGACGTGCCCGATTGAGCCGACGCATCTTCGTGCTGGAGGGATGGCCGGCACACAATATAACTGCAGACTCAGCCTTGGGCGTATGCTGCT
apoc4_1335	CGGCTGCCGCTAAGAGTCTCCGGTGACGTGCCCGATTGAGCCGACGCATCTTCGTGCTGGGCTGGTGCAGTTGACTCAGTCCTTTATTTCTCTCTACAGCCTTGGGCGTATGCTGCT
apoc4_1336	CGGCTGCCGCTAAGAGTCTCCGGTGACGTGCCCGATTGAGCCGACGCATCTTCGTGCTGGTGAATGTCTATCTTCTCTCCTAGATGAAGCTGACATTCGCTGCCTTGGGCGTATGCTGCT
apoc4_1337	CGGCTGCCGCTAAGAGTCTCCGGTGACGTGCCCGATTGAGCCGACGCATCTTCGTGCTGGAGTTCTGGTCTTCTTGTTAACTGGTGCACTACTGTTCATCGCCTTGGGCGTATGCTGCT
apoc4_1338	CGGCTGCCGCTAAGAGTCTCCGGTGACGTGCCCGATTGAGCCGACGCATCTTCGTGCTGGTAAGAATTTCTTCTTCTCTTGCAGTGTCAGTGTGTGTCTGGGCCTTGGGCGTATGCTGCT
apoc4_1339	CGGCTGCCGCTAAGAGTCTCCGGTGACGTGCCCGATTGAGCCGACGCATCTTCGTGCTGGGCACAGGAATGGCCCGTTCCTGACAAGGAGTTAGTGCCTTGGGCGTATGCTGCT
apoc4_1340	CGGCTGCCGCTAAGAGTCTCCGGTGACGTGCCCGATTGAGCCGACGCATCTTCGTGCTGGGGATAAATATGACGGACTGAGGACAGTTTTCATCAAGAGGCGCCTTGGGCGTATGCTGCT
apoc4_1341	CGGCTGCCGCTAAGAGTCTCCGGTGACGTGCCCGATTGAGCCGACGCATCTTCGTGCTGGTTGTCAATGCTTGGGAAAAGATCAAAACTGCAGTTGAGCGCCTTGGGCGTATGCTGCT
apoc4_1342	CGGCTGCCGCTAAGAGTCTCCGGTGACGTGCCCGATTGAGCCGACGCATCTTCGTGCTGGGCACTAGAGGGCTCACCAACAGCAGGCAGTCTGAAGCCTTGGGCGTATGCTGCT
apoc4_1343	CGGCTGCCGCTAAGAGTCTCCGGTGACGTGCCCGATTGAGCCGACGCATCTTCGTGCTGGGGATGTTGTTGAGGAACTGAAGAAAAGCCCAAGAGTGGCCTTGGGCGTATGCTGCT
apoc4_1344	CGGCTGCCGCTAAGAGTCTCCGGTGACGTGCCCGATTGAGCCGACGCATCTTCGTGCTGGGAGAGCTTCATCAAAATCGCTGGGTAAGGGATACCGGCCTTGGGCGTATGCTGCT
apoc4_1345	CGGCTGCCGCTAAGAGTCTCCGGTGACGTGCCCGATTGAGCCGACGCATCTTCGTGCTGGTAAACTTGCTTATTTTGTGAACTTCTTCCAGTGGTTTGGCCGCCTTGGGCGTATGCTGCT
apoc4_1346	CGGCTGCCGCTAAGAGTCTCCGGTGACGTGCCCGATTGAGCCGACGCATCTTCGTGCTGGTCTGAACTCGAACCAGTTGTGGACAAAGCTCGCCTGCCTTGGGCGTATGCTGCT
apoc4_1347	CGGCTGCCGCTAAGAGTCTCCGGTGACGTGCCCGATTGAGCCGACGCATCTTCGTGCTGGGAATGCTCTCGGTGTTTACGGCCATTACTTCAGACCGCCTTGGGCGTATGCTGCT
apoc4_1348	CGGCTGCCGCTAAGAGTCTCCGGTGACGTGCCCGATTGAGCCGACGCATCTTCGTGCTGGCTATGTTGGTGCGTACCTGGACAGTGCCATCAACAGCCTTGGGCGTATGCTGCT
apoc4_1349	CGGCTGCCGCTAAGAGTCTCCGGTGACGTGCCCGATTGAGCCGACGCATCTTCGTGCTGGCCGTGCTGGACACCGTACTGCCCCAGGGAAATTAAGCCTTGGGCGTATGCTGCT
apoc4_1350	CGGCTGCCGCTAAGAGTCTCCGGTGACGTGCCCGATTGAGCCGACGCATCTTCGTGCTGGAATTATGGATACCAATCTGACAGCTGTGTGTCCATTCGTGCCTTGGGCGTATGCTGCT
apoc4_1351	CGGCTGCCGCTAAGAGTCTCCGGTGACGTGCCCGATTGAGCCGACGCATCTTCGTGCTGGTACTGTATCTGTGTCTTTGATACTGTCCTGTTCAGAGCAGGGCCTTGGGCGTATGCTGCT
apoc4_1352	CGGCTGCCGCTAAGAGTCTCCGGTGACGTGCCCGATTGAGCCGACGCATCTTCGTGCTGGAAAAGCCTCTTGATATTGCAAAGCCTGCTTTTGAGTGTGCCTTGGGCGTATGCTGCT
apoc4_1353	CGGCTGCCGCTAAGAGTCTCCGGTGACGTGCCCGATTGAGCCGACGCATCTTCGTGCTGGATTTAGAGGTTTAACACAGAAAGGTCAGCATTCTCAAGCGCGCCTTGGGCGTATGCTGCT
apoc4_1354	CGGCTGCCGCTAAGAGTCTCCGGTGACGTGCCCGATTGAGCCGACGCATCTTCGTGCTGGAAACTCTTACAATGCTGAGCTCCAAAGTTTCTCTCTAGCCGCCTTGGGCGTATGCTGCT
apoc4_1355	CGGCTGCCGCTAAGAGTCTCCGGTGACGTGCCCGATTGAGCCGACGCATCTTCGTGCTGGCTTTAATGTAAAGTAGTGGCCAAACATGTAGCCTGGAGAGTGCCTTGGGCGTATGCTGCT
apoc4_1356	CGGCTGCCGCTAAGAGTCTCCGGTGACGTGCCCGATTGAGCCGACGCATCTTCGTGCTGGTTCGCACAATATTAGCTTTCAACAGGGTTCTTTTCCAGTCAGCCTTGGGCGTATGCTGCT
apoc4_1357	CGGCTGCCGCTAAGAGTCTCCGGTGACGTGCCCGATTGAGCCGACGCATCTTCGTGCTGGCTGTAGTATAGAGGAACATTTGTCATGGCAAGTTTTCCCCAGCCTTGGGCGTATGCTGCT
apoc4_1358	CGGCTGCCGCTAAGAGTCTCCGGTGACGTGCCCGATTGAGCCGACGCATCTTCGTGCTGGTCCTAAATGCCAATCACTCACATCTGAAATGTCATCTTCCAGCCTTGGGCGTATGCTGCT
apoc4_1359	CGGCTGCCGCTAAGAGTCTCCGGTGACGTGCCCGATTGAGCCGACGCATCTTCGTGCTGGAGCACATAGCAAATGAAGTAAACAGGGATTACACGATTCGTGCCTTGGGCGTATGCTGCT
apoc4_1360	CGGCTGCCGCTAAGAGTCTCCGGTGACGTGCCCGATTGAGCCGACGCATCTTCGTGCTGGTTTGGTTGTGTCTTGAATCTGAATCAGTCATTTTCCTGTGCGCCTTGGGCGTATGCTGCT
apoc4_1361	CGGCTGCCGCTAAGAGTCTCCGGTGACGTGCCCGATTGAGCCGACGCATCTTCGTGCTGGAAAACAAGTGAAATGCAGAACACATAGAAACGTTTCAGCCCGCCTTGGGCGTATGCTGCT
apoc4_1362	CGGCTGCCGCTAAGAGTCTCCGGTGACGTGCCCGATTGAGCCGACGCATCTTCGTGCTGGATATAGAGATGAGCTATTATTGATGGGACACGACTTCGCCCGCCTTGGGCGTATGCTGCT
apoc4_1363	CGGCTGCCGCTAAGAGTCTCCGGTGACGTGCCCGATTGAGCCGACGCATCTTCGTGCTGGACAACTTGATGGAGACAGCAGAACAACAATAATCACGATCTGCCTTGGGCGTATGCTGCT
apoc4_1364	CGGCTGCCGCTAAGAGTCTCCGGTGACGTGCCCGATTGAGCCGACGCATCTTCGTGCTGGAATGAAATAATGTCCCCAAGTGTGCAACAGGAGGGGCCTTGGGCGTATGCTGCT
apoc4_1365	CGGCTGCCGCTAAGAGTCTCCGGTGACGTGCCCGATTGAGCCGACGCATCTTCGTGCTGGTCTGCAATGGTTATAGTTTTGGTGGTTTCTCAATAGCAGCCGCCTTGGGCGTATGCTGCT
apoc4_1366	CGGCTGCCGCTAAGAGTCTCCGGTGACGTGCCCGATTGAGCCGACGCATCTTCGTGCTGGACCTGCTCAGGTTCATAAACACGCACTCTAAAGATTTAACAGCCTTGGGCGTATGCTGCT
apoc4_1367	CGGCTGCCGCTAAGAGTCTCCGGTGACGTGCCCGATTGAGCCGACGCATCTTCGTGCTGGTTGAATCTTGTTCCACAGAGAGTTAATCTCCCACAAATGCGGCCTTGGGCGTATGCTGCT
apoc4_1368	CGGCTGCCGCTAAGAGTCTCCGGTGACGTGCCCGATTGAGCCGACGCATCTTCGTGCTGGAGAGGACATGGCAACCCTTCCAAGATGATTTGATTAAAACTGCCTTGGGCGTATGCTGCT
apoc4_1369	CGGCTGCCGCTAAGAGTCTCCGGTGACGTGCCCGATTGAGCCGACGCATCTTCGTGCTGGAACCTGTCATTCAACAGTCTGACCAATTAAAATGCCAAGTGGCCTTGGGCGTATGCTGCT
apoc4_1370	CGGCTGCCGCTAAGAGTCTCCGGTGACGTGCCCGATTGAGCCGACGCATCTTCGTGCTGGAAGCATAAACAACAAGCCGTAAGATGCTCTAGATGTCTTCAGCCTTGGGCGTATGCTGCT
apoc4_1371	CGGCTGCCGCTAAGAGTCTCCGGTGACGTGCCCGATTGAGCCGACGCATCTTCGTGCTGGTTTGGTGGAGTGATTCATTTCGGTGGAGTGTTGATTTATGGGCCTTGGGCGTATGCTGCT
apoc4_1372	CGGCTGCCGCTAAGAGTCTCCGGTGACGTGCCCGATTGAGCCGACGCATCTTCGTGCTGGTGCACGTAAATTTGAATATGCTCCTCCTTAACATGACTCCAGCCTTGGGCGTATGCTGCT
apoc4_1373	CGGCTGCCGCTAAGAGTCTCCGGTGACGTGCCCGATTGAGCCGACGCATCTTCGTGCTGGTTGAATAAACACTTGAGTACAAAGTAATACCAAGGGGCCGTGCCTTGGGCGTATGCTGCT
apoc4_1374	CGGCTGCCGCTAAGAGTCTCCGGTGACGTGCCCGATTGAGCCGACGCATCTTCGTGCTGGTCTTGTTAGGCAATCAAATGTGATCAGTGACTTACAACCCTGCCTTGGGCGTATGCTGCT
apoc4_1375	CGGCTGCCGCTAAGAGTCTCCGGTGACGTGCCCGATTGAGCCGACGCATCTTCGTGCTGGAAAAGAAGCTTGACTACCTTCTGTCTGGTAGGACCAACGCCTTGGGCGTATGCTGCT
apoc4_1376	CGGCTGCCGCTAAGAGTCTCCGGTGACGTGCCCGATTGAGCCGACGCATCTTCGTGCTGGTTATCTGGTCCTTCCATCTTGAAATGGAAAGCTGGAAAACAGCCTTGGGCGTATGCTGCT
apoc4_1377	CGGCTGCCGCTAAGAGTCTCCGGTGACGTGCCCGATTGAGCCGACGCATCTTCGTGCTGGAAACATCTGATATCATACAACCCAATTCATGCTGGTCGTCAGCCTTGGGCGTATGCTGCT
apoc4_1378	CGGCTGCCGCTAAGAGTCTCCGGTGACGTGCCCGATTGAGCCGACGCATCTTCGTGCTGGTTTACACCAATAACCTGAAGTAGCCTGGCTGACGTGCCTTGGGCGTATGCTGCT
apoc4_1379	CGGCTGCCGCTAAGAGTCTCCGGTGACGTGCCCGATTGAGCCGACGCATCTTCGTGCTGGATGAGCTTTCCTTATTTATAAGAGCTGATCAAGGCCAGCAGCCTTGGGCGTATGCTGCT
apoc4_1380	CGGCTGCCGCTAAGAGTCTCCGGTGACGTGCCCGATTGAGCCGACGCATCTTCGTGCTGGACTTTAGCACTTGGATTATCAGGTCAATAAATCTGCACCCAGCCTTGGGCGTATGCTGCT
apoc4_1381	CGGCTGCCGCTAAGAGTCTCCGGTGACGTGCCCGATTGAGCCGACGCATCTTCGTGCTGGGAGAGATAGAGCAAATAGTTTTGCCGCTAATTCGTCTGACAGCCTTGGGCGTATGCTGCT
apoc4_1382	CGGCTGCCGCTAAGAGTCTCCGGTGACGTGCCCGATTGAGCCGACGCATCTTCGTGCTGGCACTTTCCACAGAGGAGAAACTGTGAGTACAGCCAGCCTTGGGCGTATGCTGCT
apoc4_1383	CGGCTGCCGCTAAGAGTCTCCGGTGACGTGCCCGATTGAGCCGACGCATCTTCGTGCTGGTACAAAGAAATAGGCTATGCATTTGCAGAGAACAACATGGCGCCTTGGGCGTATGCTGCT
apoc4_1384	CGGCTGCCGCTAAGAGTCTCCGGTGACGTGCCCGATTGAGCCGACGCATCTTCGTGCTGGATATGACCAGAGCTTTATTAAATCCTTCACAGCTTCCTGCCGCCTTGGGCGTATGCTGCT
apoc4_1385	CGGCTGCCGCTAAGAGTCTCCGGTGACGTGCCCGATTGAGCCGACGCATCTTCGTGCTGGTTTTGTTGCTTTCCTTGCACTGGGTATGTACACACAGCCTTGGGCGTATGCTGCT
apoc4_1386	CGGCTGCCGCTAAGAGTCTCCGGTGACGTGCCCGATTGAGCCGACGCATCTTCGTGCTGGTCGTTGCAAGGAATTCTGCTTTAGCTCATTTAGCTAGATGTGCCTTGGGCGTATGCTGCT
apoc4_1387	CGGCTGCCGCTAAGAGTCTCCGGTGACGTGCCCGATTGAGCCGACGCATCTTCGTGCTGGACAATTCAGAGAGTCTGCATACAGTGAGTGTAATGCAACCGCCTTGGGCGTATGCTGCT
apoc4_1388	CGGCTGCCGCTAAGAGTCTCCGGTGACGTGCCCGATTGAGCCGACGCATCTTCGTGCTGGGTTTATGTTGACAAGTGTATATGCAAGGGTAGGGTCTGACCGCCTTGGGCGTATGCTGCT
apoc4_1389	CGGCTGCCGCTAAGAGTCTCCGGTGACGTGCCCGATTGAGCCGACGCATCTTCGTGCTGGTAATCTGAAATCCTTTCTTGACATGCAAATTTGCACTGGCAGCCTTGGGCGTATGCTGCT
apoc4_1390	CGGCTGCCGCTAAGAGTCTCCGGTGACGTGCCCGATTGAGCCGACGCATCTTCGTGCTGGCAGACTCAAGCACAAGTTTCTATCAGAGAGTGACATTCACCGCCTTGGGCGTATGCTGCT
apoc4_1391	CGGCTGCCGCTAAGAGTCTCCGGTGACGTGCCCGATTGAGCCGACGCATCTTCGTGCTGGCGTCTCCTGCTTTTGTTCCGATCACTTCAGAAAATGAGAGCCTTGGGCGTATGCTGCT
apoc4_1392	CGGCTGCCGCTAAGAGTCTCCGGTGACGTGCCCGATTGAGCCGACGCATCTTCGTGCTGGCAGTATTACACTTGTTGGGTAGAGCCAGTACGGTGTGCCTTGGGCGTATGCTGCT
apoc4_1393	CGGCTGCCGCTAAGAGTCTCCGGTGACGTGCCCGATTGAGCCGACGCATCTTCGTGCTGGACCTATCTAGTGTGTGCTTGTTGAGTGCCTCTATTTGTACCGCCTTGGGCGTATGCTGCT
apoc4_1394	CGGCTGCCGCTAAGAGTCTCCGGTGACGTGCCCGATTGAGCCGACGCATCTTCGTGCTGGAAGTCTGCACTATTTGCTAATTGGGCAATACAGTGAAGTGAGCCTTGGGCGTATGCTGCT
apoc4_1395	CGGCTGCCGCTAAGAGTCTCCGGTGACGTGCCCGATTGAGCCGACGCATCTTCGTGCTGGAAAAGAACCTCCATCTCTACACATCAGCTGCAGTACATCGCCTTGGGCGTATGCTGCT
apoc4_1396	CGGCTGCCGCTAAGAGTCTCCGGTGACGTGCCCGATTGAGCCGACGCATCTTCGTGCTGGAGTCCCTACTTAAGAGAGTATGCGATTTGTAATGCAGCACAGCCTTGGGCGTATGCTGCT
apoc4_1397	CGGCTGCCGCTAAGAGTCTCCGGTGACGTGCCCGATTGAGCCGACGCATCTTCGTGCTGGGAGAGCTTTCGTGTTCCCAGGCAGGCTGAGGATGAGCCTTGGGCGTATGCTGCT
apoc4_1398	CGGCTGCCGCTAAGAGTCTCCGGTGACGTGCCCGATTGAGCCGACGCATCTTCGTGCTGGGAAGGGAACCATCGCTGTTGTGGTCGACACCCTGAGCCTTGGGCGTATGCTGCT
apoc4_1399	CGGCTGCCGCTAAGAGTCTCCGGTGACGTGCCCGATTGAGCCGACGCATCTTCGTGCTGGGGATATGTAGAGACCATCAAGGGCTACAAGCTGGAAGGCCTTGGGCGTATGCTGCT
apoc4_1400	CGGCTGCCGCTAAGAGTCTCCGGTGACGTGCCCGATTGAGCCGACGCATCTTCGTGCTGGAAGCAGCATTAAATGGCTGACACAAGAACTGGATTATCTGAGCCTTGGGCGTATGCTGCT
apoc4_1401	CGGCTGCCGCTAAGAGTCTCCGGTGACGTGCCCGATTGAGCCGACGCATCTTCGTGCTGGACACCAAGAAAGATATCAGTAATTCAGCCACAAAGCAGTCAGCCTTGGGCGTATGCTGCT
apoc4_1402	CGGCTGCCGCTAAGAGTCTCCGGTGACGTGCCCGATTGAGCCGACGCATCTTCGTGCTGGAAAATAAAAGCAGGCAATGACTGAAACTGCTGGGTAGTTTGCCTTGGGCGTATGCTGCT
apoc4_1403	CGGCTGCCGCTAAGAGTCTCCGGTGACGTGCCCGATTGAGCCGACGCATCTTCGTGCTGGACCATTGTTGTTTTGTTTTAACCTAATGGCAGGGTTTGTCTGCCTTGGGCGTATGCTGCT
apoc4_1404	CGGCTGCCGCTAAGAGTCTCCGGTGACGTGCCCGATTGAGCCGACGCATCTTCGTGCTGGTGAGTGTCAAATATTTCTTTCAGCAACACTTCTGGGTAGGGGCCTTGGGCGTATGCTGCT
apoc4_1405	CGGCTGCCGCTAAGAGTCTCCGGTGACGTGCCCGATTGAGCCGACGCATCTTCGTGCTGGAAAATTGACTTTCGTTGTTTCCCATTACAACACATGGCCAGCCTTGGGCGTATGCTGCT
apoc4_1406	CGGCTGCCGCTAAGAGTCTCCGGTGACGTGCCCGATTGAGCCGACGCATCTTCGTGCTGGGTTCTTAAACATGACTCCTCTGACTTTATGCCTTTCCTCCCGCCTTGGGCGTATGCTGCT
apoc4_1407	CGGCTGCCGCTAAGAGTCTCCGGTGACGTGCCCGATTGAGCCGACGCATCTTCGTGCTGGTCAAGAACAATCTATAGCGATACAGTCCGTGCTGTGGGCCTTGGGCGTATGCTGCT
apoc4_1408	CGGCTGCCGCTAAGAGTCTCCGGTGACGTGCCCGATTGAGCCGACGCATCTTCGTGCTGGGCACCTACGCCGGCATCTTTCAAGACCAGCTGTACGCCTTGGGCGTATGCTGCT
apoc4_1409	CGGCTGCCGCTAAGAGTCTCCGGTGACGTGCCCGATTGAGCCGACGCATCTTCGTGCTGGATATAAAACAACACCTGAACACAACTCCATCTCTTTCCGGTGCCTTGGGCGTATGCTGCT
apoc4_1410	CGGCTGCCGCTAAGAGTCTCCGGTGACGTGCCCGATTGAGCCGACGCATCTTCGTGCTGGCCCCACACTGGATGCACAAATATACACATCCCGCAGCCTTGGGCGTATGCTGCT
apoc4_1411	CGGCTGCCGCTAAGAGTCTCCGGTGACGTGCCCGATTGAGCCGACGCATCTTCGTGCTGGAGAAGACAGCGCGGTCTGGGATAAACACATGAGTGGCCTTGGGCGTATGCTGCT
apoc4_1412	CGGCTGCCGCTAAGAGTCTCCGGTGACGTGCCCGATTGAGCCGACGCATCTTCGTGCTGGGCGAACTCTTGTCTTCAACTGGCCTGTTACCTTTGGCCTTGGGCGTATGCTGCT
apoc4_1413	CGGCTGCCGCTAAGAGTCTCCGGTGACGTGCCCGATTGAGCCGACGCATCTTCGTGCTGGATTCTAGGTTAAGCCATGTCTAATGCTCAAACACAAGCTGTGCCTTGGGCGTATGCTGCT
apoc4_1414	CGGCTGCCGCTAAGAGTCTCCGGTGACGTGCCCGATTGAGCCGACGCATCTTCGTGCTGGTATTGGATGAAGATCAGATGCCCGTGCTGCTGGCTGCCTTGGGCGTATGCTGCT
apoc4_1415	CGGCTGCCGCTAAGAGTCTCCGGTGACGTGCCCGATTGAGCCGACGCATCTTCGTGCTGGGATAACCTGCACCCAGGTTAAAGCAGAATCCTTGACTGCCTTGGGCGTATGCTGCT
apoc4_1416	CGGCTGCCGCTAAGAGTCTCCGGTGACGTGCCCGATTGAGCCGACGCATCTTCGTGCTGGATATCAGCTTTAAGTGGTTCTGTGTCCATGAGCTTTACGGGCCTTGGGCGTATGCTGCT
apoc4_1417	CGGCTGCCGCTAAGAGTCTCCGGTGACGTGCCCGATTGAGCCGACGCATCTTCGTGCTGGAACGAGCTTCTTGAATGAAATGACCATTTAGCATTATGGGCGCCTTGGGCGTATGCTGCT
apoc4_1418	CGGCTGCCGCTAAGAGTCTCCGGTGACGTGCCCGATTGAGCCGACGCATCTTCGTGCTGGTAAGATAGCCAGTATAAGACAACAAACTGGGTCCACACTCTGCCTTGGGCGTATGCTGCT
apoc4_1419	CGGCTGCCGCTAAGAGTCTCCGGTGACGTGCCCGATTGAGCCGACGCATCTTCGTGCTGGTTGTGCCCAAAATAAGAGGGACTTGTTGAGCTTAATTACCTGCCTTGGGCGTATGCTGCT
apoc4_1420	CGGCTGCCGCTAAGAGTCTCCGGTGACGTGCCCGATTGAGCCGACGCATCTTCGTGCTGGAGCAATTATGTGCAGAATGTTAATTGGGGAACAACAACAGCGCCTTGGGCGTATGCTGCT
apoc4_1421	CGGCTGCCGCTAAGAGTCTCCGGTGACGTGCCCGATTGAGCCGACGCATCTTCGTGCTGGAGGTTTTGCCATACACAAAACAATGCAACCTTGTAGTCAGCCTTGGGCGTATGCTGCT
apoc4_1422	CGGCTGCCGCTAAGAGTCTCCGGTGACGTGCCCGATTGAGCCGACGCATCTTCGTGCTGGATATTTATAATCAAACACAGCTAGCGGCAGACATTGCAGGGGCCTTGGGCGTATGCTGCT
apoc4_1423	CGGCTGCCGCTAAGAGTCTCCGGTGACGTGCCCGATTGAGCCGACGCATCTTCGTGCTGGCCATGACACGCAGCAGGCAGTGTACTTTGCTCCAGGCCTTGGGCGTATGCTGCT
apoc4_1424	CGGCTGCCGCTAAGAGTCTCCGGTGACGTGCCCGATTGAGCCGACGCATCTTCGTGCTGGAAAACTCTAGGAACAGGGTTTCAAACCAACAAGCTTTCTGTGCCTTGGGCGTATGCTGCT
apoc4_1425	CGGCTGCCGCTAAGAGTCTCCGGTGACGTGCCCGATTGAGCCGACGCATCTTCGTGCTGGAAACTTTTAGGTATTGTTCATCAGAAACTGACTCCGCCACTGCCTTGGGCGTATGCTGCT
apoc4_1426	CGGCTGCCGCTAAGAGTCTCCGGTGACGTGCCCGATTGAGCCGACGCATCTTCGTGCTGGGCGGGTTGCTATTGTGATCTCATGTGAATGACAGATTGGCCTTGGGCGTATGCTGCT
apoc4_1427	CGGCTGCCGCTAAGAGTCTCCGGTGACGTGCCCGATTGAGCCGACGCATCTTCGTGCTGGTCCCACCCTTGTGGCAGTAAACATACCATTAGAGTGCCTTGGGCGTATGCTGCT
apoc4_1428	CGGCTGCCGCTAAGAGTCTCCGGTGACGTGCCCGATTGAGCCGACGCATCTTCGTGCTGGGAAGAAGAGATGCCATTGCAGAGGTGAAGTGAAGGTGCCTTGGGCGTATGCTGCT
apoc4_1429	CGGCTGCCGCTAAGAGTCTCCGGTGACGTGCCCGATTGAGCCGACGCATCTTCGTGCTGGTGTACTTGGGGCCACTGTAATTGTGTGCACTGAGAGCCTTGGGCGTATGCTGCT
apoc4_1430	CGGCTGCCGCTAAGAGTCTCCGGTGACGTGCCCGATTGAGCCGACGCATCTTCGTGCTGGTTTTGTGCGTGTATGGTGTGTCTGAGTATGTAGTCCTATGAGCCTTGGGCGTATGCTGCT
apoc4_1431	CGGCTGCCGCTAAGAGTCTCCGGTGACGTGCCCGATTGAGCCGACGCATCTTCGTGCTGGTCTGTGTACATGTTGATGTCTGGACTAAGTTGACACACAAGGCCTTGGGCGTATGCTGCT
apoc4_1432	CGGCTGCCGCTAAGAGTCTCCGGTGACGTGCCCGATTGAGCCGACGCATCTTCGTGCTGGTCAAACTTACAGATCTTTTCTTAAACCCCTCTTCCTCCCCTGCCTTGGGCGTATGCTGCT
apoc4_1433	CGGCTGCCGCTAAGAGTCTCCGGTGACGTGCCCGATTGAGCCGACGCATCTTCGTGCTGGCGCCCTGTCTTCATCAATCTCTCTTTCTCTGAGAATGCGCCTTGGGCGTATGCTGCT
apoc4_1434	CGGCTGCCGCTAAGAGTCTCCGGTGACGTGCCCGATTGAGCCGACGCATCTTCGTGCTGGAAAATGTTCTCCTTGCAGACAGCACCTGAAAAGAAGACGCCTTGGGCGTATGCTGCT
apoc4_1435	CGGCTGCCGCTAAGAGTCTCCGGTGACGTGCCCGATTGAGCCGACGCATCTTCGTGCTGGTGTGTCCTTTCTTTAATGGCTTCTTTATCTGGTGGAGTGTGCCTTGGGCGTATGCTGCT
apoc4_1436	CGGCTGCCGCTAAGAGTCTCCGGTGACGTGCCCGATTGAGCCGACGCATCTTCGTGCTGGCTCCAGGCTAATTTTCTGCTCTCAGGTGTTGAGCGGCCTTGGGCGTATGCTGCT
apoc4_1437	CGGCTGCCGCTAAGAGTCTCCGGTGACGTGCCCGATTGAGCCGACGCATCTTCGTGCTGGGGTGTTTTACATTTCTACGTTTTCCCACTGATGTGTGGTCGCCTTGGGCGTATGCTGCT
apoc4_1438	CGGCTGCCGCTAAGAGTCTCCGGTGACGTGCCCGATTGAGCCGACGCATCTTCGTGCTGGCGCTGGGATACCTCAGCTTTTCTATTCTTCATGCCTGCCTTGGGCGTATGCTGCT
apoc4_1439	CGGCTGCCGCTAAGAGTCTCCGGTGACGTGCCCGATTGAGCCGACGCATCTTCGTGCTGGAATTCACTTTGATAAAAGCCATTAATGCTGCATGAGGCACGGCCTTGGGCGTATGCTGCT
apoc4_1440	CGGCTGCCGCTAAGAGTCTCCGGTGACGTGCCCGATTGAGCCGACGCATCTTCGTGCTGGTGTCTTAGCTGTCTTAGGCCTCAGCATTTTGAACTGTGCCTTGGGCGTATGCTGCT
apoc4_1441	CGGCTGCCGCTAAGAGTCTCCGGTGACGTGCCCGATTGAGCCGACGCATCTTCGTGCTGGTACTCACTAGATGGCAGCAGATACATGTGACTATCTGTTCCGCCTTGGGCGTATGCTGCT
apoc4_1442	CGGCTGCCGCTAAGAGTCTCCGGTGACGTGCCCGATTGAGCCGACGCATCTTCGTGCTGGTTGGAAAGCACATCTGTGTCATGTTGAGTAATCTCATCACAGCCTTGGGCGTATGCTGCT
apoc4_1443	CGGCTGCCGCTAAGAGTCTCCGGTGACGTGCCCGATTGAGCCGACGCATCTTCGTGCTGGAAACATGCACAATTATAGCCGAGAAAGGTGTCCATAGAGGGCCTTGGGCGTATGCTGCT
apoc4_1444	CGGCTGCCGCTAAGAGTCTCCGGTGACGTGCCCGATTGAGCCGACGCATCTTCGTGCTGGTTGAGCACTCTGGTTTAGAATGACTCTTTAGTACAGCAGGCGCCTTGGGCGTATGCTGCT
apoc4_1445	CGGCTGCCGCTAAGAGTCTCCGGTGACGTGCCCGATTGAGCCGACGCATCTTCGTGCTGGTGAAAGAAAATCACAGCAAAGCTTTTAATTGCGGTAGTGCAGCCTTGGGCGTATGCTGCT
apoc4_1446	CGGCTGCCGCTAAGAGTCTCCGGTGACGTGCCCGATTGAGCCGACGCATCTTCGTGCTGGTTTTACAACCCAGAGAAACCCTGAACATTGTTGTGTGCGCCTTGGGCGTATGCTGCT
apoc4_1447	CGGCTGCCGCTAAGAGTCTCCGGTGACGTGCCCGATTGAGCCGACGCATCTTCGTGCTGGTACCCTCAACTCATGCATAGTTTTAGCATCAGCTGATGATGGCCTTGGGCGTATGCTGCT
apoc4_1448	CGGCTGCCGCTAAGAGTCTCCGGTGACGTGCCCGATTGAGCCGACGCATCTTCGTGCTGGATAGTTATTCTGAATGGTCCAAACCCAAATCTACCACAGGCGCCTTGGGCGTATGCTGCT
apoc4_1449	CGGCTGCCGCTAAGAGTCTCCGGTGACGTGCCCGATTGAGCCGACGCATCTTCGTGCTGGAGAGAGAATGTGTTTCAAGTTCTCATCTTAGGAGTGTCGCTGCCTTGGGCGTATGCTGCT
apoc4_1450	CGGCTGCCGCTAAGAGTCTCCGGTGACGTGCCCGATTGAGCCGACGCATCTTCGTGCTGGGCTGTGTCCATTAATACTTCTACCAAAACTGGAGTCACTGCGCCTTGGGCGTATGCTGCT
apoc4_1451	CGGCTGCCGCTAAGAGTCTCCGGTGACGTGCCCGATTGAGCCGACGCATCTTCGTGCTGGTTTTCTCCACCCATCACCCATCTCAGTCCTTCTCAGCCTTGGGCGTATGCTGCT
apoc4_1452	CGGCTGCCGCTAAGAGTCTCCGGTGACGTGCCCGATTGAGCCGACGCATCTTCGTGCTGGACCAAAATGTAATCCATCCAATCCAAGTGTCCATCACTACAGCCTTGGGCGTATGCTGCT
apoc4_1453	CGGCTGCCGCTAAGAGTCTCCGGTGACGTGCCCGATTGAGCCGACGCATCTTCGTGCTGGTACACATTGAGAATTCTGACTTTACCCCACTCGCAATTCTTGCCTTGGGCGTATGCTGCT
apoc4_1454	CGGCTGCCGCTAAGAGTCTCCGGTGACGTGCCCGATTGAGCCGACGCATCTTCGTGCTGGTTTTGTACTCAGAGCACAGTGTACAGTAAGTGCTGACCGCCTTGGGCGTATGCTGCT
apoc4_1455	CGGCTGCCGCTAAGAGTCTCCGGTGACGTGCCCGATTGAGCCGACGCATCTTCGTGCTGGAAAAGAGGGAAAAGTGTGAGTTTGGAGCTTGAAAATGTGTGGCCTTGGGCGTATGCTGCT
apoc4_1456	CGGCTGCCGCTAAGAGTCTCCGGTGACGTGCCCGATTGAGCCGACGCATCTTCGTGCTGGTAAACCAAAACAGAGATGGAAAACAGACTTTGCATTGCTCCGCCTTGGGCGTATGCTGCT
apoc4_1457	CGGCTGCCGCTAAGAGTCTCCGGTGACGTGCCCGATTGAGCCGACGCATCTTCGTGCTGGAGAGTGCACATTCCCCTGCTAGAGATGGACATCGTGCCTTGGGCGTATGCTGCT
apoc4_1458	CGGCTGCCGCTAAGAGTCTCCGGTGACGTGCCCGATTGAGCCGACGCATCTTCGTGCTGGTCTGATCTTTAACACTAAAGCGAGTGCCATTTAACAGCAGAGCCTTGGGCGTATGCTGCT
apoc4_1459	CGGCTGCCGCTAAGAGTCTCCGGTGACGTGCCCGATTGAGCCGACGCATCTTCGTGCTGGTCCTGGCAGACAGAAAGTGATTTTCATGTACAGTAAATGCTGCCTTGGGCGTATGCTGCT
apoc4_1460	CGGCTGCCGCTAAGAGTCTCCGGTGACGTGCCCGATTGAGCCGACGCATCTTCGTGCTGGTTTTCATCTCACTTTACCTTCAGTCCCCATCTGCTCTCGCCTTGGGCGTATGCTGCT
apoc4_1461	CGGCTGCCGCTAAGAGTCTCCGGTGACGTGCCCGATTGAGCCGACGCATCTTCGTGCTGGAGTACTGCTGTATTTGAATTCTGTGTCTGTCCAATTACGCAGCCTTGGGCGTATGCTGCT
apoc4_1462	CGGCTGCCGCTAAGAGTCTCCGGTGACGTGCCCGATTGAGCCGACGCATCTTCGTGCTGGACATTGACAACGGTATAAATTGTGCTGGATTCAATAGCCCAGCCTTGGGCGTATGCTGCT
apoc4_1463	CGGCTGCCGCTAAGAGTCTCCGGTGACGTGCCCGATTGAGCCGACGCATCTTCGTGCTGGCCTTTGCATAGCAGACTGTGTGCTCACCATTGTTTGCCTTGGGCGTATGCTGCT
apoc4_1464	CGGCTGCCGCTAAGAGTCTCCGGTGACGTGCCCGATTGAGCCGACGCATCTTCGTGCTGGATCACTTTGTAAGCTGTCTGTGTACATTGCTCTTCATGCCGCCTTGGGCGTATGCTGCT
apoc4_1465	CGGCTGCCGCTAAGAGTCTCCGGTGACGTGCCCGATTGAGCCGACGCATCTTCGTGCTGGACACTCCCTCCTCTATTGTTTCCAGAGGCTGCTAAGCCTTGGGCGTATGCTGCT
apoc4_1466	CGGCTGCCGCTAAGAGTCTCCGGTGACGTGCCCGATTGAGCCGACGCATCTTCGTGCTGGTGAGTGTTGATTCTCCATTCTAATGGTTTCATTGAAGGGCTGCCTTGGGCGTATGCTGCT
apoc4_1467	CGGCTGCCGCTAAGAGTCTCCGGTGACGTGCCCGATTGAGCCGACGCATCTTCGTGCTGGTGCTAGTGATAAGTTAATAACGCAGCAGTATGGCTGTTTGTGCCTTGGGCGTATGCTGCT
apoc4_1468	CGGCTGCCGCTAAGAGTCTCCGGTGACGTGCCCGATTGAGCCGACGCATCTTCGTGCTGGTTCTGAGACGTCAAACAATGGCGAAGTTGATATTGCTTTCGCCTTGGGCGTATGCTGCT
apoc4_1469	CGGCTGCCGCTAAGAGTCTCCGGTGACGTGCCCGATTGAGCCGACGCATCTTCGTGCTGGGTTCACTGTTAAAGAAAATATGTTGCCGAGTGATGCACAGGGCCTTGGGCGTATGCTGCT
apoc4_1470	CGGCTGCCGCTAAGAGTCTCCGGTGACGTGCCCGATTGAGCCGACGCATCTTCGTGCTGGTTAAAATCCGATCTGGAACAGCATGGATGAGTGAAACAGAGCCTTGGGCGTATGCTGCT
apoc4_1471	CGGCTGCCGCTAAGAGTCTCCGGTGACGTGCCCGATTGAGCCGACGCATCTTCGTGCTGGGTGGAAAACTTAAACCGTTATGCAAACAGTAGGCAAATCCAGCCTTGGGCGTATGCTGCT
apoc4_1472	CGGCTGCCGCTAAGAGTCTCCGGTGACGTGCCCGATTGAGCCGACGCATCTTCGTGCTGGAAAAGTGATGTAAAGCAGGAAGGTGACCGTTTAGGGGGCCTTGGGCGTATGCTGCT
apoc4_1473	CGGCTGCCGCTAAGAGTCTCCGGTGACGTGCCCGATTGAGCCGACGCATCTTCGTGCTGGAATTAATGGAAATGCTGTCATCACCTTACCCTCAGACTGTTGCCTTGGGCGTATGCTGCT
apoc4_1474	CGGCTGCCGCTAAGAGTCTCCGGTGACGTGCCCGATTGAGCCGACGCATCTTCGTGCTGGACACAAGCAATCTAATGCCTAATGGAAAATGGAGGAACACTGCCTTGGGCGTATGCTGCT
apoc4_1475	CGGCTGCCGCTAAGAGTCTCCGGTGACGTGCCCGATTGAGCCGACGCATCTTCGTGCTGGAATACTGCTTTTACATTCAATTGGCTGACTACCAGTGGAGGGCCTTGGGCGTATGCTGCT
apoc4_1476	CGGCTGCCGCTAAGAGTCTCCGGTGACGTGCCCGATTGAGCCGACGCATCTTCGTGCTGGAAAACAGCAGCCTCACATCTCAAATCGACCACTGTGCCTTGGGCGTATGCTGCT
apoc4_1477	CGGCTGCCGCTAAGAGTCTCCGGTGACGTGCCCGATTGAGCCGACGCATCTTCGTGCTGGAAAAGCTACATCTGATCAGACAAAATCACAGAGAACTGCGGGCCTTGGGCGTATGCTGCT
apoc4_1478	CGGCTGCCGCTAAGAGTCTCCGGTGACGTGCCCGATTGAGCCGACGCATCTTCGTGCTGGCTTGGCTAAAAGGCATGACTAGTCAAAGAGACAGACGTGCCTTGGGCGTATGCTGCT
apoc4_1479	CGGCTGCCGCTAAGAGTCTCCGGTGACGTGCCCGATTGAGCCGACGCATCTTCGTGCTGGACACACACATCCAGTGTGTTCAAAGTTTCCTATGCAAAACGCCTTGGGCGTATGCTGCT
apoc4_1480	CGGCTGCCGCTAAGAGTCTCCGGTGACGTGCCCGATTGAGCCGACGCATCTTCGTGCTGGGGTATACTTACAAAAGAATCTTGAAGGGAACTCGTAGCCCGGCCTTGGGCGTATGCTGCT
apoc4_1481	CGGCTGCCGCTAAGAGTCTCCGGTGACGTGCCCGATTGAGCCGACGCATCTTCGTGCTGGTGATTAGAAATACTCTACCAGTTCTTTACACGCACTTGCGCGCCTTGGGCGTATGCTGCT
apoc4_1482	CGGCTGCCGCTAAGAGTCTCCGGTGACGTGCCCGATTGAGCCGACGCATCTTCGTGCTGGAGAGAAACTGACAATACCTGTCAGCAGCAGTTTATAATGGCGCCTTGGGCGTATGCTGCT
apoc4_1483	CGGCTGCCGCTAAGAGTCTCCGGTGACGTGCCCGATTGAGCCGACGCATCTTCGTGCTGGTTAAAATCACTTTTCATGGCATTACAAACTGCACCCTGAGGGCCTTGGGCGTATGCTGCT
apoc4_1484	CGGCTGCCGCTAAGAGTCTCCGGTGACGTGCCCGATTGAGCCGACGCATCTTCGTGCTGGACAAAGACATGGTGTAACAACATTCTTCAACCAGCCATACAGCCTTGGGCGTATGCTGCT
apoc4_1485	CGGCTGCCGCTAAGAGTCTCCGGTGACGTGCCCGATTGAGCCGACGCATCTTCGTGCTGGATACATGCTTATGTGGTCCCTTGAAACACATTTGAGACACAGCCTTGGGCGTATGCTGCT
apoc4_1486	CGGCTGCCGCTAAGAGTCTCCGGTGACGTGCCCGATTGAGCCGACGCATCTTCGTGCTGGTCTAGGCTCTAAAGTAAACCACTTAACCACAGGTTTCTCCAGCCTTGGGCGTATGCTGCT
apoc4_1487	CGGCTGCCGCTAAGAGTCTCCGGTGACGTGCCCGATTGAGCCGACGCATCTTCGTGCTGGCAGTCTTCTCAATCTTTGTTGTAAACCCATTGCGGCAGCCTTGGGCGTATGCTGCT
apoc4_1488	CGGCTGCCGCTAAGAGTCTCCGGTGACGTGCCCGATTGAGCCGACGCATCTTCGTGCTGGTCAGCGTATCAAATGTAAGGTCTGGATATTTATTTGCCGCTGCCTTGGGCGTATGCTGCT
apoc4_1489	CGGCTGCCGCTAAGAGTCTCCGGTGACGTGCCCGATTGAGCCGACGCATCTTCGTGCTGGAGTGAACATCAAAATGTGATGGTAATGCAGCTGTAACTGGGGCCTTGGGCGTATGCTGCT
apoc4_1490	CGGCTGCCGCTAAGAGTCTCCGGTGACGTGCCCGATTGAGCCGACGCATCTTCGTGCTGGTTTGCTGTCATCACTTTCTTCATGCCTTCCCTCTATGAGCCTTGGGCGTATGCTGCT
apoc4_1491	CGGCTGCCGCTAAGAGTCTCCGGTGACGTGCCCGATTGAGCCGACGCATCTTCGTGCTGGAGATATAAGACTGGTGCCAGTGAACTGTTTTGACAGAGGGCCTTGGGCGTATGCTGCT
apoc4_1492	CGGCTGCCGCTAAGAGTCTCCGGTGACGTGCCCGATTGAGCCGACGCATCTTCGTGCTGGAATTTCTGGTTTCCATGACGGAAATCTGGTCACCTTAATCTGCCTTGGGCGTATGCTGCT
apoc4_1493	CGGCTGCCGCTAAGAGTCTCCGGTGACGTGCCCGATTGAGCCGACGCATCTTCGTGCTGGGGTTGCCATGACAACCTAACAAGTTTGTTGCTGATCTGCCTTGGGCGTATGCTGCT
apoc4_1494	CGGCTGCCGCTAAGAGTCTCCGGTGACGTGCCCGATTGAGCCGACGCATCTTCGTGCTGGTATCTTGAATGACCCATGGAGTGTGAACTTGCAGATTTACGGCCTTGGGCGTATGCTGCT
apoc4_1495	CGGCTGCCGCTAAGAGTCTCCGGTGACGTGCCCGATTGAGCCGACGCATCTTCGTGCTGGAAACTGAAATTGGGATCGGCCAGATAGACTGATTCAGTGCCTTGGGCGTATGCTGCT
apoc4_1496	CGGCTGCCGCTAAGAGTCTCCGGTGACGTGCCCGATTGAGCCGACGCATCTTCGTGCTGGAATCAGTAAAGAGAAAACAGAAGCTAACCTGGCACTACCAGGCCTTGGGCGTATGCTGCT
apoc4_1497	CGGCTGCCGCTAAGAGTCTCCGGTGACGTGCCCGATTGAGCCGACGCATCTTCGTGCTGGCTGCAAAGTAAACAAGGGGATCACGAAAATCACTAAAAGCCGCCTTGGGCGTATGCTGCT
apoc4_1498	CGGCTGCCGCTAAGAGTCTCCGGTGACGTGCCCGATTGAGCCGACGCATCTTCGTGCTGGACTTGTCTTTCAGGAAGAAATACATACAGCTTGAGAGGCAGGCCTTGGGCGTATGCTGCT
apoc4_1499	CGGCTGCCGCTAAGAGTCTCCGGTGACGTGCCCGATTGAGCCGACGCATCTTCGTGCTGGACAGGGCATCACGAGGACTCGAGTAGAGCTGATAAGCCTTGGGCGTATGCTGCT
apoc4_1500	CGGCTGCCGCTAAGAGTCTCCGGTGACGTGCCCGATTGAGCCGACGCATCTTCGTGCTGGACAGACAAGGCTCAGCTATGTGAGTAATGTCAAGGTCGCCTTGGGCGTATGCTGCT
apoc4_1501	CGGCTGCCGCTAAGAGTCTCCGGTGACGTGCCCGATTGAGCCGACGCATCTTCGTGCTGGTTCCTGCTATCTTTCCTTTAATGCATGAGAGATTCCCTCCCGCCTTGGGCGTATGCTGCT
apoc4_1502	CGGCTGCCGCTAAGAGTCTCCGGTGACGTGCCCGATTGAGCCGACGCATCTTCGTGCTGGAAATACTGACAACCATAAAACAGCCATACTTGTCCTGCTGGGCCTTGGGCGTATGCTGCT
apoc4_1503	CGGCTGCCGCTAAGAGTCTCCGGTGACGTGCCCGATTGAGCCGACGCATCTTCGTGCTGGTGTAGCTGTCTCTGCAATCTCTCCTCATCAGTCACAGCCTTGGGCGTATGCTGCT
apoc4_1504	CGGCTGCCGCTAAGAGTCTCCGGTGACGTGCCCGATTGAGCCGACGCATCTTCGTGCTGGTTGAAGTAGCAAAGCGAGATAATTTTGCTAATCTGCAAGGCGCCTTGGGCGTATGCTGCT
apoc4_1505	CGGCTGCCGCTAAGAGTCTCCGGTGACGTGCCCGATTGAGCCGACGCATCTTCGTGCTGGTGGTTTGATAACATTCTGCTCTGAACCCAAGCACAGTGCCTTGGGCGTATGCTGCT
apoc4_1506	CGGCTGCCGCTAAGAGTCTCCGGTGACGTGCCCGATTGAGCCGACGCATCTTCGTGCTGGAGGGGTTGTGATGGAGGGACGAGGATAATGACAAAGCCTTGGGCGTATGCTGCT
apoc4_1507	CGGCTGCCGCTAAGAGTCTCCGGTGACGTGCCCGATTGAGCCGACGCATCTTCGTGCTGGGTTGCCTAAAATGATTGAATGTTAACCAGAGCATGACCTCGGCCTTGGGCGTATGCTGCT
apoc4_1508	CGGCTGCCGCTAAGAGTCTCCGGTGACGTGCCCGATTGAGCCGACGCATCTTCGTGCTGGACTGCTGTTGTTTATGCAAATTTGTTTCTGTCATACCGAGCGCCTTGGGCGTATGCTGCT
apoc4_1509	CGGCTGCCGCTAAGAGTCTCCGGTGACGTGCCCGATTGAGCCGACGCATCTTCGTGCTGGGCAGCTCACACACCTGCCCTCAGGTGACAGAAATTGCCTTGGGCGTATGCTGCT
apoc4_1510	CGGCTGCCGCTAAGAGTCTCCGGTGACGTGCCCGATTGAGCCGACGCATCTTCGTGCTGGTGCTTTGCTGCTGCTTATCCATCTACTATTAAAGCAAAAGCGCCTTGGGCGTATGCTGCT
apoc4_1511	CGGCTGCCGCTAAGAGTCTCCGGTGACGTGCCCGATTGAGCCGACGCATCTTCGTGCTGGTTTTAAGGCACTTCTGCTCATCAGACCAAAGTACAGCAGCCTTGGGCGTATGCTGCT
apoc4_1512	CGGCTGCCGCTAAGAGTCTCCGGTGACGTGCCCGATTGAGCCGACGCATCTTCGTGCTGGAGAAATACAGAGTGGATCCATATTGGCAGAAAATGGAGAGCGCCTTGGGCGTATGCTGCT
apoc4_1513	CGGCTGCCGCTAAGAGTCTCCGGTGACGTGCCCGATTGAGCCGACGCATCTTCGTGCTGGTCATCACTAAATCAATGCAATGGATCCAGACATCATTGCCTGCCTTGGGCGTATGCTGCT
apoc4_1514	CGGCTGCCGCTAAGAGTCTCCGGTGACGTGCCCGATTGAGCCGACGCATCTTCGTGCTGGATGAAATCCATAACAACATGCTTGAAAGCGCCTAATACAGCGCCTTGGGCGTATGCTGCT
apoc4_1515	CGGCTGCCGCTAAGAGTCTCCGGTGACGTGCCCGATTGAGCCGACGCATCTTCGTGCTGGTGACTCACTCTTTTCCTCTGTCTAAATATTCACGCCATCCCGCCTTGGGCGTATGCTGCT
apoc4_1516	CGGCTGCCGCTAAGAGTCTCCGGTGACGTGCCCGATTGAGCCGACGCATCTTCGTGCTGGTCTCAGTATCAAACTCTATTAGCATGCATTTGCTCCTGTGCGCCTTGGGCGTATGCTGCT
apoc4_1517	CGGCTGCCGCTAAGAGTCTCCGGTGACGTGCCCGATTGAGCCGACGCATCTTCGTGCTGGTGATGTTCTGACAGGTGGATGAGCTCCTCTTAGGAGCCTTGGGCGTATGCTGCT
apoc4_1518	CGGCTGCCGCTAAGAGTCTCCGGTGACGTGCCCGATTGAGCCGACGCATCTTCGTGCTGGAACTGTCAGAATCGATGATTTAAGATGGATCCGCAAATGCTGCCTTGGGCGTATGCTGCT
apoc4_1519	CGGCTGCCGCTAAGAGTCTCCGGTGACGTGCCCGATTGAGCCGACGCATCTTCGTGCTGGAACGATTCCCTTGTATGCAAATCAACACAGGAGGAATTTCAGCCTTGGGCGTATGCTGCT
apoc4_1520	CGGCTGCCGCTAAGAGTCTCCGGTGACGTGCCCGATTGAGCCGACGCATCTTCGTGCTGGTGCGTCGACAGAAACCTGGCAGGTTGAGGCAAGAATGCCTTGGGCGTATGCTGCT
apoc4_1521	CGGCTGCCGCTAAGAGTCTCCGGTGACGTGCCCGATTGAGCCGACGCATCTTCGTGCTGGGGCCTGCTGTAGAAGAAGGTTTTATGGTATATTGGCTGTGCCTTGGGCGTATGCTGCT
apoc4_1522	CGGCTGCCGCTAAGAGTCTCCGGTGACGTGCCCGATTGAGCCGACGCATCTTCGTGCTGGGTCAGCTGTCTCGAGGTTAAGGTAGGCAGCTCACTGCCTTGGGCGTATGCTGCT
apoc4_1523	CGGCTGCCGCTAAGAGTCTCCGGTGACGTGCCCGATTGAGCCGACGCATCTTCGTGCTGGATTTTATCTAGTGACACAGACCATACGCTCTGTGACCATGCGCCTTGGGCGTATGCTGCT
apoc4_1524	CGGCTGCCGCTAAGAGTCTCCGGTGACGTGCCCGATTGAGCCGACGCATCTTCGTGCTGGTTTCGTCAAGCATTATTGCATACACGAGTCTTTAGTGACCCGCCTTGGGCGTATGCTGCT
apoc4_1525	CGGCTGCCGCTAAGAGTCTCCGGTGACGTGCCCGATTGAGCCGACGCATCTTCGTGCTGGAGTCCTACAGTATGTCATCCAATTCTCTTGATGGCGGTGCCTTGGGCGTATGCTGCT
apoc4_1526	CGGCTGCCGCTAAGAGTCTCCGGTGACGTGCCCGATTGAGCCGACGCATCTTCGTGCTGGTTTCAGTCTCATTTCATTTCAGTGTCTTTCAGCCACACTCTGCCTTGGGCGTATGCTGCT
apoc4_1527	CGGCTGCCGCTAAGAGTCTCCGGTGACGTGCCCGATTGAGCCGACGCATCTTCGTGCTGGTACAATGTAATCAAACTATGCATTTGTTTGCTGTGTGCCCCGCCTTGGGCGTATGCTGCT
apoc4_1528	CGGCTGCCGCTAAGAGTCTCCGGTGACGTGCCCGATTGAGCCGACGCATCTTCGTGCTGGAATATTTTGGGCCCACTAAATATTTGCTTAGGCTTTGCTGCGCCTTGGGCGTATGCTGCT
apoc4_1529	CGGCTGCCGCTAAGAGTCTCCGGTGACGTGCCCGATTGAGCCGACGCATCTTCGTGCTGGTGCTATTGCCCACACCAGATACCATTCACCCTTATGCCTTGGGCGTATGCTGCT
apoc4_1530	CGGCTGCCGCTAAGAGTCTCCGGTGACGTGCCCGATTGAGCCGACGCATCTTCGTGCTGGTGTTCGAGTCTTTGTTTGTCGATACCTGTATGGTTTCAGAGGCCTTGGGCGTATGCTGCT
apoc4_1531	CGGCTGCCGCTAAGAGTCTCCGGTGACGTGCCCGATTGAGCCGACGCATCTTCGTGCTGGACTGGCCATCACACATGTTTCCAGTGTCTGAGATGGCCTTGGGCGTATGCTGCT
apoc4_1532	CGGCTGCCGCTAAGAGTCTCCGGTGACGTGCCCGATTGAGCCGACGCATCTTCGTGCTGGTTATGTTAAGAAGACCTGAAGATGCTGCAACCAATAAGCCAGCCTTGGGCGTATGCTGCT
apoc4_1533	CGGCTGCCGCTAAGAGTCTCCGGTGACGTGCCCGATTGAGCCGACGCATCTTCGTGCTGGACATTATGGTGTCCGAAGTCTCTTTGTTAAGAAGCTTGTGTGCCTTGGGCGTATGCTGCT
apoc4_1534	CGGCTGCCGCTAAGAGTCTCCGGTGACGTGCCCGATTGAGCCGACGCATCTTCGTGCTGGTTATACTCTTCTAAAGGCTGTAACACCAGAATGGCTGTCGGGCCTTGGGCGTATGCTGCT
apoc4_1535	CGGCTGCCGCTAAGAGTCTCCGGTGACGTGCCCGATTGAGCCGACGCATCTTCGTGCTGGAAGTTCATTCTAATTTTGCAGCATTTCCAGTTTCCAGGTCCGCCTTGGGCGTATGCTGCT
apoc4_1536	CGGCTGCCGCTAAGAGTCTCCGGTGACGTGCCCGATTGAGCCGACGCATCTTCGTGCTGGGGGGAACTTTAGGAAACCAGGAAAAGGTGTGAACTACAGCCTTGGGCGTATGCTGCT
apoc4_1537	CGGCTGCCGCTAAGAGTCTCCGGTGACGTGCCCGATTGAGCCGACGCATCTTCGTGCTGGTTTATAGGGGTTTTCTCATTGAGTTCAACTGGTCTGTTGGCGCCTTGGGCGTATGCTGCT
apoc4_1538	CGGCTGCCGCTAAGAGTCTCCGGTGACGTGCCCGATTGAGCCGACGCATCTTCGTGCTGGATGGTGAATGGTAATGAATTTAATTCTTGGGCTCTCACCCAGCCTTGGGCGTATGCTGCT
apoc4_1539	CGGCTGCCGCTAAGAGTCTCCGGTGACGTGCCCGATTGAGCCGACGCATCTTCGTGCTGGTGACATTTCTGTATGTGAATGATGACATCACATGCTGCACTGCCTTGGGCGTATGCTGCT
apoc4_1540	CGGCTGCCGCTAAGAGTCTCCGGTGACGTGCCCGATTGAGCCGACGCATCTTCGTGCTGGGCACGGTGCATTTGGTGTGCAAGCCCCTTTATTCTGCCTTGGGCGTATGCTGCT
apoc4_1541	CGGCTGCCGCTAAGAGTCTCCGGTGACGTGCCCGATTGAGCCGACGCATCTTCGTGCTGGAACATAAATATGAAACTGACCTCAGCGGAGGATGAAATGCTGCCTTGGGCGTATGCTGCT
apoc4_1542	CGGCTGCCGCTAAGAGTCTCCGGTGACGTGCCCGATTGAGCCGACGCATCTTCGTGCTGGTAAAATCGGTTTCTGCTTTCTGAACAATAAATGTGCCAGGCGCCTTGGGCGTATGCTGCT
apoc4_1543	CGGCTGCCGCTAAGAGTCTCCGGTGACGTGCCCGATTGAGCCGACGCATCTTCGTGCTGGACCAACTCATGCTTTAACTGCTCATTAAAGTGCAAATGTGCGCCTTGGGCGTATGCTGCT
apoc4_1544	CGGCTGCCGCTAAGAGTCTCCGGTGACGTGCCCGATTGAGCCGACGCATCTTCGTGCTGGAAGGTCACTATAACACTGCTCCAGCTGTCATCTGGGCCTTGGGCGTATGCTGCT
apoc4_1545	CGGCTGCCGCTAAGAGTCTCCGGTGACGTGCCCGATTGAGCCGACGCATCTTCGTGCTGGAGCATTTATAGTTTCTCTGCCTTTCTTCATGTTTGTCCCCTGCCTTGGGCGTATGCTGCT
apoc4_1546	CGGCTGCCGCTAAGAGTCTCCGGTGACGTGCCCGATTGAGCCGACGCATCTTCGTGCTGGTTTTCTCTCTCTAAACAAGGACGTGTCCCTCTGGTGCGCCTTGGGCGTATGCTGCT
apoc4_1547	CGGCTGCCGCTAAGAGTCTCCGGTGACGTGCCCGATTGAGCCGACGCATCTTCGTGCTGGCAGCAGCGCTCGTCTCCAGGGAGGAGATGCTATTGGCCTTGGGCGTATGCTGCT
apoc4_1548	CGGCTGCCGCTAAGAGTCTCCGGTGACGTGCCCGATTGAGCCGACGCATCTTCGTGCTGGTTTCCTAGTCCCACTGCTCTCATTCACAATTATTACAGCCGCCTTGGGCGTATGCTGCT
apoc4_1549	CGGCTGCCGCTAAGAGTCTCCGGTGACGTGCCCGATTGAGCCGACGCATCTTCGTGCTGGATTACTGGCTCTCTCGCTCCACGCAGTCTGGGATGGCCTTGGGCGTATGCTGCT
apoc4_1550	CGGCTGCCGCTAAGAGTCTCCGGTGACGTGCCCGATTGAGCCGACGCATCTTCGTGCTGGGAATATGAACAAAGAGGCTGTTCTGCTGTTGTTTCTGGTGGCCTTGGGCGTATGCTGCT
apoc4_1551	CGGCTGCCGCTAAGAGTCTCCGGTGACGTGCCCGATTGAGCCGACGCATCTTCGTGCTGGCCACGCAGCAGCCTACACCCTCCTACACACAAACAGCCTTGGGCGTATGCTGCT
apoc4_1552	CGGCTGCCGCTAAGAGTCTCCGGTGACGTGCCCGATTGAGCCGACGCATCTTCGTGCTGGTTTTCATAAAGTGTCCCCAGAAGTGACCCCATCATACACGCCTTGGGCGTATGCTGCT
apoc4_1553	CGGCTGCCGCTAAGAGTCTCCGGTGACGTGCCCGATTGAGCCGACGCATCTTCGTGCTGGGGGGAGGCTCTCCAAAGAAATAATGGATCACTGAGCGCCTTGGGCGTATGCTGCT
apoc4_1554	CGGCTGCCGCTAAGAGTCTCCGGTGACGTGCCCGATTGAGCCGACGCATCTTCGTGCTGGGGGGATGAAAGTTCAAAACCATCTAATGCAGGCCAGCCTTGGGCGTATGCTGCT
apoc4_1555	CGGCTGCCGCTAAGAGTCTCCGGTGACGTGCCCGATTGAGCCGACGCATCTTCGTGCTGGTCTATGCTATTCCACAGACTACACCACTTCTTCACACAACTGCCTTGGGCGTATGCTGCT
apoc4_1556	CGGCTGCCGCTAAGAGTCTCCGGTGACGTGCCCGATTGAGCCGACGCATCTTCGTGCTGGTTTTCACAAGGAACTTAGTGGTCAGCAGCGCAGTGGCCTTGGGCGTATGCTGCT
apoc4_1557	CGGCTGCCGCTAAGAGTCTCCGGTGACGTGCCCGATTGAGCCGACGCATCTTCGTGCTGGTCAATAGTGTCAAATGCAATCTGTACGCTCATAATTGCCCCGCCTTGGGCGTATGCTGCT
apoc4_1558	CGGCTGCCGCTAAGAGTCTCCGGTGACGTGCCCGATTGAGCCGACGCATCTTCGTGCTGGTGGGCCAACTCACAAACAACACTCAAGACTAATGAATAGGGCCTTGGGCGTATGCTGCT
apoc4_1559	CGGCTGCCGCTAAGAGTCTCCGGTGACGTGCCCGATTGAGCCGACGCATCTTCGTGCTGGAAAATGGCTGGCCATATGTCCCATTTAGTTCATGGAAATTGGCCTTGGGCGTATGCTGCT
apoc4_1560	CGGCTGCCGCTAAGAGTCTCCGGTGACGTGCCCGATTGAGCCGACGCATCTTCGTGCTGGAATATGCACCCATTTTGAGCCAGACTTACAGAAAACCTTGAGCCTTGGGCGTATGCTGCT
apoc4_1561	CGGCTGCCGCTAAGAGTCTCCGGTGACGTGCCCGATTGAGCCGACGCATCTTCGTGCTGGCCACAGGCCCCGCGGTCACTTGGCAGATAAATTTTGCCTTGGGCGTATGCTGCT
apoc4_1562	CGGCTGCCGCTAAGAGTCTCCGGTGACGTGCCCGATTGAGCCGACGCATCTTCGTGCTGGTTGTGATCGTCCACTGTGACTTGGGAGATATTAAGGGAGCCTTGGGCGTATGCTGCT
apoc4_1563	CGGCTGCCGCTAAGAGTCTCCGGTGACGTGCCCGATTGAGCCGACGCATCTTCGTGCTGGTCTATGGTATAGCGATCTGTAAATGTTCCAGCATCAGAGCCGCCTTGGGCGTATGCTGCT
apoc4_1564	CGGCTGCCGCTAAGAGTCTCCGGTGACGTGCCCGATTGAGCCGACGCATCTTCGTGCTGGTACGGAGGACTTGTAGGCGACTTGCTTTCTGCCTCGCCTTGGGCGTATGCTGCT
apoc4_1565	CGGCTGCCGCTAAGAGTCTCCGGTGACGTGCCCGATTGAGCCGACGCATCTTCGTGCTGGAAAGGTAACCACAGCCATGTTGAAATAAAGCCATATTGCAGCCTTGGGCGTATGCTGCT
apoc4_1566	CGGCTGCCGCTAAGAGTCTCCGGTGACGTGCCCGATTGAGCCGACGCATCTTCGTGCTGGTAGCGAGTTACAAGCATATCCATTCATTTGTCAGCAATGCCGCCTTGGGCGTATGCTGCT
apoc4_1567	CGGCTGCCGCTAAGAGTCTCCGGTGACGTGCCCGATTGAGCCGACGCATCTTCGTGCTGGATTAACCTATTTCATATCGGGTCATATCGGGTTGTTTGCGTGCCTTGGGCGTATGCTGCT
apoc4_1568	CGGCTGCCGCTAAGAGTCTCCGGTGACGTGCCCGATTGAGCCGACGCATCTTCGTGCTGGTTTTCCAGCCTTTTGCACTACCAGATTGTGTGCCAGCCTTGGGCGTATGCTGCT
apoc4_1569	CGGCTGCCGCTAAGAGTCTCCGGTGACGTGCCCGATTGAGCCGACGCATCTTCGTGCTGGCATCAATGGTGCTGGCATTGTGCATTGCGCACACTGCCTTGGGCGTATGCTGCT
apoc4_1570	CGGCTGCCGCTAAGAGTCTCCGGTGACGTGCCCGATTGAGCCGACGCATCTTCGTGCTGGTTAAAATCTTTATGTCAAAACATCCAATCCTCCGGAGGCCAGCCTTGGGCGTATGCTGCT
apoc4_1571	CGGCTGCCGCTAAGAGTCTCCGGTGACGTGCCCGATTGAGCCGACGCATCTTCGTGCTGGAGTCTGATGTGAGAGCAGAAATCCTGGTACTACCAAAACTGCCTTGGGCGTATGCTGCT
apoc4_1572	CGGCTGCCGCTAAGAGTCTCCGGTGACGTGCCCGATTGAGCCGACGCATCTTCGTGCTGGTTTTGCTTTTGATTGGGACTTTTGGTCAAATCGGTAACTGTGCCTTGGGCGTATGCTGCT
apoc4_1573	CGGCTGCCGCTAAGAGTCTCCGGTGACGTGCCCGATTGAGCCGACGCATCTTCGTGCTGGGATATACAAATCAAACACGTCAAAGAAGGCAGAAAGTGGCCGCCTTGGGCGTATGCTGCT
apoc4_1574	CGGCTGCCGCTAAGAGTCTCCGGTGACGTGCCCGATTGAGCCGACGCATCTTCGTGCTGGTTGAAGTTTACTGTAACTAGGACCTTTACCCCAGTAGCTGCGCCTTGGGCGTATGCTGCT
apoc4_1575	CGGCTGCCGCTAAGAGTCTCCGGTGACGTGCCCGATTGAGCCGACGCATCTTCGTGCTGGAGTTTGCTCCCTCCCACTAGTTATAGTTACTGAATCAGCAGCCTTGGGCGTATGCTGCT
apoc4_1576	CGGCTGCCGCTAAGAGTCTCCGGTGACGTGCCCGATTGAGCCGACGCATCTTCGTGCTGGAAAACTCTCCAAAAGCCAAAACCTTGCCCCTCTAACGCCTTGGGCGTATGCTGCT
apoc4_1577	CGGCTGCCGCTAAGAGTCTCCGGTGACGTGCCCGATTGAGCCGACGCATCTTCGTGCTGGCCTCTGCAGAGGTGGTGTACGTACAGGGCAGCATGGCCTTGGGCGTATGCTGCT
apoc4_1578	CGGCTGCCGCTAAGAGTCTCCGGTGACGTGCCCGATTGAGCCGACGCATCTTCGTGCTGGATCTCCTTTAAGAACGTGCATTTCTGGATTCACCTTGACTGCCTTGGGCGTATGCTGCT
apoc4_1579	CGGCTGCCGCTAAGAGTCTCCGGTGACGTGCCCGATTGAGCCGACGCATCTTCGTGCTGGTTATTTGAAAACTGTACTTGTTTGGAGGGAAAGACCCAGGGGCCTTGGGCGTATGCTGCT
apoc4_1580	CGGCTGCCGCTAAGAGTCTCCGGTGACGTGCCCGATTGAGCCGACGCATCTTCGTGCTGGGGGGAGTGAGCAACACTCATAATAATTTGGCAGACGGCCTTGGGCGTATGCTGCT
apoc4_1581	CGGCTGCCGCTAAGAGTCTCCGGTGACGTGCCCGATTGAGCCGACGCATCTTCGTGCTGGTCTTTTCACCACAGCAGCATCAGAGTCACACACAGGCCTTGGGCGTATGCTGCT
apoc4_1582	CGGCTGCCGCTAAGAGTCTCCGGTGACGTGCCCGATTGAGCCGACGCATCTTCGTGCTGGTCAGAAATGATCCACATGCTGTGAGTCTGAAACAGCCGCCTTGGGCGTATGCTGCT
apoc4_1583	CGGCTGCCGCTAAGAGTCTCCGGTGACGTGCCCGATTGAGCCGACGCATCTTCGTGCTGGATTGTGTTCCCGCTGCCTCCAAACATGAAGCCCAGGCCTTGGGCGTATGCTGCT
apoc4_1584	CGGCTGCCGCTAAGAGTCTCCGGTGACGTGCCCGATTGAGCCGACGCATCTTCGTGCTGGCTGCACAGAACCAGGTGCAAGAGAGAGCCAGGAAAGCCTTGGGCGTATGCTGCT
apoc4_1585	CGGCTGCCGCTAAGAGTCTCCGGTGACGTGCCCGATTGAGCCGACGCATCTTCGTGCTGGAAAGGGCGGTCGATAACCCTTTGCTCTCATCAAATGCCTTGGGCGTATGCTGCT
apoc4_1586	CGGCTGCCGCTAAGAGTCTCCGGTGACGTGCCCGATTGAGCCGACGCATCTTCGTGCTGGACCATGCTGCTTAACATTCATGTGGAAACTGTTTGAAGAGGCCTTGGGCGTATGCTGCT
apoc4_1587	CGGCTGCCGCTAAGAGTCTCCGGTGACGTGCCCGATTGAGCCGACGCATCTTCGTGCTGGGTAATTTATGTTCTTCACTTCACTCCCACTTTGCACAAGGCGCCTTGGGCGTATGCTGCT
apoc4_1588	CGGCTGCCGCTAAGAGTCTCCGGTGACGTGCCCGATTGAGCCGACGCATCTTCGTGCTGGTGGTGTAGCCTTGTTTAGAAAGATCACATGAGAAATGTGGCGCCTTGGGCGTATGCTGCT
apoc4_1589	CGGCTGCCGCTAAGAGTCTCCGGTGACGTGCCCGATTGAGCCGACGCATCTTCGTGCTGGATCGGGACAGACAATAATCTCCCCTAGGATCCTCCGCCTTGGGCGTATGCTGCT
apoc4_1590	CGGCTGCCGCTAAGAGTCTCCGGTGACGTGCCCGATTGAGCCGACGCATCTTCGTGCTGGTCCTAGATCCCTTTGGCTGATAGACAACACACATAAACACAGCCTTGGGCGTATGCTGCT
apoc4_1591	CGGCTGCCGCTAAGAGTCTCCGGTGACGTGCCCGATTGAGCCGACGCATCTTCGTGCTGGCACCCGCTAACATTCTCATGACTCCCACCCGGAGCGCCTTGGGCGTATGCTGCT
apoc4_1592	CGGCTGCCGCTAAGAGTCTCCGGTGACGTGCCCGATTGAGCCGACGCATCTTCGTGCTGGACAGAACCCAAACAAACAGCTCCTGTTCAGTGAAGGCCTTGGGCGTATGCTGCT
apoc4_1593	CGGCTGCCGCTAAGAGTCTCCGGTGACGTGCCCGATTGAGCCGACGCATCTTCGTGCTGGAGAACAACTTCACAAGCTGAGTGAAACAAGCAGAGGCGCCTTGGGCGTATGCTGCT
apoc4_1594	CGGCTGCCGCTAAGAGTCTCCGGTGACGTGCCCGATTGAGCCGACGCATCTTCGTGCTGGTGTGCTTTCGCTTTAAAACTGAATGAGTGCAACACAGGGCCTTGGGCGTATGCTGCT
apoc4_1595	CGGCTGCCGCTAAGAGTCTCCGGTGACGTGCCCGATTGAGCCGACGCATCTTCGTGCTGGAGCCAGCGCACACCAGTCAGATACTATGGGCACATGCCTTGGGCGTATGCTGCT
apoc4_1596	CGGCTGCCGCTAAGAGTCTCCGGTGACGTGCCCGATTGAGCCGACGCATCTTCGTGCTGGTAAAACACATCACTTTTGCAAAATGCCCATATGTGGCAAACGCCTTGGGCGTATGCTGCT
apoc4_1597	CGGCTGCCGCTAAGAGTCTCCGGTGACGTGCCCGATTGAGCCGACGCATCTTCGTGCTGGTGCTTTAGAAGTTTACAGTTTCAGTTGCATAGCCCTTACCTGCCTTGGGCGTATGCTGCT
apoc4_1598	CGGCTGCCGCTAAGAGTCTCCGGTGACGTGCCCGATTGAGCCGACGCATCTTCGTGCTGGTTCCTTTAGTGATTGACATTGAACGCTTCAAAGAGCTCAGTGCCTTGGGCGTATGCTGCT
apoc4_1599	CGGCTGCCGCTAAGAGTCTCCGGTGACGTGCCCGATTGAGCCGACGCATCTTCGTGCTGGATGTAATAGTGGGGTCAAAGGGGTCAAAGGTCAGTGCCTTGGGCGTATGCTGCT
apoc4_1600	CGGCTGCCGCTAAGAGTCTCCGGTGACGTGCCCGATTGAGCCGACGCATCTTCGTGCTGGTGCAGTCATAAACTGTTTCCCTTGATTTGACCATCTTCTCAGCCTTGGGCGTATGCTGCT
apoc4_1601	CGGCTGCCGCTAAGAGTCTCCGGTGACGTGCCCGATTGAGCCGACGCATCTTCGTGCTGGAAGCTCACTTCAGTTCCACTTCTCTCTTTTACTCTCACTGCGCCTTGGGCGTATGCTGCT
apoc4_1602	CGGCTGCCGCTAAGAGTCTCCGGTGACGTGCCCGATTGAGCCGACGCATCTTCGTGCTGGTACTATATGTCCACTCTTCTTTTCTGCCTATACGGGAGCAGGCCTTGGGCGTATGCTGCT
apoc4_1603	CGGCTGCCGCTAAGAGTCTCCGGTGACGTGCCCGATTGAGCCGACGCATCTTCGTGCTGGCTGCACAGACAGAGGGGCAATTAAAGGGCAATTAGGCCTTGGGCGTATGCTGCT
apoc4_1604	CGGCTGCCGCTAAGAGTCTCCGGTGACGTGCCCGATTGAGCCGACGCATCTTCGTGCTGGCTCCGTTCAATCTCCACCTCAGCAGGGGCTGGATGGCCTTGGGCGTATGCTGCT
apoc4_1605	CGGCTGCCGCTAAGAGTCTCCGGTGACGTGCCCGATTGAGCCGACGCATCTTCGTGCTGGACGTGCGGGTGGGTGCGAATGATAGCAAGTGGTAAAGCCTTGGGCGTATGCTGCT
apoc4_1606	CGGCTGCCGCTAAGAGTCTCCGGTGACGTGCCCGATTGAGCCGACGCATCTTCGTGCTGGGACTGTGAGCAGCAGACACATCGACAGACACTCACGCCTTGGGCGTATGCTGCT
apoc4_1607	CGGCTGCCGCTAAGAGTCTCCGGTGACGTGCCCGATTGAGCCGACGCATCTTCGTGCTGGTACAGTATTTATGAAGCGCATCAAGTCTGCACACTGCAGCCTTGGGCGTATGCTGCT
apoc4_1608	CGGCTGCCGCTAAGAGTCTCCGGTGACGTGCCCGATTGAGCCGACGCATCTTCGTGCTGGTCAAGGCAGTTTTCAGATGGATGGATCATTACAGTATTGGCGCCTTGGGCGTATGCTGCT
apoc4_1609	CGGCTGCCGCTAAGAGTCTCCGGTGACGTGCCCGATTGAGCCGACGCATCTTCGTGCTGGGGCAAGACAGAACTGGGCCAGCCGACTTCAGAGAGGCCTTGGGCGTATGCTGCT
apoc4_1610	CGGCTGCCGCTAAGAGTCTCCGGTGACGTGCCCGATTGAGCCGACGCATCTTCGTGCTGGGAGAGCTGCTGCAGTCAAAGGCTGCCATCACACTTGCCTTGGGCGTATGCTGCT
apoc4_1611	CGGCTGCCGCTAAGAGTCTCCGGTGACGTGCCCGATTGAGCCGACGCATCTTCGTGCTGGTCTATCCTAAAGCGTTAGCTGAACAGTATCCTTCACACACAGCCTTGGGCGTATGCTGCT
apoc4_1612	CGGCTGCCGCTAAGAGTCTCCGGTGACGTGCCCGATTGAGCCGACGCATCTTCGTGCTGGCGCACAGTAGGAGAACAGATGCAGCTGTGAACTGAGCCTTGGGCGTATGCTGCT
apoc4_1613	CGGCTGCCGCTAAGAGTCTCCGGTGACGTGCCCGATTGAGCCGACGCATCTTCGTGCTGGGTCAGCTGCCTCTCTATTTCAGCTTTCAGGGTCTGGCCTTGGGCGTATGCTGCT
apoc4_1614	CGGCTGCCGCTAAGAGTCTCCGGTGACGTGCCCGATTGAGCCGACGCATCTTCGTGCTGGAGTATTAGTAACAAAGCAGATGCTGAGAAAAGACTTGCGCAGCCTTGGGCGTATGCTGCT
apoc4_1615	CGGCTGCCGCTAAGAGTCTCCGGTGACGTGCCCGATTGAGCCGACGCATCTTCGTGCTGGACAGTAGTACAAGGGAAATCCAAAAGACATGATCAGTGTGCGCCTTGGGCGTATGCTGCT
apoc4_1616	CGGCTGCCGCTAAGAGTCTCCGGTGACGTGCCCGATTGAGCCGACGCATCTTCGTGCTGGACGAGGAACAAGGCAATGCTCAACACACAGGAAAAGCCTTGGGCGTATGCTGCT
apoc4_1617	CGGCTGCCGCTAAGAGTCTCCGGTGACGTGCCCGATTGAGCCGACGCATCTTCGTGCTGGCAAACCAGGAAACCACTTCGTACCAAAATAAGACTCAGCAGCCTTGGGCGTATGCTGCT
apoc4_1618	CGGCTGCCGCTAAGAGTCTCCGGTGACGTGCCCGATTGAGCCGACGCATCTTCGTGCTGGCTGTGTGTGCGTGTCCAGATTGTTGTCAGCAGCTGGCCTTGGGCGTATGCTGCT
apoc4_1619	CGGCTGCCGCTAAGAGTCTCCGGTGACGTGCCCGATTGAGCCGACGCATCTTCGTGCTGGTAGGAGTTGATGTGCACAGTAAGTTCTGGGCGTTGGCCTTGGGCGTATGCTGCT
apoc4_1620	CGGCTGCCGCTAAGAGTCTCCGGTGACGTGCCCGATTGAGCCGACGCATCTTCGTGCTGGGTCCTTTCTTTCATCTAAAAGTGGGCCCTCCCCTGGCCTTGGGCGTATGCTGCT
apoc4_1621	CGGCTGCCGCTAAGAGTCTCCGGTGACGTGCCCGATTGAGCCGACGCATCTTCGTGCTGGAACTGCCAGCGCAAGCACCCACAGAGAGATTGATGGCCTTGGGCGTATGCTGCT
apoc4_1622	CGGCTGCCGCTAAGAGTCTCCGGTGACGTGCCCGATTGAGCCGACGCATCTTCGTGCTGGATGCAGATGAATGGTGTGTATACAGTATCTTTCCACTGTGCGCCTTGGGCGTATGCTGCT
apoc4_1623	CGGCTGCCGCTAAGAGTCTCCGGTGACGTGCCCGATTGAGCCGACGCATCTTCGTGCTGGGGACAAACTGTGCACTTATGTACGCACACACACTCGCCTTGGGCGTATGCTGCT
apoc4_1624	CGGCTGCCGCTAAGAGTCTCCGGTGACGTGCCCGATTGAGCCGACGCATCTTCGTGCTGGGATCCCTCCCTCATGGGCGAAAGCTTCCAATGTAAGCCTTGGGCGTATGCTGCT
apoc4_1625	CGGCTGCCGCTAAGAGTCTCCGGTGACGTGCCCGATTGAGCCGACGCATCTTCGTGCTGGACTCAATTCTCCATTAACAGCAGCTCGCAGGTACAGCCTTGGGCGTATGCTGCT
apoc4_1626	CGGCTGCCGCTAAGAGTCTCCGGTGACGTGCCCGATTGAGCCGACGCATCTTCGTGCTGGAGTCTACATGACATGTAAGCTGTCTGTCCATTCTCTGAAGAGCCTTGGGCGTATGCTGCT
apoc4_1627	CGGCTGCCGCTAAGAGTCTCCGGTGACGTGCCCGATTGAGCCGACGCATCTTCGTGCTGGCTCAAACAACAGGAGCCGTGGTGCATGTTCTCACAGCCTTGGGCGTATGCTGCT
apoc4_1628	CGGCTGCCGCTAAGAGTCTCCGGTGACGTGCCCGATTGAGCCGACGCATCTTCGTGCTGGCTGGTTGATGCATAGTTGGGTGTTGCTTACAACCTGCCTTGGGCGTATGCTGCT
apoc4_1629	CGGCTGCCGCTAAGAGTCTCCGGTGACGTGCCCGATTGAGCCGACGCATCTTCGTGCTGGAAAACAAAGCATTCCACTCTTTAAAGCGATCGTTCAACCAGCCTTGGGCGTATGCTGCT
apoc4_1630	CGGCTGCCGCTAAGAGTCTCCGGTGACGTGCCCGATTGAGCCGACGCATCTTCGTGCTGGTATACTTATTACTGCCAGTTTCCCTAAAGCTTGCATTGGGGGCCTTGGGCGTATGCTGCT
apoc4_1631	CGGCTGCCGCTAAGAGTCTCCGGTGACGTGCCCGATTGAGCCGACGCATCTTCGTGCTGGTATCAGAAAACTACTTTAACGGTGTGTGCAGATGCTTCACAGCCTTGGGCGTATGCTGCT
apoc4_1632	CGGCTGCCGCTAAGAGTCTCCGGTGACGTGCCCGATTGAGCCGACGCATCTTCGTGCTGGAAAATGAATATACGATGAGGATCCCTTTTCAGTCTGCTGCAGCCTTGGGCGTATGCTGCT
apoc4_1633	CGGCTGCCGCTAAGAGTCTCCGGTGACGTGCCCGATTGAGCCGACGCATCTTCGTGCTGGTATATCAGCCATAGGCCACATGCAGTTCACTTTTACTTTCAGCCTTGGGCGTATGCTGCT
apoc4_1634	CGGCTGCCGCTAAGAGTCTCCGGTGACGTGCCCGATTGAGCCGACGCATCTTCGTGCTGGAACCTTCTGGCGAATATCCAGAAGAAACTGAATGGATGAGCCTTGGGCGTATGCTGCT
apoc4_1635	CGGCTGCCGCTAAGAGTCTCCGGTGACGTGCCCGATTGAGCCGACGCATCTTCGTGCTGGACATGTCTTTCTAACCGCATGTGACAGTGGGTCAGGCCTTGGGCGTATGCTGCT
apoc4_1636	CGGCTGCCGCTAAGAGTCTCCGGTGACGTGCCCGATTGAGCCGACGCATCTTCGTGCTGGCACAGCTCAGCAGCTGCATTCAATTCAAATGTTCTGTGCCTTGGGCGTATGCTGCT
apoc4_1637	CGGCTGCCGCTAAGAGTCTCCGGTGACGTGCCCGATTGAGCCGACGCATCTTCGTGCTGGAAACGACCTATGTATCTGTCAAATGCACAACCAGTGAATGCGCCTTGGGCGTATGCTGCT
apoc4_1638	CGGCTGCCGCTAAGAGTCTCCGGTGACGTGCCCGATTGAGCCGACGCATCTTCGTGCTGGAAAAGACACCAAACACAGGCTGAAATCAAACCCCAGCCTTGGGCGTATGCTGCT
apoc4_1639	CGGCTGCCGCTAAGAGTCTCCGGTGACGTGCCCGATTGAGCCGACGCATCTTCGTGCTGGACAATGCAGCAGAAGCAAAATAAAGAGAACATGCACAAACAGCCTTGGGCGTATGCTGCT
apoc4_1640	CGGCTGCCGCTAAGAGTCTCCGGTGACGTGCCCGATTGAGCCGACGCATCTTCGTGCTGGTGTCCACAATTAACACTGAACTGAGCAGTTTCACATTCAGAGCCTTGGGCGTATGCTGCT
apoc4_1641	CGGCTGCCGCTAAGAGTCTCCGGTGACGTGCCCGATTGAGCCGACGCATCTTCGTGCTGGAAAACAACAGACACCCGTGCTGATGAAAGCAGCACGCCTTGGGCGTATGCTGCT
apoc4_1642	CGGCTGCCGCTAAGAGTCTCCGGTGACGTGCCCGATTGAGCCGACGCATCTTCGTGCTGGAATAAGCCTTAAGTATGGCTTCTGGAAACTAACCCAAGTGCGCCTTGGGCGTATGCTGCT
apoc4_1643	CGGCTGCCGCTAAGAGTCTCCGGTGACGTGCCCGATTGAGCCGACGCATCTTCGTGCTGGTTTACGGAGGGCTGTAATTTTCAGTGTTGATGTTGTTCTGAGCCTTGGGCGTATGCTGCT
apoc4_1644	CGGCTGCCGCTAAGAGTCTCCGGTGACGTGCCCGATTGAGCCGACGCATCTTCGTGCTGGATGTTATTGCTATGGAAACAGGGTATCAGGCAGGACTGGCCTTGGGCGTATGCTGCT
apoc4_1645	CGGCTGCCGCTAAGAGTCTCCGGTGACGTGCCCGATTGAGCCGACGCATCTTCGTGCTGGCCATGGGGAACAGCAGTGAGTGGGAAGTGAGAGTTGCCTTGGGCGTATGCTGCT
apoc4_1646	CGGCTGCCGCTAAGAGTCTCCGGTGACGTGCCCGATTGAGCCGACGCATCTTCGTGCTGGTCAGGGCAGCCTCAATGTCAGCAGTGTTACAGCTGGCCTTGGGCGTATGCTGCT
apoc4_1647	CGGCTGCCGCTAAGAGTCTCCGGTGACGTGCCCGATTGAGCCGACGCATCTTCGTGCTGGGATGACATTCACTACTGCTGATGCTGACAGCACACGCCTTGGGCGTATGCTGCT
apoc4_1648	CGGCTGCCGCTAAGAGTCTCCGGTGACGTGCCCGATTGAGCCGACGCATCTTCGTGCTGGGTCAGGACTCAAACTTCAGTCCTTTCCTCACACAAAGTGCCTTGGGCGTATGCTGCT
apoc4_1649	CGGCTGCCGCTAAGAGTCTCCGGTGACGTGCCCGATTGAGCCGACGCATCTTCGTGCTGGTTAAGATACAGAGCAGAAGTCATGTAGACCACCTTTGTGCAGCCTTGGGCGTATGCTGCT
apoc4_1650	CGGCTGCCGCTAAGAGTCTCCGGTGACGTGCCCGATTGAGCCGACGCATCTTCGTGCTGGAAAACAAGACAATAGCGACTTTATAGCAGGAAGTGGGTGAGCCTTGGGCGTATGCTGCT
apoc4_1651	CGGCTGCCGCTAAGAGTCTCCGGTGACGTGCCCGATTGAGCCGACGCATCTTCGTGCTGGTTAATAGATGTAGAAGGTGGAGAGGGGCATGATGGGTGCCTTGGGCGTATGCTGCT
apoc4_1652	CGGCTGCCGCTAAGAGTCTCCGGTGACGTGCCCGATTGAGCCGACGCATCTTCGTGCTGGCCATGTAAGGCCTGACATCAGTCATCACTGCTGTGGCCTTGGGCGTATGCTGCT
apoc4_1653	CGGCTGCCGCTAAGAGTCTCCGGTGACGTGCCCGATTGAGCCGACGCATCTTCGTGCTGGATGAGACAAGAACAGGTGCAAGAGCACCAATAGCAGCCTTGGGCGTATGCTGCT
apoc4_1654	CGGCTGCCGCTAAGAGTCTCCGGTGACGTGCCCGATTGAGCCGACGCATCTTCGTGCTGGGGGAAATAAGAAGTGAAACTGCGGTTGGGAAACAGACGCCTTGGGCGTATGCTGCT
apoc4_1655	CGGCTGCCGCTAAGAGTCTCCGGTGACGTGCCCGATTGAGCCGACGCATCTTCGTGCTGGTAAATCATGTGAACTTGAGTCACTCTAGTCAGCTGTTTGCCGCCTTGGGCGTATGCTGCT
apoc4_1656	CGGCTGCCGCTAAGAGTCTCCGGTGACGTGCCCGATTGAGCCGACGCATCTTCGTGCTGGTCTCATCTCATCCCAATTATTGTCAACTTTGAGCCTGTCACGCCTTGGGCGTATGCTGCT
apoc4_1657	CGGCTGCCGCTAAGAGTCTCCGGTGACGTGCCCGATTGAGCCGACGCATCTTCGTGCTGGAAGCATCAAATGCAGACATTCCTCATCCTCATTCGCGCCTTGGGCGTATGCTGCT
apoc4_1658	CGGCTGCCGCTAAGAGTCTCCGGTGACGTGCCCGATTGAGCCGACGCATCTTCGTGCTGGAATTCGTATTTCCTGTTTGTGTGAAATGCATGACTGCCAGCCTTGGGCGTATGCTGCT
apoc4_1659	CGGCTGCCGCTAAGAGTCTCCGGTGACGTGCCCGATTGAGCCGACGCATCTTCGTGCTGGTGCAAAATAGCATACACACACAGCTTTCATGAAGTTTTGCAGCCTTGGGCGTATGCTGCT
apoc4_1660	CGGCTGCCGCTAAGAGTCTCCGGTGACGTGCCCGATTGAGCCGACGCATCTTCGTGCTGGTAGGGTTCACCAGATTCACCAATGATAGGGTGTTCAGGCCTTGGGCGTATGCTGCT
apoc4_1661	CGGCTGCCGCTAAGAGTCTCCGGTGACGTGCCCGATTGAGCCGACGCATCTTCGTGCTGGACATTCAGTTTTCCTCAGGACAGTCCCATTTCAGCAGCCTTGGGCGTATGCTGCT
klf2b_1662	CGGCTGCCGCTAAGAGTCTCCCGAGGCGCATGTGTATCCCCCGACGCATCTTCGTGCTGGGGCCTTAAGCTCATTGACTCATGTTGTTGTTGCTGTGCCTTGGGCGTATGCTGCT
klf2b_1663	CGGCTGCCGCTAAGAGTCTCCCGAGGCGCATGTGTATCCCCCGACGCATCTTCGTGCTGGAAGACTGGCCTCGAACAGGTCCTGTGCTCATTGTAGCCTTGGGCGTATGCTGCT
klf2b_1664	CGGCTGCCGCTAAGAGTCTCCCGAGGCGCATGTGTATCCCCCGACGCATCTTCGTGCTGGTAGAGTGAAGAGGCCAGCAGGAGGGATCATGCTCCGCCTTGGGCGTATGCTGCT
klf2b_1665	CGGCTGCCGCTAAGAGTCTCCCGAGGCGCATGTGTATCCCCCGACGCATCTTCGTGCTGGATAACAGAAGTATGAAGAAAGGCAGTTTTAATGGCGCCTCTGCCTTGGGCGTATGCTGCT
klf2b_1666	CGGCTGCCGCTAAGAGTCTCCCGAGGCGCATGTGTATCCCCCGACGCATCTTCGTGCTGGGTTTTCTCAGGCTGGACATTGACCGGCTGCAGTACGCCTTGGGCGTATGCTGCT
klf2b_1667	CGGCTGCCGCTAAGAGTCTCCCGAGGCGCATGTGTATCCCCCGACGCATCTTCGTGCTGGGTGAGCGGCGTCACCTGCACATCATGACTAACACTGCCTTGGGCGTATGCTGCT
klf2b_1668	CGGCTGCCGCTAAGAGTCTCCCGAGGCGCATGTGTATCCCCCGACGCATCTTCGTGCTGGCCACTTCTACTATCATATCCGTTATCCTGACAGCAGATCCAGCCTTGGGCGTATGCTGCT
klf2b_1669	CGGCTGCCGCTAAGAGTCTCCCGAGGCGCATGTGTATCCCCCGACGCATCTTCGTGCTGGCGGAGCTGAGCGAGAGAGGACACCGACTGATCAAAGCCTTGGGCGTATGCTGCT
klf2b_1670	CGGCTGCCGCTAAGAGTCTCCCGAGGCGCATGTGTATCCCCCGACGCATCTTCGTGCTGGTTCATGAGTATGAGTGAGTGACTGAACACGTACATCACAGCGCCTTGGGCGTATGCTGCT
klf2b_1671	CGGCTGCCGCTAAGAGTCTCCCGAGGCGCATGTGTATCCCCCGACGCATCTTCGTGCTGGTTAATCTGTTAATACACTGACGCACTGGTGGAAACACACAGCCTTGGGCGTATGCTGCT
klf2b_1672	CGGCTGCCGCTAAGAGTCTCCCGAGGCGCATGTGTATCCCCCGACGCATCTTCGTGCTGGTGCTTTAAAGGTTAGGGTTACATTTCACGTAAACACGCTCAGCCTTGGGCGTATGCTGCT
klf2b_1673	CGGCTGCCGCTAAGAGTCTCCCGAGGCGCATGTGTATCCCCCGACGCATCTTCGTGCTGGAAGTTACGTCCTTTTAGCGTTCTGTGCATGTCAGAAAATGAGCCTTGGGCGTATGCTGCT
klf2b_1674	CGGCTGCCGCTAAGAGTCTCCCGAGGCGCATGTGTATCCCCCGACGCATCTTCGTGCTGGTGACCTGCCAAACAAATCTTCGGAGAATGCTAAGATATTGCGCCTTGGGCGTATGCTGCT
klf2b_1675	CGGCTGCCGCTAAGAGTCTCCCGAGGCGCATGTGTATCCCCCGACGCATCTTCGTGCTGGAAAACAGCTCAAAGTGACAGCAACGCTAAACTTAATCAACCGCCTTGGGCGTATGCTGCT
klf2b_1676	CGGCTGCCGCTAAGAGTCTCCCGAGGCGCATGTGTATCCCCCGACGCATCTTCGTGCTGGCATCCTTCAAATCTCAGCATTCCTGTCTAAAATGAGCGAGGGCCTTGGGCGTATGCTGCT
klf2b_1677	CGGCTGCCGCTAAGAGTCTCCCGAGGCGCATGTGTATCCCCCGACGCATCTTCGTGCTGGTTGTCAAGCTATTTAAATCTTCCCTGTTCATGTGAGCAGGTGCCTTGGGCGTATGCTGCT
klf2b_1678	CGGCTGCCGCTAAGAGTCTCCCGAGGCGCATGTGTATCCCCCGACGCATCTTCGTGCTGGTATTTTACTTAACATCCGGGAGGCCAAATTGATGCAACTCTGCCTTGGGCGTATGCTGCT
klf2b_1679	CGGCTGCCGCTAAGAGTCTCCCGAGGCGCATGTGTATCCCCCGACGCATCTTCGTGCTGGTATGTAAACTCTTAGCTAAGCACTGGATGTTTGACAAGCCCGCCTTGGGCGTATGCTGCT
klf2b_1680	CGGCTGCCGCTAAGAGTCTCCCGAGGCGCATGTGTATCCCCCGACGCATCTTCGTGCTGGAAAATGACAGTTGCGTAAGAGACGGAAACAGGCAGGCCTTGGGCGTATGCTGCT
klf2b_1681	CGGCTGCCGCTAAGAGTCTCCCGAGGCGCATGTGTATCCCCCGACGCATCTTCGTGCTGGAAAAGCGTTTACGCATTTGTGCACGACGAATTCTCCGCCTTGGGCGTATGCTGCT
klf2b_1682	CGGCTGCCGCTAAGAGTCTCCCGAGGCGCATGTGTATCCCCCGACGCATCTTCGTGCTGGAAAACAAGGCCAGCAGGTATGTTTGACAGGTGAAAGCCTTGGGCGTATGCTGCT
klf2b_1683	CGGCTGCCGCTAAGAGTCTCCCGAGGCGCATGTGTATCCCCCGACGCATCTTCGTGCTGGTGCGTGGAATGTGTATATTTTGCAACGCTACTCAGTGGCCTTGGGCGTATGCTGCT
klf2b_1684	CGGCTGCCGCTAAGAGTCTCCCGAGGCGCATGTGTATCCCCCGACGCATCTTCGTGCTGGCTGCAATGAAAACACGCCCGTAACTGTACGCATGAGCCTTGGGCGTATGCTGCT
klf2b_1685	CGGCTGCCGCTAAGAGTCTCCCGAGGCGCATGTGTATCCCCCGACGCATCTTCGTGCTGGAGATTATTACGAGCATCCTCTGCAAGCAAAACAGATAGCAGCCTTGGGCGTATGCTGCT
klf2b_1686	CGGCTGCCGCTAAGAGTCTCCCGAGGCGCATGTGTATCCCCCGACGCATCTTCGTGCTGGTCGATAACAGGATTGCTCAAAACAGTCCAAATGAATGCAGGCCTTGGGCGTATGCTGCT
klf2b_1687	CGGCTGCCGCTAAGAGTCTCCCGAGGCGCATGTGTATCCCCCGACGCATCTTCGTGCTGGTTTCTATCCTTTCACCCTGATGGCTTCATAACAGACACAACGCCTTGGGCGTATGCTGCT
klf2b_1688	CGGCTGCCGCTAAGAGTCTCCCGAGGCGCATGTGTATCCCCCGACGCATCTTCGTGCTGGTCTCCTTCTGAAGTATCTGACTCAGCACATCTTTCATCTCGGCCTTGGGCGTATGCTGCT
klf2b_1689	CGGCTGCCGCTAAGAGTCTCCCGAGGCGCATGTGTATCCCCCGACGCATCTTCGTGCTGGGCACTTATTTTACTGGCTTTATGAGTCTTGGAGCTGTCAGAGCCTTGGGCGTATGCTGCT
klf2b_1690	CGGCTGCCGCTAAGAGTCTCCCGAGGCGCATGTGTATCCCCCGACGCATCTTCGTGCTGGTTTCATATCTCAATTTGGCTGCATGTTATCGGCAGAATCCCGCCTTGGGCGTATGCTGCT
klf2b_1691	CGGCTGCCGCTAAGAGTCTCCCGAGGCGCATGTGTATCCCCCGACGCATCTTCGTGCTGGAGCCATGCAATGGTTTGTGTAAAGTGTCTGTAATTGGTGCCTTGGGCGTATGCTGCT
klf2b_1692	CGGCTGCCGCTAAGAGTCTCCCGAGGCGCATGTGTATCCCCCGACGCATCTTCGTGCTGGTTCCACTGGAGATAGCGAGCAGCTGTATCTTATCTTACAGCCTTGGGCGTATGCTGCT
klf2b_1693	CGGCTGCCGCTAAGAGTCTCCCGAGGCGCATGTGTATCCCCCGACGCATCTTCGTGCTGGGTGTGTGTGAATCACTGTAGTGTTGTGTTGGCACTGCCTTGGGCGTATGCTGCT
klf2b_1694	CGGCTGCCGCTAAGAGTCTCCCGAGGCGCATGTGTATCCCCCGACGCATCTTCGTGCTGGAGAAACCCTCTGTGTGTGCTAGAGAATAGGGGAGTGCCTTGGGCGTATGCTGCT
klf2b_1695	CGGCTGCCGCTAAGAGTCTCCCGAGGCGCATGTGTATCCCCCGACGCATCTTCGTGCTGGGGTATCGAACCTCACCCTGCGCTGTGACTCACCTGGCCTTGGGCGTATGCTGCT
klf2b_1696	CGGCTGCCGCTAAGAGTCTCCCGAGGCGCATGTGTATCCCCCGACGCATCTTCGTGCTGGCTCCTGTGGGCGGATTGAGACGGAGACACTCTGTCGCCTTGGGCGTATGCTGCT
klf2b_1697	CGGCTGCCGCTAAGAGTCTCCCGAGGCGCATGTGTATCCCCCGACGCATCTTCGTGCTGGTGCACACTTCTGCACCTCTGATAAACACTGCTCATGCCTTGGGCGTATGCTGCT
klf2b_1698	CGGCTGCCGCTAAGAGTCTCCCGAGGCGCATGTGTATCCCCCGACGCATCTTCGTGCTGGTGCTACATGCATAAATGCAAAAGCAATCTTACGAGTTTGGCGCCTTGGGCGTATGCTGCT
klf2b_1699	CGGCTGCCGCTAAGAGTCTCCCGAGGCGCATGTGTATCCCCCGACGCATCTTCGTGCTGGAGAAGCTGACGTGGAAGCATCAGTGTTTGTTTTAGGGCCTTGGGCGTATGCTGCT
klf2b_1700	CGGCTGCCGCTAAGAGTCTCCCGAGGCGCATGTGTATCCCCCGACGCATCTTCGTGCTGGACACATTTGTACAGTGCAGTGTTTTGACCTCTTTGCTGCCTTGGGCGTATGCTGCT
klf2b_1701	CGGCTGCCGCTAAGAGTCTCCCGAGGCGCATGTGTATCCCCCGACGCATCTTCGTGCTGGTTTTATCAAGCAACGGGTGATCACGGGTTAACTCACTGCCTTGGGCGTATGCTGCT
klf2b_1702	CGGCTGCCGCTAAGAGTCTCCCGAGGCGCATGTGTATCCCCCGACGCATCTTCGTGCTGGAAAATGCCAAGCTATTTGCGTTAAACGCAACAGGTTTGCCTTGGGCGTATGCTGCT
klf2b_1703	CGGCTGCCGCTAAGAGTCTCCCGAGGCGCATGTGTATCCCCCGACGCATCTTCGTGCTGGTGTACACTTCTACAACTCTGATAAGGACTGCTCATTGGACAGCCTTGGGCGTATGCTGCT
klf2b_1704	CGGCTGCCGCTAAGAGTCTCCCGAGGCGCATGTGTATCCCCCGACGCATCTTCGTGCTGGACGAACTCAAACATTTCTCCTGGAAATCCTCTGTTCATTCAGCCTTGGGCGTATGCTGCT
klf2b_1705	CGGCTGCCGCTAAGAGTCTCCCGAGGCGCATGTGTATCCCCCGACGCATCTTCGTGCTGGATTCCTCCTAAGAAGCAATAAATGTGCATGGCTCATGATCTGCCTTGGGCGTATGCTGCT
klf2b_1706	CGGCTGCCGCTAAGAGTCTCCCGAGGCGCATGTGTATCCCCCGACGCATCTTCGTGCTGGGCAGTGTGTTCTGGAGAACGCAGTTAAGAAATTCATTACGGCCTTGGGCGTATGCTGCT
klf2b_1707	CGGCTGCCGCTAAGAGTCTCCCGAGGCGCATGTGTATCCCCCGACGCATCTTCGTGCTGGATGCAATTATACAACCTTCACTCTCATTCCTCTGCTGTCCGCCTTGGGCGTATGCTGCT
klf2b_1708	CGGCTGCCGCTAAGAGTCTCCCGAGGCGCATGTGTATCCCCCGACGCATCTTCGTGCTGGATCTGTACAGGTATGACTGATAAGGCAGTCACTCAGCAGCCTTGGGCGTATGCTGCT
klf2b_1709	CGGCTGCCGCTAAGAGTCTCCCGAGGCGCATGTGTATCCCCCGACGCATCTTCGTGCTGGTACGGAGTAGTAAAACACATTAAGCAACACACACACTCGGGCCTTGGGCGTATGCTGCT
klf2b_1710	CGGCTGCCGCTAAGAGTCTCCCGAGGCGCATGTGTATCCCCCGACGCATCTTCGTGCTGGTCATCTAAGGACAGACACACCTTCAGCACTTGAAAGCGCCTTGGGCGTATGCTGCT
klf2b_1711	CGGCTGCCGCTAAGAGTCTCCCGAGGCGCATGTGTATCCCCCGACGCATCTTCGTGCTGGAATGACTGATATCAAACACACCTTTTCAAGTGCACAGGAGAGCCTTGGGCGTATGCTGCT
klf2b_1712	CGGCTGCCGCTAAGAGTCTCCCGAGGCGCATGTGTATCCCCCGACGCATCTTCGTGCTGGAAAAGCAACAACCTTCAGCAAGTGCCACAGCAACTGCCTTGGGCGTATGCTGCT
klf2b_1713	CGGCTGCCGCTAAGAGTCTCCCGAGGCGCATGTGTATCCCCCGACGCATCTTCGTGCTGGATTTTCTTTTAAATCTCAGGTGACGCAACTAAATCCCCGGTGCCTTGGGCGTATGCTGCT
klf2b_1714	CGGCTGCCGCTAAGAGTCTCCCGAGGCGCATGTGTATCCCCCGACGCATCTTCGTGCTGGCATCAGCCATTGAGCTGCAGCGAAGGTCACTAAGGGCCTTGGGCGTATGCTGCT
klf2b_1715	CGGCTGCCGCTAAGAGTCTCCCGAGGCGCATGTGTATCCCCCGACGCATCTTCGTGCTGGTGATTCACACTAGAAATTCAACACAAAAGCGAGGGCTCAGCCTTGGGCGTATGCTGCT
klf2b_1716	CGGCTGCCGCTAAGAGTCTCCCGAGGCGCATGTGTATCCCCCGACGCATCTTCGTGCTGGTCCAGCGCAGTTCCCATCCGATCTATCATGACTCAGCCTTGGGCGTATGCTGCT
klf2b_1717	CGGCTGCCGCTAAGAGTCTCCCGAGGCGCATGTGTATCCCCCGACGCATCTTCGTGCTGGTACACTTCAGTCACAATAAAGCAGAGCAGGCTCACAGCCTTGGGCGTATGCTGCT
klf2b_1718	CGGCTGCCGCTAAGAGTCTCCCGAGGCGCATGTGTATCCCCCGACGCATCTTCGTGCTGGTCCCAGAAGTCTTTGTTCGGAGACTCTGAAAGTACAATAGCGCCTTGGGCGTATGCTGCT
klf2b_1719	CGGCTGCCGCTAAGAGTCTCCCGAGGCGCATGTGTATCCCCCGACGCATCTTCGTGCTGGTGGTTAAGGAGACTAACCGGGGCGGATGGACTAGTGCCTTGGGCGTATGCTGCT
klf2b_1720	CGGCTGCCGCTAAGAGTCTCCCGAGGCGCATGTGTATCCCCCGACGCATCTTCGTGCTGGTTACCATTCCATAGGAGCCTCAGGTGACTCAGTTACAGCCTTGGGCGTATGCTGCT
klf2b_1721	CGGCTGCCGCTAAGAGTCTCCCGAGGCGCATGTGTATCCCCCGACGCATCTTCGTGCTGGAAGTCAAGCGTAAAACACATTACAGTAATGACGACTGAGCGGCCTTGGGCGTATGCTGCT
klf2b_1722	CGGCTGCCGCTAAGAGTCTCCCGAGGCGCATGTGTATCCCCCGACGCATCTTCGTGCTGGAAAATGACCCAAACACGAACATTTCCAACCAATTTTGCGGCCTTGGGCGTATGCTGCT
klf2b_1723	CGGCTGCCGCTAAGAGTCTCCCGAGGCGCATGTGTATCCCCCGACGCATCTTCGTGCTGGACATCACCAGTTCCTGTATTGTAGACTTGACCTCCTGAGCCTTGGGCGTATGCTGCT
klf2b_1724	CGGCTGCCGCTAAGAGTCTCCCGAGGCGCATGTGTATCCCCCGACGCATCTTCGTGCTGGACATCGTGATCAGTAAAGTTAATCAGTGTCGTCCTCCTTGTGCCTTGGGCGTATGCTGCT
klf2b_1725	CGGCTGCCGCTAAGAGTCTCCCGAGGCGCATGTGTATCCCCCGACGCATCTTCGTGCTGGAGGAAACGCTGATAAACACACGTCCTGCTTGTGAGGCCTTGGGCGTATGCTGCT
klf2b_1726	CGGCTGCCGCTAAGAGTCTCCCGAGGCGCATGTGTATCCCCCGACGCATCTTCGTGCTGGTCCTTCATCAGAGCCACTGACTCAACATGCTTTGTGCCTTGGGCGTATGCTGCT
klf2b_1727	CGGCTGCCGCTAAGAGTCTCCCGAGGCGCATGTGTATCCCCCGACGCATCTTCGTGCTGGGCTGTATGATGGTCTCAGTCAGTGCATTGTATTTGGGAGCCTTGGGCGTATGCTGCT
klf2b_1728	CGGCTGCCGCTAAGAGTCTCCCGAGGCGCATGTGTATCCCCCGACGCATCTTCGTGCTGGAATTTTCATGCATGAATCACAGTTTACCACCAATGTGTGCAGCCTTGGGCGTATGCTGCT
klf2b_1729	CGGCTGCCGCTAAGAGTCTCCCGAGGCGCATGTGTATCCCCCGACGCATCTTCGTGCTGGAAAATGCCTGACGATAAACAGAAAAGGGATCAAATGCACCGCCTTGGGCGTATGCTGCT
klf2b_1730	CGGCTGCCGCTAAGAGTCTCCCGAGGCGCATGTGTATCCCCCGACGCATCTTCGTGCTGGCCTCTCACAGGATATTATGTCATTTCATACGCATGTGTCCGGCCTTGGGCGTATGCTGCT
klf2b_1731	CGGCTGCCGCTAAGAGTCTCCCGAGGCGCATGTGTATCCCCCGACGCATCTTCGTGCTGGCAGGCATTACACTCTCCATATCCAAGCATGTCCAGCGCCTTGGGCGTATGCTGCT
klf2b_1732	CGGCTGCCGCTAAGAGTCTCCCGAGGCGCATGTGTATCCCCCGACGCATCTTCGTGCTGGAACTTTCACTGCTGCGGCTGTAAAATCAGATTTAGAGATGAGCCTTGGGCGTATGCTGCT
klf2b_1733	CGGCTGCCGCTAAGAGTCTCCCGAGGCGCATGTGTATCCCCCGACGCATCTTCGTGCTGGTTGCTTGGGAAAGACGCATGATTTGGCTTTATACCTCGCCTTGGGCGTATGCTGCT
klf2b_1734	CGGCTGCCGCTAAGAGTCTCCCGAGGCGCATGTGTATCCCCCGACGCATCTTCGTGCTGGAAACTTGGAAAACATATATGATCCCACACACCCGCTTTAGTGCCTTGGGCGTATGCTGCT
klf2b_1735	CGGCTGCCGCTAAGAGTCTCCCGAGGCGCATGTGTATCCCCCGACGCATCTTCGTGCTGGAAGAGATCATGAACACATGGTCAGGTCACGTTTATTCTCACGCCTTGGGCGTATGCTGCT
klf2b_1736	CGGCTGCCGCTAAGAGTCTCCCGAGGCGCATGTGTATCCCCCGACGCATCTTCGTGCTGGAAAAGCGTATTCCAGGGTCTGTTACCATTCCTGACAGCCTTGGGCGTATGCTGCT
klf2b_1737	CGGCTGCCGCTAAGAGTCTCCCGAGGCGCATGTGTATCCCCCGACGCATCTTCGTGCTGGAAATGCTATATGATTATTGAGCCGCATGACACTGGGATTGAGCCTTGGGCGTATGCTGCT
klf2b_1738	CGGCTGCCGCTAAGAGTCTCCCGAGGCGCATGTGTATCCCCCGACGCATCTTCGTGCTGGAAAACAGGCTTCCATGTAAGAAAACCCCAACTTTGAGTCGCCTTGGGCGTATGCTGCT
klf2b_1739	CGGCTGCCGCTAAGAGTCTCCCGAGGCGCATGTGTATCCCCCGACGCATCTTCGTGCTGGCACAGCAACTCAGGAAACTCTACCAAACAAATGTGATCCAGCCTTGGGCGTATGCTGCT
klf2b_1740	CGGCTGCCGCTAAGAGTCTCCCGAGGCGCATGTGTATCCCCCGACGCATCTTCGTGCTGGCCCCAACTTTCAGTCTACAGCAACTCTGCCAAACAGCCTTGGGCGTATGCTGCT
klf2b_1741	CGGCTGCCGCTAAGAGTCTCCCGAGGCGCATGTGTATCCCCCGACGCATCTTCGTGCTGGTTCAGTTCTCTCAGGCCTGGATTGTGTGTTTCTGGGCCTTGGGCGTATGCTGCT
klf2b_1742	CGGCTGCCGCTAAGAGTCTCCCGAGGCGCATGTGTATCCCCCGACGCATCTTCGTGCTGGCCTGTGGCCTTCAGTCGGAGTGACCACAGAGAGAAGCCTTGGGCGTATGCTGCT
klf2b_1743	CGGCTGCCGCTAAGAGTCTCCCGAGGCGCATGTGTATCCCCCGACGCATCTTCGTGCTGGAATGAGCCCTGAGTAAACAGCATCCACAGGCCTGAGCCTTGGGCGTATGCTGCT
klf2b_1744	CGGCTGCCGCTAAGAGTCTCCCGAGGCGCATGTGTATCCCCCGACGCATCTTCGTGCTGGCTGACATCAAACGCTGCGTCTAGAGCCACAAAACCGCCTTGGGCGTATGCTGCT
klf2b_1745	CGGCTGCCGCTAAGAGTCTCCCGAGGCGCATGTGTATCCCCCGACGCATCTTCGTGCTGGAATCTGGAACAAGGACATACATTCACTTTCCTAGAGCGAGGGCCTTGGGCGTATGCTGCT
klf2b_1746	CGGCTGCCGCTAAGAGTCTCCCGAGGCGCATGTGTATCCCCCGACGCATCTTCGTGCTGGTTTTATTTGGAGGAGGATTTGACAGAGCAGCTTCTGTCTGCCTTGGGCGTATGCTGCT
klf2b_1747	CGGCTGCCGCTAAGAGTCTCCCGAGGCGCATGTGTATCCCCCGACGCATCTTCGTGCTGGGACCTGCTGACGTCTTACACTCTTTCAGGATGACCGCCTTGGGCGTATGCTGCT
klf2b_1748	CGGCTGCCGCTAAGAGTCTCCCGAGGCGCATGTGTATCCCCCGACGCATCTTCGTGCTGGAATGGGTGTATGATTGTGTTATTTGATGATGGATGGCCACAGCCTTGGGCGTATGCTGCT
klf2b_1749	CGGCTGCCGCTAAGAGTCTCCCGAGGCGCATGTGTATCCCCCGACGCATCTTCGTGCTGGTTAAATTCCCAGTTGTCACTTGCATCCTATGCATGAACACAGCCTTGGGCGTATGCTGCT
klf2b_1750	CGGCTGCCGCTAAGAGTCTCCCGAGGCGCATGTGTATCCCCCGACGCATCTTCGTGCTGGATGATACTGAGTGTCAACAATCTGATCAGCATTTCCCTGCGCCTTGGGCGTATGCTGCT
klf2b_1751	CGGCTGCCGCTAAGAGTCTCCCGAGGCGCATGTGTATCCCCCGACGCATCTTCGTGCTGGATAGTAACAAGCTTGGATGGATGCTTGACCTAATAACCAGCGCCTTGGGCGTATGCTGCT
klf2b_1752	CGGCTGCCGCTAAGAGTCTCCCGAGGCGCATGTGTATCCCCCGACGCATCTTCGTGCTGGAGTAATGCTCTATGGATGCTTCACTTAAGCGCATTTACCAGCCTTGGGCGTATGCTGCT
klf2b_1753	CGGCTGCCGCTAAGAGTCTCCCGAGGCGCATGTGTATCCCCCGACGCATCTTCGTGCTGGGTTTCCTGTAGGATGCTGATTTCAGCTGACTGAAAACTGCGCCTTGGGCGTATGCTGCT
klf2b_1754	CGGCTGCCGCTAAGAGTCTCCCGAGGCGCATGTGTATCCCCCGACGCATCTTCGTGCTGGCCATTAATTCCTGGCACATACAAAGTCACAAATAACAGCGCGCCTTGGGCGTATGCTGCT
klf2b_1755	CGGCTGCCGCTAAGAGTCTCCCGAGGCGCATGTGTATCCCCCGACGCATCTTCGTGCTGGTTTCATGTGTGCCGTCTGCCCAAGCTACGAGTGTGGCCTTGGGCGTATGCTGCT
klf2b_1756	CGGCTGCCGCTAAGAGTCTCCCGAGGCGCATGTGTATCCCCCGACGCATCTTCGTGCTGGTTTGTTCAACAACAGCGAGGTCCAGGAAAACGCCGGCCTTGGGCGTATGCTGCT
klf2b_1757	CGGCTGCCGCTAAGAGTCTCCCGAGGCGCATGTGTATCCCCCGACGCATCTTCGTGCTGGTTTTCTCTCTCCGGCACCTTCTCTGTATCTACAGGAGCCTTGGGCGTATGCTGCT
klf2b_1758	CGGCTGCCGCTAAGAGTCTCCCGAGGCGCATGTGTATCCCCCGACGCATCTTCGTGCTGGAACATCTTTTCGTGGGCCAGGAAGTGTCGCCGTCTGCCTTGGGCGTATGCTGCT
klf2b_1759	CGGCTGCCGCTAAGAGTCTCCCGAGGCGCATGTGTATCCCCCGACGCATCTTCGTGCTGGAAAACGCCGTTCTCAGCCAATGGGAGGCGGGTTATTTTAGCCTTGGGCGTATGCTGCT
klf2b_1760	CGGCTGCCGCTAAGAGTCTCCCGAGGCGCATGTGTATCCCCCGACGCATCTTCGTGCTGGAGTGCTGCTATAAAAGAGAAAGCGCTCGCAGGTTTGCCTTGGGCGTATGCTGCT
klf2b_1761	CGGCTGCCGCTAAGAGTCTCCCGAGGCGCATGTGTATCCCCCGACGCATCTTCGTGCTGGCACACCACTGAGCTCAGAGACCGCGCTGGGTTAAAGCCTTGGGCGTATGCTGCT
klf2b_1762	CGGCTGCCGCTAAGAGTCTCCCGAGGCGCATGTGTATCCCCCGACGCATCTTCGTGCTGGCTGCGACTCTGAGTCACTTCACAGGCTCTCGCTGCGCCTTGGGCGTATGCTGCT
klf2b_1763	CGGCTGCCGCTAAGAGTCTCCCGAGGCGCATGTGTATCCCCCGACGCATCTTCGTGCTGGAGAAAGACTGACTCACTGAACACACAGATGCGCTCGCCTTGGGCGTATGCTGCT
klf2b_1764	CGGCTGCCGCTAAGAGTCTCCCGAGGCGCATGTGTATCCCCCGACGCATCTTCGTGCTGGATGGCCAGATGTCAATCGCCTATGTAGGCACGGGTGCCTTGGGCGTATGCTGCT
klf2b_1765	CGGCTGCCGCTAAGAGTCTCCCGAGGCGCATGTGTATCCCCCGACGCATCTTCGTGCTGGTCCTTTTGGAAAGGAAACACAGTGATGTGAGAAGAAACTGAGCCTTGGGCGTATGCTGCT
klf2b_1766	CGGCTGCCGCTAAGAGTCTCCCGAGGCGCATGTGTATCCCCCGACGCATCTTCGTGCTGGCATTAGCCGGGGTGTCATGTATATTCATTGACTTGTTCAGTGCCTTGGGCGTATGCTGCT
klf2b_1767	CGGCTGCCGCTAAGAGTCTCCCGAGGCGCATGTGTATCCCCCGACGCATCTTCGTGCTGGGCCAACAATCGATGTGTCATTATAGTCAATTACGCTTTCGGGCCTTGGGCGTATGCTGCT
klf2b_1768	CGGCTGCCGCTAAGAGTCTCCCGAGGCGCATGTGTATCCCCCGACGCATCTTCGTGCTGGTGGGGCATTTCAGAATGGTGCAATTATGTGTCAGCGCCTTGGGCGTATGCTGCT
klf2b_1769	CGGCTGCCGCTAAGAGTCTCCCGAGGCGCATGTGTATCCCCCGACGCATCTTCGTGCTGGATCTTCCTGTCATTTATGCAAGCCTAAAGCATAGCTACACGGCCTTGGGCGTATGCTGCT
klf2b_1770	CGGCTGCCGCTAAGAGTCTCCCGAGGCGCATGTGTATCCCCCGACGCATCTTCGTGCTGGAAAATATCCCCAGCCTGACGCTTTCTGAGAGAGAGGCCTTGGGCGTATGCTGCT
klf2b_1771	CGGCTGCCGCTAAGAGTCTCCCGAGGCGCATGTGTATCCCCCGACGCATCTTCGTGCTGGATGCTGGCGGATTTCTGTAATTAGCACACGCCGCTGCCTTGGGCGTATGCTGCT
klf2b_1772	CGGCTGCCGCTAAGAGTCTCCCGAGGCGCATGTGTATCCCCCGACGCATCTTCGTGCTGGGCCAGACAAAAGACTGCCGAGGGTCAGGAAGAAGAGCCTTGGGCGTATGCTGCT
klf2b_1773	CGGCTGCCGCTAAGAGTCTCCCGAGGCGCATGTGTATCCCCCGACGCATCTTCGTGCTGGATCCTACAGACTGAGAATTTTCCAAGAAAAGCCCTATGTGGGCCTTGGGCGTATGCTGCT
klf2b_1774	CGGCTGCCGCTAAGAGTCTCCCGAGGCGCATGTGTATCCCCCGACGCATCTTCGTGCTGGACCTAAGACTCCTTCACATTAGACTTCCTAAGGCACATGAGCCTTGGGCGTATGCTGCT
klf2b_1775	CGGCTGCCGCTAAGAGTCTCCCGAGGCGCATGTGTATCCCCCGACGCATCTTCGTGCTGGTTTTAAAGGGTGAAACCCCACTCTTTTACTTCAAGTCCACCGCCTTGGGCGTATGCTGCT
klf2b_1776	CGGCTGCCGCTAAGAGTCTCCCGAGGCGCATGTGTATCCCCCGACGCATCTTCGTGCTGGAAGTGAGTTCAAAGAGCTGGAGAATTTTCCAAGAAAAGCCCGCCTTGGGCGTATGCTGCT
klf2b_1777	CGGCTGCCGCTAAGAGTCTCCCGAGGCGCATGTGTATCCCCCGACGCATCTTCGTGCTGGAGCGTGTAGGAATGATGGCTACCTGAGCCTCCTTCGCCTTGGGCGTATGCTGCT
klf2b_1778	CGGCTGCCGCTAAGAGTCTCCCGAGGCGCATGTGTATCCCCCGACGCATCTTCGTGCTGGAAAGCGGATCATGACCGCATGTTTAGGAGAAGTGCGCCTTGGGCGTATGCTGCT
klf2b_1779	CGGCTGCCGCTAAGAGTCTCCCGAGGCGCATGTGTATCCCCCGACGCATCTTCGTGCTGGGTCACCTAGAGAGAGGACGGAGACCGGCTGACCACGCCTTGGGCGTATGCTGCT
klf2b_1780	CGGCTGCCGCTAAGAGTCTCCCGAGGCGCATGTGTATCCCCCGACGCATCTTCGTGCTGGGAGCTACATTTGACTAAGGAGCTAGAGATTTGCTCATCTGCGCCTTGGGCGTATGCTGCT
klf2b_1781	CGGCTGCCGCTAAGAGTCTCCCGAGGCGCATGTGTATCCCCCGACGCATCTTCGTGCTGGATAATTCTGCGACTGTGAAACAACATGAGGTTGAGCAAATGGCCTTGGGCGTATGCTGCT
klf2b_1782	CGGCTGCCGCTAAGAGTCTCCCGAGGCGCATGTGTATCCCCCGACGCATCTTCGTGCTGGAAAAGAGGTTCCCTTCTAAGCTGGGGTCTGATTTCTACGGCCTTGGGCGTATGCTGCT
klf2b_1783	CGGCTGCCGCTAAGAGTCTCCCGAGGCGCATGTGTATCCCCCGACGCATCTTCGTGCTGGTGCTCTTAGCTGCATTTAGCTTTAGATTTATTCCCCAGAGGGCCTTGGGCGTATGCTGCT
klf2b_1784	CGGCTGCCGCTAAGAGTCTCCCGAGGCGCATGTGTATCCCCCGACGCATCTTCGTGCTGGTTATTAATACGAGAGCAAACACGAGACAGAAAGGGTTCACCGCCTTGGGCGTATGCTGCT
klf2b_1785	CGGCTGCCGCTAAGAGTCTCCCGAGGCGCATGTGTATCCCCCGACGCATCTTCGTGCTGGACACACGTTCAGGATGTTATTCTGTTAGTCTTTGAGTGGGGCCTTGGGCGTATGCTGCT
klf2b_1786	CGGCTGCCGCTAAGAGTCTCCCGAGGCGCATGTGTATCCCCCGACGCATCTTCGTGCTGGTGGCCTGATATTTAAAGGAACAGACGCTCACTTTTACATGCGCCTTGGGCGTATGCTGCT
klf2b_1787	CGGCTGCCGCTAAGAGTCTCCCGAGGCGCATGTGTATCCCCCGACGCATCTTCGTGCTGGATTTTCTCTCCTGGTGGTCGCCGTGAGAGGACTGCGCCTTGGGCGTATGCTGCT
klf2b_1788	CGGCTGCCGCTAAGAGTCTCCCGAGGCGCATGTGTATCCCCCGACGCATCTTCGTGCTGGATATGTGTGCGCTTTGGGAAAGTCAGTCTTTTCCATCGCCTTGGGCGTATGCTGCT
klf2b_1789	CGGCTGCCGCTAAGAGTCTCCCGAGGCGCATGTGTATCCCCCGACGCATCTTCGTGCTGGCCCCACCAACCCATCATTAGTGGGATTGGAGAAACGCCTTGGGCGTATGCTGCT
klf2b_1790	CGGCTGCCGCTAAGAGTCTCCCGAGGCGCATGTGTATCCCCCGACGCATCTTCGTGCTGGAAAATGGCCGTCTGATGATGGGGTCGGCGTAGAATGCCTTGGGCGTATGCTGCT
klf2b_1791	CGGCTGCCGCTAAGAGTCTCCCGAGGCGCATGTGTATCCCCCGACGCATCTTCGTGCTGGAAGCGAGGGGTACCTTGTGTTTTGCTATTCGGATGGCCTTGGGCGTATGCTGCT
klf2b_1792	CGGCTGCCGCTAAGAGTCTCCCGAGGCGCATGTGTATCCCCCGACGCATCTTCGTGCTGGTTTATTAAGCCACATGCACACAGGAAAGTGAATCACACGGCCTTGGGCGTATGCTGCT
klf2b_1793	CGGCTGCCGCTAAGAGTCTCCCGAGGCGCATGTGTATCCCCCGACGCATCTTCGTGCTGGCTCATGTTTGTGGCTTCGTTCAATGCACACGCTGTGCCTTGGGCGTATGCTGCT
klf2b_1794	CGGCTGCCGCTAAGAGTCTCCCGAGGCGCATGTGTATCCCCCGACGCATCTTCGTGCTGGAACATGTTGAATGTTCTCCATCTACTGTCACACCAACAAGTGCCTTGGGCGTATGCTGCT
klf2b_1795	CGGCTGCCGCTAAGAGTCTCCCGAGGCGCATGTGTATCCCCCGACGCATCTTCGTGCTGGTTCTAACATGCTCACAGTTATACTATGGTGCTGTTGGATGCGCCTTGGGCGTATGCTGCT
klf2b_1796	CGGCTGCCGCTAAGAGTCTCCCGAGGCGCATGTGTATCCCCCGACGCATCTTCGTGCTGGCATGTGAGAATCACCACGCACACCAAAAGAGTACCGCCTTGGGCGTATGCTGCT
klf2b_1797	CGGCTGCCGCTAAGAGTCTCCCGAGGCGCATGTGTATCCCCCGACGCATCTTCGTGCTGGAAAAGGTGGACCCCTGAGGGACTAAATCTTCAACAGCCTTGGGCGTATGCTGCT
klf2b_1798	CGGCTGCCGCTAAGAGTCTCCCGAGGCGCATGTGTATCCCCCGACGCATCTTCGTGCTGGAAAATGCAGATCTCAGCAAGTTCAGATCCGCTAATAACTGAGCCTTGGGCGTATGCTGCT
klf2b_1799	CGGCTGCCGCTAAGAGTCTCCCGAGGCGCATGTGTATCCCCCGACGCATCTTCGTGCTGGTAAATGAAGCTTGAGAGCCGTTGAGGTGACAGATGGGCCTTGGGCGTATGCTGCT
klf2b_1800	CGGCTGCCGCTAAGAGTCTCCCGAGGCGCATGTGTATCCCCCGACGCATCTTCGTGCTGGATCTGACAACATCAGGTGAAACTGAGTGAGTCTTAGAACGTGCCTTGGGCGTATGCTGCT
klf2b_1801	CGGCTGCCGCTAAGAGTCTCCCGAGGCGCATGTGTATCCCCCGACGCATCTTCGTGCTGGTGAAGTCAGTTCGTGAAAGCTGTTGAGTCATCTTAAAAGCCGCCTTGGGCGTATGCTGCT
klf2b_1802	CGGCTGCCGCTAAGAGTCTCCCGAGGCGCATGTGTATCCCCCGACGCATCTTCGTGCTGGCCGGCGCTGCAGCTGTGAAGCAATCACAAACTTTCGCCTTGGGCGTATGCTGCT
klf2b_1803	CGGCTGCCGCTAAGAGTCTCCCGAGGCGCATGTGTATCCCCCGACGCATCTTCGTGCTGGTCTGTTCGCTTCCTCCGAGCAGCACTTCTGAAAGTGCCTTGGGCGTATGCTGCT
klf2b_1804	CGGCTGCCGCTAAGAGTCTCCCGAGGCGCATGTGTATCCCCCGACGCATCTTCGTGCTGGATCTGTATGAGTGTCAAACGTTAAACTGCGCAGCGGCCTTGGGCGTATGCTGCT
klf2b_1805	CGGCTGCCGCTAAGAGTCTCCCGAGGCGCATGTGTATCCCCCGACGCATCTTCGTGCTGGATGTTGGAGCTGTCATTCCACATAATGTATTGCTGTAAGCAGCCTTGGGCGTATGCTGCT
klf2b_1806	CGGCTGCCGCTAAGAGTCTCCCGAGGCGCATGTGTATCCCCCGACGCATCTTCGTGCTGGAAGTGCTAGCAAATTTCAACAACATTTGTGAGGAAATGCCTGCCTTGGGCGTATGCTGCT
klf2b_1807	CGGCTGCCGCTAAGAGTCTCCCGAGGCGCATGTGTATCCCCCGACGCATCTTCGTGCTGGGGTGATGCATTGAACAGTGCTACATTTCAAGACTGATGTTGGCCTTGGGCGTATGCTGCT
klf2b_1808	CGGCTGCCGCTAAGAGTCTCCCGAGGCGCATGTGTATCCCCCGACGCATCTTCGTGCTGGAAACGGATTGGTTAATGCACTGCAATGACAATTGTACACTGCCTTGGGCGTATGCTGCT
klf2b_1809	CGGCTGCCGCTAAGAGTCTCCCGAGGCGCATGTGTATCCCCCGACGCATCTTCGTGCTGGAGCAGCATCAATGCATAACATAAATGCTTTAAAGAGCCACAGCCTTGGGCGTATGCTGCT
klf2b_1810	CGGCTGCCGCTAAGAGTCTCCCGAGGCGCATGTGTATCCCCCGACGCATCTTCGTGCTGGGAAGAGCCTTTATTTAACCTTGCGCATCTGTTGGCCGCCTTGGGCGTATGCTGCT
klf2b_1811	CGGCTGCCGCTAAGAGTCTCCCGAGGCGCATGTGTATCCCCCGACGCATCTTCGTGCTGGATCAGTTAAATCAGTTTAGATCACGAACGCACGCTTCAGGGCCTTGGGCGTATGCTGCT
klf2b_1812	CGGCTGCCGCTAAGAGTCTCCCGAGGCGCATGTGTATCCCCCGACGCATCTTCGTGCTGGTGGAGGAATACGAAATCTCAGCTTGTGTTATGAGTCACATGGCCTTGGGCGTATGCTGCT
klf2b_1813	CGGCTGCCGCTAAGAGTCTCCCGAGGCGCATGTGTATCCCCCGACGCATCTTCGTGCTGGAGAAAATATGCAGGGTGTGTACACGACCAGTTCTCAGCCTTGGGCGTATGCTGCT
klf2b_1814	CGGCTGCCGCTAAGAGTCTCCCGAGGCGCATGTGTATCCCCCGACGCATCTTCGTGCTGGCTATTCATCACTAGCGCAAATGAACTCCGCGTCACGCCTTGGGCGTATGCTGCT
klf2b_1815	CGGCTGCCGCTAAGAGTCTCCCGAGGCGCATGTGTATCCCCCGACGCATCTTCGTGCTGGACCTGACGAATGTCTGAAATAAAACATCTCTATGGTGTGCAGCCTTGGGCGTATGCTGCT
klf2b_1816	CGGCTGCCGCTAAGAGTCTCCCGAGGCGCATGTGTATCCCCCGACGCATCTTCGTGCTGGTAAAACATAATGCACACTTTGCATCATCATTCTGGCTGTGCGCCTTGGGCGTATGCTGCT
klf2b_1817	CGGCTGCCGCTAAGAGTCTCCCGAGGCGCATGTGTATCCCCCGACGCATCTTCGTGCTGGTAAAGATTAAAATCAGCAGTGCACAAACCGTTAAATGGCGCGCCTTGGGCGTATGCTGCT
klf2b_1818	CGGCTGCCGCTAAGAGTCTCCCGAGGCGCATGTGTATCCCCCGACGCATCTTCGTGCTGGCTTCAGCATTCACAATAAAGACAGGCAGTATGTGAGACTGCGCCTTGGGCGTATGCTGCT
klf2b_1819	CGGCTGCCGCTAAGAGTCTCCCGAGGCGCATGTGTATCCCCCGACGCATCTTCGTGCTGGAAACGTACTCTAGTAAACCTTCAAGTGCACAAGAATGTGGTGCCTTGGGCGTATGCTGCT
klf2b_1820	CGGCTGCCGCTAAGAGTCTCCCGAGGCGCATGTGTATCCCCCGACGCATCTTCGTGCTGGTTGTCCTGAAACAATGGCCTCATCCTCAAACCACAGCCTTGGGCGTATGCTGCT
klf2b_1821	CGGCTGCCGCTAAGAGTCTCCCGAGGCGCATGTGTATCCCCCGACGCATCTTCGTGCTGGATGATAACCCTGAATGAAACCATGCATGCATTTCATCTGGGCCTTGGGCGTATGCTGCT
klf2b_1822	CGGCTGCCGCTAAGAGTCTCCCGAGGCGCATGTGTATCCCCCGACGCATCTTCGTGCTGGAGTAAAGATGCAAACACTGACAGATGGAGAAGGTTGAGAAGGCCTTGGGCGTATGCTGCT
klf2b_1823	CGGCTGCCGCTAAGAGTCTCCCGAGGCGCATGTGTATCCCCCGACGCATCTTCGTGCTGGATGATGTGTGTGAGTTTGAAGAGGAAAACCCTGAAATCAGAGCCTTGGGCGTATGCTGCT
klf2b_1824	CGGCTGCCGCTAAGAGTCTCCCGAGGCGCATGTGTATCCCCCGACGCATCTTCGTGCTGGATGTCTTTAGGCAGATGCACAGAAACTCAGGGTGTGCCTTGGGCGTATGCTGCT
klf2b_1825	CGGCTGCCGCTAAGAGTCTCCCGAGGCGCATGTGTATCCCCCGACGCATCTTCGTGCTGGTTTTACAGTGCACCGACATAAATCACACTTGCTCATTTGTGGCCTTGGGCGTATGCTGCT
klf2b_1826	CGGCTGCCGCTAAGAGTCTCCCGAGGCGCATGTGTATCCCCCGACGCATCTTCGTGCTGGCACCGGAACAATCGCACGTTCCTATTGTATTTCTAAGTCAGCCTTGGGCGTATGCTGCT
klf2b_1827	CGGCTGCCGCTAAGAGTCTCCCGAGGCGCATGTGTATCCCCCGACGCATCTTCGTGCTGGAAAATCTGTTATTGAGGGTGTAAGTGTCGTATGGCTTCCTCGCCTTGGGCGTATGCTGCT
klf2b_1828	CGGCTGCCGCTAAGAGTCTCCCGAGGCGCATGTGTATCCCCCGACGCATCTTCGTGCTGGTCAGGGCGTATATCGGAGCATAACCCTTTAACCACGCCTTGGGCGTATGCTGCT
klf2b_1829	CGGCTGCCGCTAAGAGTCTCCCGAGGCGCATGTGTATCCCCCGACGCATCTTCGTGCTGGACAAACCGCTTCTCAACCTCAACAACAACCTTCTTGCCTTGGGCGTATGCTGCT
klf2b_1830	CGGCTGCCGCTAAGAGTCTCCCGAGGCGCATGTGTATCCCCCGACGCATCTTCGTGCTGGCCTTCTGTTTACACCCGTTCTCTCGCTAACAAGCCGCCTTGGGCGTATGCTGCT
klf2b_1831	CGGCTGCCGCTAAGAGTCTCCCGAGGCGCATGTGTATCCCCCGACGCATCTTCGTGCTGGAAAAGTCAAAAGTGTTCAACTGACAGGTCATGACCTTACGGGCCTTGGGCGTATGCTGCT
klf2b_1832	CGGCTGCCGCTAAGAGTCTCCCGAGGCGCATGTGTATCCCCCGACGCATCTTCGTGCTGGCAGGCCACCAAGCAGGTTAAAGGAAAACAACACTGGCCTTGGGCGTATGCTGCT
klf2b_1833	CGGCTGCCGCTAAGAGTCTCCCGAGGCGCATGTGTATCCCCCGACGCATCTTCGTGCTGGTGGCTTTTGCATCATTGCATAAATTAAGGTTGGTGTACACAGCCTTGGGCGTATGCTGCT
klf2b_1834	CGGCTGCCGCTAAGAGTCTCCCGAGGCGCATGTGTATCCCCCGACGCATCTTCGTGCTGGAAGTGAAAACAACTTGTTGCTTTTGATGCAAAGGGTTCATGGCCTTGGGCGTATGCTGCT
klf2b_1835	CGGCTGCCGCTAAGAGTCTCCCGAGGCGCATGTGTATCCCCCGACGCATCTTCGTGCTGGAACACATCTCATTAAGTCATGATCTCTGAGGGCCTTGAATGGCCTTGGGCGTATGCTGCT
klf2b_1836	CGGCTGCCGCTAAGAGTCTCCCGAGGCGCATGTGTATCCCCCGACGCATCTTCGTGCTGGTGCAGACACACAACAAGACTCTCATTTCAAAATGAAAGCTGGCCTTGGGCGTATGCTGCT
klf2b_1837	CGGCTGCCGCTAAGAGTCTCCCGAGGCGCATGTGTATCCCCCGACGCATCTTCGTGCTGGACAGGCATTTACTGAATCATGCATTCAGTCATTGCAGCGCCTTGGGCGTATGCTGCT
klf2b_1838	CGGCTGCCGCTAAGAGTCTCCCGAGGCGCATGTGTATCCCCCGACGCATCTTCGTGCTGGTTAGATTTGAAACAGCGTGAGAAAATGAACGACAAGGATGCGCCTTGGGCGTATGCTGCT
klf2b_1839	CGGCTGCCGCTAAGAGTCTCCCGAGGCGCATGTGTATCCCCCGACGCATCTTCGTGCTGGATTAAAGTGCTCATGAGGAGGATTGCAGAAAGTCATGTAGCGCCTTGGGCGTATGCTGCT
klf2b_1840	CGGCTGCCGCTAAGAGTCTCCCGAGGCGCATGTGTATCCCCCGACGCATCTTCGTGCTGGGTTGACGCGGATGCAGGAGTCATAATGAAAAGAGTGGCCTTGGGCGTATGCTGCT
klf2b_1841	CGGCTGCCGCTAAGAGTCTCCCGAGGCGCATGTGTATCCCCCGACGCATCTTCGTGCTGGAAGATGAAAGCGTTTTATAGGGCATTTCCCCATTTTGGACGCCTTGGGCGTATGCTGCT
klf2b_1842	CGGCTGCCGCTAAGAGTCTCCCGAGGCGCATGTGTATCCCCCGACGCATCTTCGTGCTGGATACAAGTGTGCCAGATTCAGGTTTGAGCAGGAAATAGGGCCTTGGGCGTATGCTGCT
klf2b_1843	CGGCTGCCGCTAAGAGTCTCCCGAGGCGCATGTGTATCCCCCGACGCATCTTCGTGCTGGTGAAACTAGAGCAAAATCCCCTCTGATGCTATTCTCAGAGAGCCTTGGGCGTATGCTGCT
klf2b_1844	CGGCTGCCGCTAAGAGTCTCCCGAGGCGCATGTGTATCCCCCGACGCATCTTCGTGCTGGATCAGCCTGAAAGAATAGGTTGAGGTTTGTCTCCATTTGTGCCTTGGGCGTATGCTGCT
klf2b_1845	CGGCTGCCGCTAAGAGTCTCCCGAGGCGCATGTGTATCCCCCGACGCATCTTCGTGCTGGTCACATAAACACTGCTCTTCTGAACTGAACAACAAGCAAGTGCCTTGGGCGTATGCTGCT
klf2b_1846	CGGCTGCCGCTAAGAGTCTCCCGAGGCGCATGTGTATCCCCCGACGCATCTTCGTGCTGGAAAACCTCAACAATGATTGTAGTTCCTCACAGGTTGAGCAGCCTTGGGCGTATGCTGCT
klf2b_1847	CGGCTGCCGCTAAGAGTCTCCCGAGGCGCATGTGTATCCCCCGACGCATCTTCGTGCTGGGGTTTCTCAGACAGCTGCTCTATATCTTAAGGGGACACTGCCTTGGGCGTATGCTGCT
klf2b_1848	CGGCTGCCGCTAAGAGTCTCCCGAGGCGCATGTGTATCCCCCGACGCATCTTCGTGCTGGTTGCTCAGTTTAGGGATCAGACGCTTTTATCCGGTGCCTTGGGCGTATGCTGCT
klf2b_1849	CGGCTGCCGCTAAGAGTCTCCCGAGGCGCATGTGTATCCCCCGACGCATCTTCGTGCTGGAAAATTACACCCTAAGCTGGAAGGAGTTGCCCAAACGCCTTGGGCGTATGCTGCT
klf2b_1850	CGGCTGCCGCTAAGAGTCTCCCGAGGCGCATGTGTATCCCCCGACGCATCTTCGTGCTGGCTGCACCCTCACTCCACTTAAACAACACAAACAACAGCCTTGGGCGTATGCTGCT
klf2b_1851	CGGCTGCCGCTAAGAGTCTCCCGAGGCGCATGTGTATCCCCCGACGCATCTTCGTGCTGGAAAGAGAAGCTTAACGCCGGCGAGTGCTGAGGTCAGCCTTGGGCGTATGCTGCT
klf2b_1852	CGGCTGCCGCTAAGAGTCTCCCGAGGCGCATGTGTATCCCCCGACGCATCTTCGTGCTGGAGCTTTAGCGTTCCTTGGCTTCACTTATTAGCAGACCGCCTTGGGCGTATGCTGCT
klf2b_1853	CGGCTGCCGCTAAGAGTCTCCCGAGGCGCATGTGTATCCCCCGACGCATCTTCGTGCTGGGCCTGCAGGTGATGAAGGGTCACTCGGAGAGAGAGGCCTTGGGCGTATGCTGCT
klf2b_1854	CGGCTGCCGCTAAGAGTCTCCCGAGGCGCATGTGTATCCCCCGACGCATCTTCGTGCTGGAAAAGGAGATGGACAGTCAAGGTGAAGGAGGACAGGCCTTGGGCGTATGCTGCT
klf2b_1855	CGGCTGCCGCTAAGAGTCTCCCGAGGCGCATGTGTATCCCCCGACGCATCTTCGTGCTGGAGGTTACGTCGTGACCTCCTCCAGGCCATATGTCCGCCTTGGGCGTATGCTGCT
klf2b_1856	CGGCTGCCGCTAAGAGTCTCCCGAGGCGCATGTGTATCCCCCGACGCATCTTCGTGCTGGTTCTCAGACTGACCAATAGCCTGCTTGACCTTCGAGCCTTGGGCGTATGCTGCT
klf2b_1857	CGGCTGCCGCTAAGAGTCTCCCGAGGCGCATGTGTATCCCCCGACGCATCTTCGTGCTGGCCTCTGCTTCACATTGTCTCTTGCAGCACAAAACTGCCTTGGGCGTATGCTGCT
klf2b_1858	CGGCTGCCGCTAAGAGTCTCCCGAGGCGCATGTGTATCCCCCGACGCATCTTCGTGCTGGACTCCATCAGAGTGACGAGGAATCAACATGGAGTGGCCTTGGGCGTATGCTGCT
klf2b_1859	CGGCTGCCGCTAAGAGTCTCCCGAGGCGCATGTGTATCCCCCGACGCATCTTCGTGCTGGTAACAAGTGTGTCCCAAATTGTTGTATGTTTAAGGGGCTGTGCCTTGGGCGTATGCTGCT
klf2b_1860	CGGCTGCCGCTAAGAGTCTCCCGAGGCGCATGTGTATCCCCCGACGCATCTTCGTGCTGGGTTGGTAGAAAGCAACAGGCGATTTGCTTCCTTCAGCCTTGGGCGTATGCTGCT
klf2b_1861	CGGCTGCCGCTAAGAGTCTCCCGAGGCGCATGTGTATCCCCCGACGCATCTTCGTGCTGGACAATTGTGCTACAGCACACATTTTATCAGTTGCAATCCTGCCTTGGGCGTATGCTGCT
klf2b_1862	CGGCTGCCGCTAAGAGTCTCCCGAGGCGCATGTGTATCCCCCGACGCATCTTCGTGCTGGTTTTGAAGGTTTGATGCTGCCTGGCAACAGTGTTAGCCTTGGGCGTATGCTGCT
klf2b_1863	CGGCTGCCGCTAAGAGTCTCCCGAGGCGCATGTGTATCCCCCGACGCATCTTCGTGCTGGCAGTGTATAACAAACCCACACTGGCTGTGCGAGGAGCCTTGGGCGTATGCTGCT
klf2b_1864	CGGCTGCCGCTAAGAGTCTCCCGAGGCGCATGTGTATCCCCCGACGCATCTTCGTGCTGGTGACTATAGCACTATTGAGAGGCCAGGTCAGACACAGCCTTGGGCGTATGCTGCT
klf2b_1865	CGGCTGCCGCTAAGAGTCTCCCGAGGCGCATGTGTATCCCCCGACGCATCTTCGTGCTGGCCCCTCGCACTGACTGACAGCAGTTGGGTAATAATGCCTTGGGCGTATGCTGCT
klf2b_1866	CGGCTGCCGCTAAGAGTCTCCCGAGGCGCATGTGTATCCCCCGACGCATCTTCGTGCTGGTCTAGTGAATGAGCCTCTCAGCACTAATACTTTCCTCTGTCGCCTTGGGCGTATGCTGCT
klf2b_1867	CGGCTGCCGCTAAGAGTCTCCCGAGGCGCATGTGTATCCCCCGACGCATCTTCGTGCTGGACTCAGAGAAGGGAATGTGAAGCCGTCTGTGGCAGGCCTTGGGCGTATGCTGCT
klf2b_1868	CGGCTGCCGCTAAGAGTCTCCCGAGGCGCATGTGTATCCCCCGACGCATCTTCGTGCTGGCAGGATCAAGACAAGCCACTTAATCAGCAGAGGTCAGCCTTGGGCGTATGCTGCT
klf2b_1869	CGGCTGCCGCTAAGAGTCTCCCGAGGCGCATGTGTATCCCCCGACGCATCTTCGTGCTGGAACGTTCTCGAACCCGCAGCAGCTGCACAGATCTAGCCTTGGGCGTATGCTGCT
klf2b_1870	CGGCTGCCGCTAAGAGTCTCCCGAGGCGCATGTGTATCCCCCGACGCATCTTCGTGCTGGGGAGCGTCCAGCACAGGCCAGACACACACATTAATGCCTTGGGCGTATGCTGCT
klf2b_1871	CGGCTGCCGCTAAGAGTCTCCCGAGGCGCATGTGTATCCCCCGACGCATCTTCGTGCTGGGCAGTGTGACAGATTCAAGTCCCACAACTATGCACGCCTTGGGCGTATGCTGCT
klf2b_1872	CGGCTGCCGCTAAGAGTCTCCCGAGGCGCATGTGTATCCCCCGACGCATCTTCGTGCTGGTTTAAGGTGCGCTTGAAATGCAATACATCTTAATTACCCGCGCCTTGGGCGTATGCTGCT
klf2b_1873	CGGCTGCCGCTAAGAGTCTCCCGAGGCGCATGTGTATCCCCCGACGCATCTTCGTGCTGGTTTTGCCTTTCGGGTGTCTTTGAAACGCTCTCATGGCCTTGGGCGTATGCTGCT
klf2b_1874	CGGCTGCCGCTAAGAGTCTCCCGAGGCGCATGTGTATCCCCCGACGCATCTTCGTGCTGGTCAGACTTATGTGAGGAAAGACAGTTCTGAAAATACCACGCGCCTTGGGCGTATGCTGCT
klf2b_1875	CGGCTGCCGCTAAGAGTCTCCCGAGGCGCATGTGTATCCCCCGACGCATCTTCGTGCTGGAAAGCTCATGAAACATGTCAGAAATGTATGTTTGGACAGGCGCCTTGGGCGTATGCTGCT
klf2b_1876	CGGCTGCCGCTAAGAGTCTCCCGAGGCGCATGTGTATCCCCCGACGCATCTTCGTGCTGGAAAAGATGAAGAAAAGCACAACCTTCCCTCCGCCTGCCTTGGGCGTATGCTGCT
klf2b_1877	CGGCTGCCGCTAAGAGTCTCCCGAGGCGCATGTGTATCCCCCGACGCATCTTCGTGCTGGTTTTGACAATTGCACAGTGTAACCGCCCAAATGTCCGCCTTGGGCGTATGCTGCT
klf2b_1878	CGGCTGCCGCTAAGAGTCTCCCGAGGCGCATGTGTATCCCCCGACGCATCTTCGTGCTGGTTTTAAAATCCGTTCACTGTGTGTGCTTGAGCACCTGCCTTGGGCGTATGCTGCT
klf2b_1879	CGGCTGCCGCTAAGAGTCTCCCGAGGCGCATGTGTATCCCCCGACGCATCTTCGTGCTGGAATTGCTGACGATGTTTGCTTTATGTTCAGTACACACCTTGGCCTTGGGCGTATGCTGCT
klf2b_1880	CGGCTGCCGCTAAGAGTCTCCCGAGGCGCATGTGTATCCCCCGACGCATCTTCGTGCTGGAAAATGCATTGCTTGCTGCATTGAACACCAGGATGGCCTTGGGCGTATGCTGCT
klf2b_1881	CGGCTGCCGCTAAGAGTCTCCCGAGGCGCATGTGTATCCCCCGACGCATCTTCGTGCTGGAGATCACTGCCAACCTTAAACTAAGCAACGTTCACATGTGCCTTGGGCGTATGCTGCT
klf2b_1882	CGGCTGCCGCTAAGAGTCTCCCGAGGCGCATGTGTATCCCCCGACGCATCTTCGTGCTGGTTGCTCCCATTGGTTTATTCATCAGTGAATCGATTTGCAAGGCCTTGGGCGTATGCTGCT
klf2b_1883	CGGCTGCCGCTAAGAGTCTCCCGAGGCGCATGTGTATCCCCCGACGCATCTTCGTGCTGGATTTTAATGGTCTGATGGACGAATGTATGGACGAGGAAAGGGCCTTGGGCGTATGCTGCT
klf2b_1884	CGGCTGCCGCTAAGAGTCTCCCGAGGCGCATGTGTATCCCCCGACGCATCTTCGTGCTGGAAATTGGATGAAAGGAGGAAGGATGAGTGGATAGATGGAGGGCCTTGGGCGTATGCTGCT
klf2b_1885	CGGCTGCCGCTAAGAGTCTCCCGAGGCGCATGTGTATCCCCCGACGCATCTTCGTGCTGGTTTGACTCGCTTCACTGGGAGATTTTGCTTAAATGAACTGAGCCTTGGGCGTATGCTGCT
klf2b_1886	CGGCTGCCGCTAAGAGTCTCCCGAGGCGCATGTGTATCCCCCGACGCATCTTCGTGCTGGTCTTACAGTGTACATACATCCTAGAATCACCCATGGCTTGTGCCTTGGGCGTATGCTGCT
klf2b_1887	CGGCTGCCGCTAAGAGTCTCCCGAGGCGCATGTGTATCCCCCGACGCATCTTCGTGCTGGAAATAAACTGTCATGAAATGGCCTAGACAAGGTCCAGACCGCCTTGGGCGTATGCTGCT
klf2b_1888	CGGCTGCCGCTAAGAGTCTCCCGAGGCGCATGTGTATCCCCCGACGCATCTTCGTGCTGGTATTGTGCAAATGTCTTTGGTCAACAAAGCTGGTTTAGAGCGCCTTGGGCGTATGCTGCT
klf2b_1889	CGGCTGCCGCTAAGAGTCTCCCGAGGCGCATGTGTATCCCCCGACGCATCTTCGTGCTGGTACACATACATCCTAGAATCACCCCTGACTTGTATTCACCCGCCTTGGGCGTATGCTGCT
klf2b_1890	CGGCTGCCGCTAAGAGTCTCCCGAGGCGCATGTGTATCCCCCGACGCATCTTCGTGCTGGAAAGAAATCAGACATTCATGAAATGGCCTAGACAAGGTCCAGCCTTGGGCGTATGCTGCT
klf2b_1891	CGGCTGCCGCTAAGAGTCTCCCGAGGCGCATGTGTATCCCCCGACGCATCTTCGTGCTGGACATTTGCACAGTACTGTTCACATACATCCTAGAATCACCCGCCTTGGGCGTATGCTGCT
klf2b_1892	CGGCTGCCGCTAAGAGTCTCCCGAGGCGCATGTGTATCCCCCGACGCATCTTCGTGCTGGAAAACCGAGTGAGATGTGACCGCAATTGCAAGTGTGCCTTGGGCGTATGCTGCT
klf2b_1893	CGGCTGCCGCTAAGAGTCTCCCGAGGCGCATGTGTATCCCCCGACGCATCTTCGTGCTGGTTCTTGACCGCACAAACACAGCAGATTTAATAGAAGCTACAGCCTTGGGCGTATGCTGCT
klf2b_1894	CGGCTGCCGCTAAGAGTCTCCCGAGGCGCATGTGTATCCCCCGACGCATCTTCGTGCTGGGCACTAGTCAAGTAGTTAAAGCAGCTCTGGATTATTCAGCAGCCTTGGGCGTATGCTGCT
klf2b_1895	CGGCTGCCGCTAAGAGTCTCCCGAGGCGCATGTGTATCCCCCGACGCATCTTCGTGCTGGGCGTGTGTCGGATCAAAAGCCACAACCTGCACAGTGCCTTGGGCGTATGCTGCT
klf2b_1896	CGGCTGCCGCTAAGAGTCTCCCGAGGCGCATGTGTATCCCCCGACGCATCTTCGTGCTGGTTCCTGTTGGTGAAAAGCCTAGCGAAACACTCGCTGCCTTGGGCGTATGCTGCT
klf2b_1897	CGGCTGCCGCTAAGAGTCTCCCGAGGCGCATGTGTATCCCCCGACGCATCTTCGTGCTGGAAAACTACAGCGATCGCAAACCACACGACCACAGCGCCTTGGGCGTATGCTGCT
klf2b_1898	CGGCTGCCGCTAAGAGTCTCCCGAGGCGCATGTGTATCCCCCGACGCATCTTCGTGCTGGAAAACACAGCTTTTGTTTATGGCGCGTGTCAGAATCGGCCTTGGGCGTATGCTGCT
klf2b_1899	CGGCTGCCGCTAAGAGTCTCCCGAGGCGCATGTGTATCCCCCGACGCATCTTCGTGCTGGCGTGCTGCTCACACCTAAACGTGCGTCTCCGTTAAGCCTTGGGCGTATGCTGCT
klf2b_1900	CGGCTGCCGCTAAGAGTCTCCCGAGGCGCATGTGTATCCCCCGACGCATCTTCGTGCTGGATAAAGCGACTGCTCTGCGGCCTTCAATACAACCAGCCTTGGGCGTATGCTGCT
klf2b_1901	CGGCTGCCGCTAAGAGTCTCCCGAGGCGCATGTGTATCCCCCGACGCATCTTCGTGCTGGGGGGTTACACCCTGAAACAGGTTCACTAATTTACTCATGAGCCTTGGGCGTATGCTGCT
klf2b_1902	CGGCTGCCGCTAAGAGTCTCCCGAGGCGCATGTGTATCCCCCGACGCATCTTCGTGCTGGCTGTTGAACGGACGAGTACACCAGCACACCAGTATGCCTTGGGCGTATGCTGCT
klf2b_1903	CGGCTGCCGCTAAGAGTCTCCCGAGGCGCATGTGTATCCCCCGACGCATCTTCGTGCTGGTAGCATTAACTGGAAGAGCCAGAAATTGAGTCATGTGAGTCGCCTTGGGCGTATGCTGCT
klf2b_1904	CGGCTGCCGCTAAGAGTCTCCCGAGGCGCATGTGTATCCCCCGACGCATCTTCGTGCTGGTCAGATCAATTGGGATTGTTTTGTGGTTTTCATCAAACCGGGCCTTGGGCGTATGCTGCT
klf2b_1905	CGGCTGCCGCTAAGAGTCTCCCGAGGCGCATGTGTATCCCCCGACGCATCTTCGTGCTGGCTCAAACCAGCATGCATATTTCTGCTGGTCATTTCCAGCCTTGGGCGTATGCTGCT
klf2b_1906	CGGCTGCCGCTAAGAGTCTCCCGAGGCGCATGTGTATCCCCCGACGCATCTTCGTGCTGGTAAATGACACACACTTCAGTCAGATGAACTGGATTGAGTCGGCCTTGGGCGTATGCTGCT
klf2b_1907	CGGCTGCCGCTAAGAGTCTCCCGAGGCGCATGTGTATCCCCCGACGCATCTTCGTGCTGGTTCACCTCTATCAGCATTTTGTAACCACACTTTTCCAGTCAGCCTTGGGCGTATGCTGCT
klf2b_1908	CGGCTGCCGCTAAGAGTCTCCCGAGGCGCATGTGTATCCCCCGACGCATCTTCGTGCTGGGTAGCTTTTGACCTGCTCGACCTTACAGACGGGATGCCTTGGGCGTATGCTGCT
klf2b_1909	CGGCTGCCGCTAAGAGTCTCCCGAGGCGCATGTGTATCCCCCGACGCATCTTCGTGCTGGCTCGGGAAACAGTCTGAAGCCTAAAAGGCCCCGTGGCCTTGGGCGTATGCTGCT
klf2b_1910	CGGCTGCCGCTAAGAGTCTCCCGAGGCGCATGTGTATCCCCCGACGCATCTTCGTGCTGGAAAACGCAACAGAGAAACAAGGCAGCTCTTAAACCTGCCTTGGGCGTATGCTGCT
klf2b_1911	CGGCTGCCGCTAAGAGTCTCCCGAGGCGCATGTGTATCCCCCGACGCATCTTCGTGCTGGTTGGCCTTTTGGTCACTTAACCATCAGTGATGCTTTGCCTTGGGCGTATGCTGCT
klf2b_1912	CGGCTGCCGCTAAGAGTCTCCCGAGGCGCATGTGTATCCCCCGACGCATCTTCGTGCTGGAAAACAAATGGCCCGATCACACTTGTTTGCCTTAATTTACAGCCTTGGGCGTATGCTGCT
klf2b_1913	CGGCTGCCGCTAAGAGTCTCCCGAGGCGCATGTGTATCCCCCGACGCATCTTCGTGCTGGAAACGAACTGCAAATGCTTGAAAAGTACACACAATTGTGGAGCCTTGGGCGTATGCTGCT
klf2b_1914	CGGCTGCCGCTAAGAGTCTCCCGAGGCGCATGTGTATCCCCCGACGCATCTTCGTGCTGGTTGTGCGAATACCTGTGGTTTGATCATTTTCCATTTGTTGTGCCTTGGGCGTATGCTGCT
klf2b_1915	CGGCTGCCGCTAAGAGTCTCCCGAGGCGCATGTGTATCCCCCGACGCATCTTCGTGCTGGACAGGAGTAAAGGATTGTGTGTCATTATCCAAAAGAAGCGGGCCTTGGGCGTATGCTGCT
klf2b_1916	CGGCTGCCGCTAAGAGTCTCCCGAGGCGCATGTGTATCCCCCGACGCATCTTCGTGCTGGTAATAATATCAGTTCATGCAAAGGTCAAAAGGTCACCGGCTGCCTTGGGCGTATGCTGCT
klf2b_1917	CGGCTGCCGCTAAGAGTCTCCCGAGGCGCATGTGTATCCCCCGACGCATCTTCGTGCTGGACTCTTACCCAGAAACACAATATACCAAAATCAATCCGCGAGCCTTGGGCGTATGCTGCT
klf2b_1918	CGGCTGCCGCTAAGAGTCTCCCGAGGCGCATGTGTATCCCCCGACGCATCTTCGTGCTGGAGCTGATGTCTGAAATTTAAACAAGATCCACATGTGCAGGAGCCTTGGGCGTATGCTGCT
klf2b_1919	CGGCTGCCGCTAAGAGTCTCCCGAGGCGCATGTGTATCCCCCGACGCATCTTCGTGCTGGTGTGTTGTGAGTTTTGATTGAGACTGGTTTATACAGGCAGAGCCTTGGGCGTATGCTGCT
klf2b_1920	CGGCTGCCGCTAAGAGTCTCCCGAGGCGCATGTGTATCCCCCGACGCATCTTCGTGCTGGGAGAGTTTCTGCAGGAATGTCCAAATGCACTTGCTGCCTTGGGCGTATGCTGCT
klf2b_1921	CGGCTGCCGCTAAGAGTCTCCCGAGGCGCATGTGTATCCCCCGACGCATCTTCGTGCTGGTCTGAATGTGAGGTACCAGAGAAGAAACAGACACACGCGCCTTGGGCGTATGCTGCT
klf2b_1922	CGGCTGCCGCTAAGAGTCTCCCGAGGCGCATGTGTATCCCCCGACGCATCTTCGTGCTGGGCCTTTGGTCCATCCATGGTCCGAGTGAGCATCTGGCCTTGGGCGTATGCTGCT
klf2b_1923	CGGCTGCCGCTAAGAGTCTCCCGAGGCGCATGTGTATCCCCCGACGCATCTTCGTGCTGGTTTAGACATCCTCCTGTCATCAAAACTGTAGCAATGCATCAGCCTTGGGCGTATGCTGCT
klf2b_1924	CGGCTGCCGCTAAGAGTCTCCCGAGGCGCATGTGTATCCCCCGACGCATCTTCGTGCTGGGAAAGAACGCTTGTTTTACACCAAATCTCCTACTCTGTTGCGCCTTGGGCGTATGCTGCT
klf2b_1925	CGGCTGCCGCTAAGAGTCTCCCGAGGCGCATGTGTATCCCCCGACGCATCTTCGTGCTGGAAAACTAGCAAGTGTCAAAGCATGGGTGAACACAAAGTGCCTTGGGCGTATGCTGCT
klf2b_1926	CGGCTGCCGCTAAGAGTCTCCCGAGGCGCATGTGTATCCCCCGACGCATCTTCGTGCTGGTTGCAGGAATGAAAGGAAAGCAATCGTGCGGATTTGCCTTGGGCGTATGCTGCT
klf2b_1927	CGGCTGCCGCTAAGAGTCTCCCGAGGCGCATGTGTATCCCCCGACGCATCTTCGTGCTGGAGAAATACTCCAGTCTGACAATCAAAACACTTTACGAGCCGGCCTTGGGCGTATGCTGCT
klf2b_1928	CGGCTGCCGCTAAGAGTCTCCCGAGGCGCATGTGTATCCCCCGACGCATCTTCGTGCTGGAGCGGTGCGGTTTAGCAGGTTGTGATTAGCCGCTAAGCCTTGGGCGTATGCTGCT
klf2b_1929	CGGCTGCCGCTAAGAGTCTCCCGAGGCGCATGTGTATCCCCCGACGCATCTTCGTGCTGGAGCTAATAAATGAGAAACACACACTCGCCCAATTAGAACCGGCCTTGGGCGTATGCTGCT
klf2b_1930	CGGCTGCCGCTAAGAGTCTCCCGAGGCGCATGTGTATCCCCCGACGCATCTTCGTGCTGGTATGGAGCCGATATGAGGATTCCGTCAAAACACACAGCCTTGGGCGTATGCTGCT
klf2b_1931	CGGCTGCCGCTAAGAGTCTCCCGAGGCGCATGTGTATCCCCCGACGCATCTTCGTGCTGGCACTGGTGTAGAGGTGTTGCTGGAACGCAGAGAAGGCCTTGGGCGTATGCTGCT
klf2b_1932	CGGCTGCCGCTAAGAGTCTCCCGAGGCGCATGTGTATCCCCCGACGCATCTTCGTGCTGGAGCAGAAAGGCTAATAAACGGTTTGATATGCTAGGTGTTGAGCCTTGGGCGTATGCTGCT
klf2b_1933	CGGCTGCCGCTAAGAGTCTCCCGAGGCGCATGTGTATCCCCCGACGCATCTTCGTGCTGGTGGACTACATGAAGTCGTGTGAAATACCATTTTGCCAGCGCCTTGGGCGTATGCTGCT
klf2b_1934	CGGCTGCCGCTAAGAGTCTCCCGAGGCGCATGTGTATCCCCCGACGCATCTTCGTGCTGGAACTATCTAAGCGTTATCTAAGAGTAGGCCACAATCGGTGCGCCTTGGGCGTATGCTGCT
klf2b_1935	CGGCTGCCGCTAAGAGTCTCCCGAGGCGCATGTGTATCCCCCGACGCATCTTCGTGCTGGATTACGTTTACTATTGCTATCGCATGGTTGTCTCCTAGCCGCCTTGGGCGTATGCTGCT
klf2b_1936	CGGCTGCCGCTAAGAGTCTCCCGAGGCGCATGTGTATCCCCCGACGCATCTTCGTGCTGGAAACTAAAGCCTTTACCCCTTAACTTTCACCGTTCAACAGGGCCTTGGGCGTATGCTGCT
klf2b_1937	CGGCTGCCGCTAAGAGTCTCCCGAGGCGCATGTGTATCCCCCGACGCATCTTCGTGCTGGTTACTTTAAAAGTACACTTAAGCAAGCTGCAGGAGGACTGCGCCTTGGGCGTATGCTGCT
klf2b_1938	CGGCTGCCGCTAAGAGTCTCCCGAGGCGCATGTGTATCCCCCGACGCATCTTCGTGCTGGATTTGCATGTCACATTGCTCTTTTGCAAGTTGATTTAGGCAGCCTTGGGCGTATGCTGCT
klf2b_1939	CGGCTGCCGCTAAGAGTCTCCCGAGGCGCATGTGTATCCCCCGACGCATCTTCGTGCTGGATGCTAATAATAACCCTAAAATTCTGCATCACGTGCGCTGAGCCTTGGGCGTATGCTGCT
klf2b_1940	CGGCTGCCGCTAAGAGTCTCCCGAGGCGCATGTGTATCCCCCGACGCATCTTCGTGCTGGTGACATCCTCATGTTTTGCCAGTCATCATGTTTTGTGCGCCTTGGGCGTATGCTGCT
klf2b_1941	CGGCTGCCGCTAAGAGTCTCCCGAGGCGCATGTGTATCCCCCGACGCATCTTCGTGCTGGTTGACGCTTATTATGTAACACTACTCCAAAGCATGTGCAGAGCCTTGGGCGTATGCTGCT
klf2b_1942	CGGCTGCCGCTAAGAGTCTCCCGAGGCGCATGTGTATCCCCCGACGCATCTTCGTGCTGGCATGACGTTGTGTCTATATATGCAATTACATGCAGTGCAGCGCCTTGGGCGTATGCTGCT
klf2b_1943	CGGCTGCCGCTAAGAGTCTCCCGAGGCGCATGTGTATCCCCCGACGCATCTTCGTGCTGGAAAAGCCAGTTTGTTCCCAAAACTGTCCCCAAATATTTCTGCCTTGGGCGTATGCTGCT
klf2b_1944	CGGCTGCCGCTAAGAGTCTCCCGAGGCGCATGTGTATCCCCCGACGCATCTTCGTGCTGGAGCAAAGTGAAACGAGAGCTGGAGTTTGTCCAGGCGCCTTGGGCGTATGCTGCT
klf2b_1945	CGGCTGCCGCTAAGAGTCTCCCGAGGCGCATGTGTATCCCCCGACGCATCTTCGTGCTGGCTTTGAATTCCTCGCACGTGCCAGACCGACTCTGTGCCTTGGGCGTATGCTGCT
klf2b_1946	CGGCTGCCGCTAAGAGTCTCCCGAGGCGCATGTGTATCCCCCGACGCATCTTCGTGCTGGTTTTCAGCCGTCTTGTGTTTTCCTTACGGAGGCCGGCCTTGGGCGTATGCTGCT
klf2b_1947	CGGCTGCCGCTAAGAGTCTCCCGAGGCGCATGTGTATCCCCCGACGCATCTTCGTGCTGGGGCTCCTCAATGCAATCATTCTCCGATTCCTGGCGGCCTTGGGCGTATGCTGCT
klf2b_1948	CGGCTGCCGCTAAGAGTCTCCCGAGGCGCATGTGTATCCCCCGACGCATCTTCGTGCTGGGAAATGGGGCCAAACGGGCTTCCTGAGACACTCTGGCCTTGGGCGTATGCTGCT
klf2b_1949	CGGCTGCCGCTAAGAGTCTCCCGAGGCGCATGTGTATCCCCCGACGCATCTTCGTGCTGGAAAATAACTCTGGTATAAAAGGTCCAGGCAGGATCCCAGTGCCTTGGGCGTATGCTGCT
klf2b_1950	CGGCTGCCGCTAAGAGTCTCCCGAGGCGCATGTGTATCCCCCGACGCATCTTCGTGCTGGCACTTACACAGCGAAGAGCAACTTTCAGGCACGCAGCCTTGGGCGTATGCTGCT
klf2b_1951	CGGCTGCCGCTAAGAGTCTCCCGAGGCGCATGTGTATCCCCCGACGCATCTTCGTGCTGGGACCTCTGTGGAGTCACGCCATCGCATGAACACGAGCCTTGGGCGTATGCTGCT
klf2b_1952	CGGCTGCCGCTAAGAGTCTCCCGAGGCGCATGTGTATCCCCCGACGCATCTTCGTGCTGGCAAAACCACAGTCACACACTGCATCAAACACACGCGCCTTGGGCGTATGCTGCT
klf2b_1953	CGGCTGCCGCTAAGAGTCTCCCGAGGCGCATGTGTATCCCCCGACGCATCTTCGTGCTGGGACTGCATGTGGCTTACTTAGCATTTACAGCATGTTAGCGCCTTGGGCGTATGCTGCT
klf2b_1954	CGGCTGCCGCTAAGAGTCTCCCGAGGCGCATGTGTATCCCCCGACGCATCTTCGTGCTGGAACTGGAAGAAGAATCCGGTTTCTAGGATTTTCTCAGTGTGGCCTTGGGCGTATGCTGCT
klf2b_1955	CGGCTGCCGCTAAGAGTCTCCCGAGGCGCATGTGTATCCCCCGACGCATCTTCGTGCTGGTCTCTGTCAACATACATGTTGGATTGCTTGTATCACTGTGTGCCTTGGGCGTATGCTGCT
klf2b_1956	CGGCTGCCGCTAAGAGTCTCCCGAGGCGCATGTGTATCCCCCGACGCATCTTCGTGCTGGAGACTGATCCGTCTGCATTTAAAAGCGTCTACAGTTTAGACGCCTTGGGCGTATGCTGCT
klf2b_1957	CGGCTGCCGCTAAGAGTCTCCCGAGGCGCATGTGTATCCCCCGACGCATCTTCGTGCTGGAAAATGGGTGTTATGCATAAACTTCACACACAAATCACCCGGCCTTGGGCGTATGCTGCT
klf2b_1958	CGGCTGCCGCTAAGAGTCTCCCGAGGCGCATGTGTATCCCCCGACGCATCTTCGTGCTGGAAACGTGACGCGAAGCTGACATGAGATTGACATGAGCCTTGGGCGTATGCTGCT
klf2b_1959	CGGCTGCCGCTAAGAGTCTCCCGAGGCGCATGTGTATCCCCCGACGCATCTTCGTGCTGGGAACCTGCTGTTTGTAAAATTCCTTCGAGAAGAATGCAAGGGCCTTGGGCGTATGCTGCT
klf2b_1960	CGGCTGCCGCTAAGAGTCTCCCGAGGCGCATGTGTATCCCCCGACGCATCTTCGTGCTGGGTGTTGTAATGTTTATGCCTCGTGCATTGCTGGCAGCCTTGGGCGTATGCTGCT
klf2b_1961	CGGCTGCCGCTAAGAGTCTCCCGAGGCGCATGTGTATCCCCCGACGCATCTTCGTGCTGGTGAATGCAATTCATAGACCTCAAGTCACACCAGGTGAGCCTTGGGCGTATGCTGCT
klf2b_1962	CGGCTGCCGCTAAGAGTCTCCCGAGGCGCATGTGTATCCCCCGACGCATCTTCGTGCTGGACACCGCATTGGTTATAATGCAATGTTCAGATGCCAGCCTTGGGCGTATGCTGCT
klf2b_1963	CGGCTGCCGCTAAGAGTCTCCCGAGGCGCATGTGTATCCCCCGACGCATCTTCGTGCTGGAGTAAATAAAGCACTGGTTGAAATGCAATGTTCAGATGCCAGCCTTGGGCGTATGCTGCT
klf2b_1964	CGGCTGCCGCTAAGAGTCTCCCGAGGCGCATGTGTATCCCCCGACGCATCTTCGTGCTGGAACAAGCAAATGGACCATTGGTTATGATGCAATGTTCAGAGCCTTGGGCGTATGCTGCT
klf2b_1965	CGGCTGCCGCTAAGAGTCTCCCGAGGCGCATGTGTATCCCCCGACGCATCTTCGTGCTGGCTGGTCGACTAAAGCGAGAGGAGGACATGCGAGAGGCCTTGGGCGTATGCTGCT
klf2b_1966	CGGCTGCCGCTAAGAGTCTCCCGAGGCGCATGTGTATCCCCCGACGCATCTTCGTGCTGGAAGTTTGAGATCATCTAAAATCGTACCCAGTGGCTTCCATTGCCTTGGGCGTATGCTGCT
klf2b_1967	CGGCTGCCGCTAAGAGTCTCCCGAGGCGCATGTGTATCCCCCGACGCATCTTCGTGCTGGAACGAGTGAAGAGCAGAAGACTATGTGCACATACAAGTTGCCTTGGGCGTATGCTGCT
klf2b_1968	CGGCTGCCGCTAAGAGTCTCCCGAGGCGCATGTGTATCCCCCGACGCATCTTCGTGCTGGTTTTCCACAAACCATCCCATCCCTACATTGTTCAAATTGCGCCTTGGGCGTATGCTGCT
klf2b_1969	CGGCTGCCGCTAAGAGTCTCCCGAGGCGCATGTGTATCCCCCGACGCATCTTCGTGCTGGCCACGTAAATGCAGCATCAACTACATTCATACTGCAAATCCGCCTTGGGCGTATGCTGCT
klf2b_1970	CGGCTGCCGCTAAGAGTCTCCCGAGGCGCATGTGTATCCCCCGACGCATCTTCGTGCTGGAAATAATGATTCTCAGAAATAACCGAGGACGCCTGACTTGGGCCTTGGGCGTATGCTGCT
klf2b_1971	CGGCTGCCGCTAAGAGTCTCCCGAGGCGCATGTGTATCCCCCGACGCATCTTCGTGCTGGAAAATCCAGCATTAAACACACCGGCCACGAGAATCGCCTTGGGCGTATGCTGCT
klf2b_1972	CGGCTGCCGCTAAGAGTCTCCCGAGGCGCATGTGTATCCCCCGACGCATCTTCGTGCTGGATTTCGCTTTCGATCCGACTATAAGAACGCTGAAAATCTCCGCCTTGGGCGTATGCTGCT
klf2b_1973	CGGCTGCCGCTAAGAGTCTCCCGAGGCGCATGTGTATCCCCCGACGCATCTTCGTGCTGGTGTTTAAGAAGCCGTAAGTCAAATAAGGACGTTTTCTGCCAGCCTTGGGCGTATGCTGCT
klf2b_1974	CGGCTGCCGCTAAGAGTCTCCCGAGGCGCATGTGTATCCCCCGACGCATCTTCGTGCTGGTAAATATTCATACTGTGCGACAGCATGCATACACTTGCACAGCCTTGGGCGTATGCTGCT
klf2b_1975	CGGCTGCCGCTAAGAGTCTCCCGAGGCGCATGTGTATCCCCCGACGCATCTTCGTGCTGGCTGACACATCATTTAGAAATGATGCATGTAATGTGGCCTGGGCCTTGGGCGTATGCTGCT
klf2b_1976	CGGCTGCCGCTAAGAGTCTCCCGAGGCGCATGTGTATCCCCCGACGCATCTTCGTGCTGGCCTGCGCGCACATGACGTCTGTAAATGCTTTCATTGCCTTGGGCGTATGCTGCT
klf2b_1977	CGGCTGCCGCTAAGAGTCTCCCGAGGCGCATGTGTATCCCCCGACGCATCTTCGTGCTGGTACCTGAATGAATATTTAACGTTCAGCCGCCTAAACATGGTGCCTTGGGCGTATGCTGCT
klf2b_1978	CGGCTGCCGCTAAGAGTCTCCCGAGGCGCATGTGTATCCCCCGACGCATCTTCGTGCTGGGACTGTTACCACAAACAAGAGCCGTTATGCGTGCTGCCTTGGGCGTATGCTGCT
klf2b_1979	CGGCTGCCGCTAAGAGTCTCCCGAGGCGCATGTGTATCCCCCGACGCATCTTCGTGCTGGAATTAGCTCTGCTTATGGAATCAACAACGGCCGTCGCCTTGGGCGTATGCTGCT
klf2b_1980	CGGCTGCCGCTAAGAGTCTCCCGAGGCGCATGTGTATCCCCCGACGCATCTTCGTGCTGGTTTTGCTGTCAGTGTTAATAATGCACGCACATGAAGTCAGCCTTGGGCGTATGCTGCT
klf2b_1981	CGGCTGCCGCTAAGAGTCTCCCGAGGCGCATGTGTATCCCCCGACGCATCTTCGTGCTGGTGTGTTATAACATTCAGTCATGAGTGAGAGTCACCTGAGCAGCCTTGGGCGTATGCTGCT
klf2b_1982	CGGCTGCCGCTAAGAGTCTCCCGAGGCGCATGTGTATCCCCCGACGCATCTTCGTGCTGGAGACCAGGATATATTTCCTGCAGACTTCTGTGGAAATCAGAGCCTTGGGCGTATGCTGCT
klf2b_1983	CGGCTGCCGCTAAGAGTCTCCCGAGGCGCATGTGTATCCCCCGACGCATCTTCGTGCTGGATGACGGCATATTCCTCAAATACCTTTCCCAACACCAGCCTTGGGCGTATGCTGCT
klf2b_1984	CGGCTGCCGCTAAGAGTCTCCCGAGGCGCATGTGTATCCCCCGACGCATCTTCGTGCTGGACTCCAATGGGAGGCTTGTTTAATCAGCTTTAATGTGATGAGCCTTGGGCGTATGCTGCT
klf2b_1985	CGGCTGCCGCTAAGAGTCTCCCGAGGCGCATGTGTATCCCCCGACGCATCTTCGTGCTGGTTCTGACTGGATTTTGAGAGTCCCATTTTATTTCCATCGCCGCCTTGGGCGTATGCTGCT
klf2b_1986	CGGCTGCCGCTAAGAGTCTCCCGAGGCGCATGTGTATCCCCCGACGCATCTTCGTGCTGGAAACTAGAAGCGCAAGAAGCTCTGGTTTGCAATGAGCCTTGGGCGTATGCTGCT
klf2b_1987	CGGCTGCCGCTAAGAGTCTCCCGAGGCGCATGTGTATCCCCCGACGCATCTTCGTGCTGGATGGAGTTTGCATAATTGAGATTACGTGAAACCTGTGAGCAGCCTTGGGCGTATGCTGCT
klf2b_1988	CGGCTGCCGCTAAGAGTCTCCCGAGGCGCATGTGTATCCCCCGACGCATCTTCGTGCTGGAAAAGCCCAGAGAAACCAAAGCAGAATATGCGCATGCCTTGGGCGTATGCTGCT
klf2b_1989	CGGCTGCCGCTAAGAGTCTCCCGAGGCGCATGTGTATCCCCCGACGCATCTTCGTGCTGGACGAGACCTTTATCAGACTCATGACTCTGTTATGAGCGAGCCTTGGGCGTATGCTGCT
klf2b_1990	CGGCTGCCGCTAAGAGTCTCCCGAGGCGCATGTGTATCCCCCGACGCATCTTCGTGCTGGTAAACTGAGGTCATGAGGTCAATGTGAGCAATTTACAGCAGCCTTGGGCGTATGCTGCT
klf2b_1991	CGGCTGCCGCTAAGAGTCTCCCGAGGCGCATGTGTATCCCCCGACGCATCTTCGTGCTGGCCAAACCCAAACTGCAGGTTAAGTTGCCAAAAGAATGGCCTTGGGCGTATGCTGCT
klf2b_1992	CGGCTGCCGCTAAGAGTCTCCCGAGGCGCATGTGTATCCCCCGACGCATCTTCGTGCTGGTTGTAAGGCTTTACAGACTCTCATCTCATTGAACAATGGCAGCCTTGGGCGTATGCTGCT
klf2b_1993	CGGCTGCCGCTAAGAGTCTCCCGAGGCGCATGTGTATCCCCCGACGCATCTTCGTGCTGGACCAGTGCAGATGGGAATCAGTGCATAAATGACATTTTACAGCCTTGGGCGTATGCTGCT
klf2b_1994	CGGCTGCCGCTAAGAGTCTCCCGAGGCGCATGTGTATCCCCCGACGCATCTTCGTGCTGGTTTTGGCACCAAAACCCATATACTGCACATGTTAAGTTGCGCCTTGGGCGTATGCTGCT
klf2b_1995	CGGCTGCCGCTAAGAGTCTCCCGAGGCGCATGTGTATCCCCCGACGCATCTTCGTGCTGGGCACCCAAACCCCGGTACTGTATATGTTAAGTTGCGCCTTGGGCGTATGCTGCT
klf2b_1996	CGGCTGCCGCTAAGAGTCTCCCGAGGCGCATGTGTATCCCCCGACGCATCTTCGTGCTGGATAATGTTCAGCTCCCAAACCCCTGTACTGTACATGTGCCTTGGGCGTATGCTGCT
klf2b_1997	CGGCTGCCGCTAAGAGTCTCCCGAGGCGCATGTGTATCCCCCGACGCATCTTCGTGCTGGTCGAACAATTGCATTATGTTACACCATGCACACATTTAGCAGCCTTGGGCGTATGCTGCT
klf2b_1998	CGGCTGCCGCTAAGAGTCTCCCGAGGCGCATGTGTATCCCCCGACGCATCTTCGTGCTGGCTTTCGGTATCAAAACACATGCACTCTACATGTCAAGTTGCGCCTTGGGCGTATGCTGCT
klf2b_1999	CGGCTGCCGCTAAGAGTCTCCCGAGGCGCATGTGTATCCCCCGACGCATCTTCGTGCTGGAAAAGCATGGTACTTTCACAGATGAGAAGCACAATGCGGCCTTGGGCGTATGCTGCT
klf2b_2000	CGGCTGCCGCTAAGAGTCTCCCGAGGCGCATGTGTATCCCCCGACGCATCTTCGTGCTGGCAAAAGTACCACTATAGAGCACCAAATGGAAACAAACGTGCGCCTTGGGCGTATGCTGCT
[truncated: 7,992 more rows]
